# Supplementary material for: Identification of Transferrin Receptor 1 (TfR1) Overexpressed in Lung Cancer Cells, and Internalization of Magnetic Au-CoFe2O4 Core-Shell Nanoparticles Functionalized with Its Ligand in a Cellular Model of Small Cell Lung Cancer (SCLC)
Source: Pharmaceutics. 2022 Aug 17;14(8):1715. doi: 10.3390/pharmaceutics14081715 (PMC9413248; doi:10.3390/pharmaceutics14081715)
Supplement: Supplementary file 1 [file pharmaceutics-14-01715-s001.zip]

Archive with 5 entries (5 files):
- SF-1 Binding eficiency TF.tiff
- Sup-Table S2.xlsx
- SuppMat.pdf
- Sup_Table S1.pdf
- Sup_Table S3.xlsx
