# Supplementary material for: Identification of Transferrin Receptor 1 (TfR1) Overexpressed in Lung Cancer Cells, and Internalization of Magnetic Au-CoFe2O4 Core-Shell Nanoparticles Functionalized with Its Ligand in a Cellular Model of Small Cell Lung Cancer (SCLC)
Source: Pharmaceutics. 2022 Aug 17;14(8):1715. doi: 10.3390/pharmaceutics14081715 (PMC9413248; doi:10.3390/pharmaceutics14081715)
Supplement: Supplementary file 1 [file pharmaceutics-14-01715-s001.zip › Sup-Table S2.xlsx]

## Sheet: Total Proteins
Accession	Peptide count	Unique peptides	Confidence score	Anova (p)	q Value	Max fold change	Power	Highest mean condition	Lowest mean condition	Mass	Description	20190313_UDMSE_MRC_001	20190313_UDMSE_MRC_002	20190313_UDMSE_MRC_003	20190313_UDMSE_HAR_001	20190313_UDMSE_HAR_002	20190313_UDMSE_HAR_003
E9PHY8;Q8NDA8	3	1	8.9655	9.81837e-12	1.01067e-09	Infinity	1	Normal Cells	Tumoral Cells	182848	Maestro heat-like repeat-containing protein family member 1 OS=Homo sapiens OX=9606 GN=MROH1 PE=1 SV=1	371.821	362.462	368.492	0	0	0
E9PEZ1;Q8IWT3;Q8IWT3-3	3	1	11.171	1.96998e-11	1.01392e-09	Infinity	1	Normal Cells	Tumoral Cells	282527	Cullin-9 OS=Homo sapiens OX=9606 GN=CUL9 PE=1 SV=1	1662.92	1610.01	1608.97	0	0	0
A0A0C4DFN3;E7EWX8;H7C599;Q99685;Q99685-2;H7C4E0	2	1	10.3997	1.01245e-10	3.47393e-09	Infinity	1	Normal Cells	Tumoral Cells	34520.7	Monoglyceride lipase OS=Homo sapiens OX=9606 GN=MGLL PE=1 SV=1	418.039	399.49	404.281	0	0	0
H0YL12;H0YLU7;P13804;P13804-2;H0YK49;H0YKF0;H0YNX6	3	3	20.133	1.38274e-10	3.55837e-09	Infinity	1	Normal Cells	Tumoral Cells	25025.4	Electron transfer flavoprotein subunit alpha_ mitochondrial (Fragment) OS=Homo sapiens OX=9606 GN=ETFA PE=1 SV=8	1151.58	1140.65	1205.22	0	0	0
Q96SN8;A0A0A0MRG9;Q96SN8-2;Q96SN8-3;Q96SN8-4;B1AMJ5;F8WCI3;F8WF55	5	1	22.8622	6.81843e-10	1.38295e-08	Infinity	1	Normal Cells	Tumoral Cells	216578	CDK5 regulatory subunit-associated protein 2 OS=Homo sapiens OX=9606 GN=CDK5RAP2 PE=1 SV=5	322.392	305.653	300.757	0	0	0
Q6DD88;F5H6I7;F5GWF8	4	2	27.7697	8.06099e-10	1.38295e-08	Infinity	1	Normal Cells	Tumoral Cells	60998.3	Atlastin-3 OS=Homo sapiens OX=9606 GN=ATL3 PE=1 SV=1	1308.24	1252.06	1373.8	0	0	0
Q9UBR2	3	2	16.7226	1.15265e-09	1.55353e-08	Infinity	1	Normal Cells	Tumoral Cells	34552.3	Cathepsin Z OS=Homo sapiens OX=9606 GN=CTSZ PE=1 SV=1	801.263	834.183	758.77	0	0	0
A0A0D9SFK2;Q92614;Q92614-3;Q92614-4;Q92614-2;Q92614-5	7	1	25.0536	1.23923e-09	1.55353e-08	Infinity	1	Tumoral Cells	Normal Cells	232305	Unconventional myosin-XVIIIa OS=Homo sapiens OX=9606 GN=MYO18A PE=1 SV=1	0	0	0	226.482	239.686	221.741
Q9Y678	5	1	21.9151	1.35829e-09	1.55353e-08	Infinity	1	Normal Cells	Tumoral Cells	99030.1	Coatomer subunit gamma-1 OS=Homo sapiens OX=9606 GN=COPG1 PE=1 SV=1	659.492	724.494	706.354	0	0	0
REVERSE6019	6	1	24.8965	4.12354e-09	4.24463e-08	Infinity	1	Normal Cells	Tumoral Cells	312576	Reversed Sequence 6019	555.185	499.409	498.667	0	0	0
REVERSE17739	6	1	20.783	5.1318e-09	4.78324e-08	Infinity	1	Tumoral Cells	Normal Cells	183547	Reversed Sequence 17739	0	0	0	605.47	689.056	626.525
E9PD68;Q14194;Q14194-2;E5RFU4	5	1	30.5014	5.8941e-09	4.78324e-08	Infinity	1	Tumoral Cells	Normal Cells	62371.9	Dihydropyrimidinase-related protein 1 OS=Homo sapiens OX=9606 GN=CRMP1 PE=1 SV=1	0	0	0	353.115	324.363	367.243
REVERSE6402	11	3	38.5892	6.12043e-09	4.78324e-08	Infinity	1	Tumoral Cells	Normal Cells	532843	Reversed Sequence 6402	0	0	0	436.426	397.991	452.413
P58107;A0A075B730	23	1	73.8716	6.5055e-09	4.78324e-08	Infinity	1	Tumoral Cells	Normal Cells	558111	Epiplakin OS=Homo sapiens OX=9606 GN=EPPK1 PE=1 SV=3	0	0	0	262.942	274.792	243.06
REVERSE8545	16	1	48.2171	8.15301e-09	5.59496e-08	Infinity	1	Tumoral Cells	Normal Cells	491471	Reversed Sequence 8545	0	0	0	209.034	184.745	192.752
K7EJ84;K7ERZ2;K7ESB2;Q9Y4J8;Q9Y4J8-12;Q9Y4J8-13;Q9Y4J8-14;Q9Y4J8-15;Q9Y4J8-16;Q9Y4J8-2;Q9Y4J8-3;Q9Y4J8-4;Q9Y4J8-5;Q9Y4J8-7;Q9Y4J8-9	1	1	6.0774	9.00846e-09	5.79563e-08	Infinity	1	Tumoral Cells	Normal Cells	14002.2	Dystrobrevin alpha (Fragment) OS=Homo sapiens OX=9606 GN=DTNA PE=1 SV=1	0	0	0	170.338	165.179	186.491
A0A0C4DGQ6;Q96P16;K7EP82;K7EQR8;Q96P16-3	2	1	11.9702	1.02885e-08	6.22979e-08	Infinity	1	Tumoral Cells	Normal Cells	33144.8	Regulation of nuclear pre-mRNA domain-containing protein 1A OS=Homo sapiens OX=9606 GN=RPRD1A PE=1 SV=1	0	0	0	795.026	678.584	758.937
REVERSE39780	3	1	10.8006	1.25328e-08	6.80931e-08	Infinity	1	Normal Cells	Tumoral Cells	125568	Reversed Sequence 39780	393.586	351.644	408.246	0	0	0
H0Y2Y8;H7C3D3;Q15942;Q15942-2	1	1	6.2052	1.25686e-08	6.80931e-08	Infinity	1	Normal Cells	Tumoral Cells	58840.8	Zyxin (Fragment) OS=Homo sapiens OX=9606 GN=ZYX PE=1 SV=1	215.146	202.185	233.013	0	0	0
P02786;G3V0E5;H7C3V5;F8WBE5	28	18	172.998	2.29304e-08	1.18019e-07	32.8561	1	Tumoral Cells	Normal Cells	85327.7	Transferrin receptor protein 1 OS=Homo sapiens OX=9606 GN=TFRC PE=1 SV=2	227.672	224.082	217.119	7205.85	7100.61	7670.14
P62266	2	1	7.712	2.45971e-08	1.20569e-07	Infinity	1	Tumoral Cells	Normal Cells	15978.7	40S ribosomal protein S23 OS=Homo sapiens OX=9606 GN=RPS23 PE=1 SV=3	0	0	0	235.578	206.742	201.388
Q99973;G3V470;G3V5X7;Q99973-2;G3V2A4	5	1	18.1027	2.79338e-08	1.307e-07	Infinity	1	Normal Cells	Tumoral Cells	293684	Telomerase protein component 1 OS=Homo sapiens OX=9606 GN=TEP1 PE=1 SV=2	694.159	804.594	850.965	0	0	0
Q96S21;H3BNV8;H3BPA5;Q96S21-2;H3BME4;H3BTC6	3	1	12.5533	3.08248e-08	1.37957e-07	Infinity	1	Tumoral Cells	Normal Cells	31760.3	Ras-related protein Rab-40C OS=Homo sapiens OX=9606 GN=RAB40C PE=1 SV=1	0	0	0	597.996	658.781	738.206
Q9C0G6;Q9C0G6-4	29	1	108.368	3.41674e-08	1.46545e-07	Infinity	1	Tumoral Cells	Normal Cells	479975	Dynein heavy chain 6_ axonemal OS=Homo sapiens OX=9606 GN=DNAH6 PE=2 SV=3	0	0	0	310.395	376.839	333.366
Q6NZI2;Q6NZI2-2;Q6NZI2-3	11	10	57.668	4.01139e-08	1.65167e-07	69.2704	1	Normal Cells	Tumoral Cells	43476.2	Caveolae-associated protein 1 OS=Homo sapiens OX=9606 GN=CAVIN1 PE=1 SV=1	4094.55	3947.2	4138.53	55.0264	58.5703	62.24
Q5BKZ1;A0A0A0MRN4;Q5BKZ1-3	2	1	7.8275	4.61185e-08	1.82588e-07	Infinity	1	Tumoral Cells	Normal Cells	65996.1	DBIRD complex subunit ZNF326 OS=Homo sapiens OX=9606 GN=ZNF326 PE=1 SV=2	0	0	0	443.918	369.268	448.193
P35579;P35579-2;Q5BKV1;B1AH99	105	65	763.966	5.05882e-08	1.84794e-07	4.9652	1	Normal Cells	Tumoral Cells	227787	Myosin-9 OS=Homo sapiens OX=9606 GN=MYH9 PE=1 SV=4	14481.6	14330.4	14751.7	2858.13	2928.02	2987.65
A0A1W2PQ51;A0A1X7SBZ2;Q92841;Q92841-1;Q92841-2;Q92841-3	14	3	92.1322	5.28711e-08	1.84794e-07	18.9503	1	Tumoral Cells	Normal Cells	81142.1	Probable ATP-dependent RNA helicase DDX17 OS=Homo sapiens OX=9606 GN=DDX17 PE=1 SV=1	33.8418	32.7981	30.8049	608.974	613.884	623.746
P08238;Q58FF7;Q58FG1;Q92538-2;Q92538-3	68	25	399.626	5.32845e-08	1.84794e-07	5.52493	1	Tumoral Cells	Normal Cells	83606.5	Heat shock protein HSP 90-beta OS=Homo sapiens OX=9606 GN=HSP90AB1 PE=1 SV=4	6140.43	6028.4	6250.02	33691.7	34771.4	33299.8
P13929;P13929-2;P13929-3;E5RGZ4;E5RG95;E5RI09;K7EKN2;K7EPM1	8	1	47.8281	5.38566e-08	1.84794e-07	12.7732	1	Tumoral Cells	Normal Cells	47329.1	Beta-enolase OS=Homo sapiens OX=9606 GN=ENO3 PE=1 SV=5	31.8907	30.2025	29.7554	389.216	400.755	383.226
Q5TH69	3	1	9.9099	6.26106e-08	2.05251e-07	Infinity	1	Tumoral Cells	Normal Cells	244017	Brefeldin A-inhibited guanine nucleotide-exchange protein 3 OS=Homo sapiens OX=9606 GN=ARFGEF3 PE=1 SV=3	0	0	0	88.8771	102.549	86.514
Q8IWI9;Q8IWI9-3;Q8IWI9-4;H3BP52;H3BTF4	8	2	26.9563	6.38064e-08	2.05251e-07	Infinity	1	Tumoral Cells	Normal Cells	334004	MAX gene-associated protein OS=Homo sapiens OX=9606 GN=MGA PE=1 SV=3	0	0	0	166.515	143.002	173.355
P30086	4	3	21.0213	6.82103e-08	2.12768e-07	3.01687	1	Tumoral Cells	Normal Cells	21170.9	Phosphatidylethanolamine-binding protein 1 OS=Homo sapiens OX=9606 GN=PEBP1 PE=1 SV=3	1128.8	1113.24	1132.87	3459.53	3378.45	3343.69
P07900;P07900-2;G3V2J8;Q58FG0	47	17	347.541	7.04363e-08	2.13249e-07	3.50836	1	Tumoral Cells	Normal Cells	85059.1	Heat shock protein HSP 90-alpha OS=Homo sapiens OX=9606 GN=HSP90AA1 PE=1 SV=5	4135.11	4020.18	4098.42	14143.3	14615.7	14231.4
P53804;P53804-2;P53804-3	4	1	13.5408	7.37279e-08	2.16837e-07	Infinity	1	Normal Cells	Tumoral Cells	233006	E3 ubiquitin-protein ligase TTC3 OS=Homo sapiens OX=9606 GN=TTC3 PE=1 SV=2	493.694	397.187	491.68	0	0	0
P52292;J3KS65;J3QLL0;A9QM74	7	3	43.2255	8.43773e-08	2.41264e-07	89.9315	1	Tumoral Cells	Normal Cells	58204.2	Importin subunit alpha-1 OS=Homo sapiens OX=9606 GN=KPNA2 PE=1 SV=1	6.02625	5.99828	6.32914	569.894	501.169	579.511
Q8IZP2;F6VDH7;Q3KNR6	5	1	28.754	9.89374e-08	2.64153e-07	Infinity	1	Tumoral Cells	Normal Cells	27577.9	Putative protein FAM10A4 OS=Homo sapiens OX=9606 GN=ST13P4 PE=5 SV=1	0	0	0	157.68	197.713	183.741
P19338;H7BY16	33	23	168.757	1.00265e-07	2.64153e-07	8.7271	1	Tumoral Cells	Normal Cells	76671.5	Nucleolin OS=Homo sapiens OX=9606 GN=NCL PE=1 SV=3	1318.44	1314.58	1257.43	10904.6	11408	11639.7
REVERSE2501	4	1	15.0506	1.01955e-07	2.64153e-07	Infinity	1	Normal Cells	Tumoral Cells	130360	Reversed Sequence 2501	279.364	231.748	293.194	0	0	0
REVERSE33761	2	1	6.4016	1.02647e-07	2.64153e-07	Infinity	1	Tumoral Cells	Normal Cells	152057	Reversed Sequence 33761	0	0	0	813.074	692.84	927.956
A0A0C4DFZ2;P15289;P15289-2	1	1	5.9086	1.14351e-07	2.87096e-07	Infinity	1	Normal Cells	Tumoral Cells	54661.9	Arylsulfatase A OS=Homo sapiens OX=9606 GN=ARSA PE=1 SV=1	155.207	158.773	128.602	0	0	0
P16070;H0YD13;P16070-10;P16070-11;P16070-12;P16070-13;P16070-14;P16070-16;P16070-17;P16070-18;P16070-3;P16070-4;P16070-5;P16070-6;P16070-7;P16070-8;H0Y2P0;H0YE40;H0Y5E4;H0YCV9;H0YDW7;P16070-15;P16070-9;E9PKC6;H0YD17;H0YDX6;J3KN83;P16070-19;Q86UZ1	11	9	62.0904	1.17948e-07	2.89074e-07	9.09306	1	Normal Cells	Tumoral Cells	82051	CD44 antigen OS=Homo sapiens OX=9606 GN=CD44 PE=1 SV=3	7965.44	8318.92	8533.32	893.778	940.414	895.106
P13010;C9JZ81	8	4	43.3259	1.2652e-07	3.02873e-07	5.46505	1	Tumoral Cells	Normal Cells	83275	X-ray repair cross-complementing protein 5 OS=Homo sapiens OX=9606 GN=XRCC5 PE=1 SV=3	171.079	176.665	175.492	978.776	920.887	959.85
P98161;P98161-2;P98161-3;H3BTE0	7	1	32.8423	1.3407e-07	3.13654e-07	Infinity	1	Tumoral Cells	Normal Cells	467947	Polycystin-1 OS=Homo sapiens OX=9606 GN=PKD1 PE=1 SV=3	0	0	0	573.755	611.608	765.899
P08670;B0YJC4;B0YJC5;A0A1B0GTT5;P17661;A0A1B0GVG8;H7C5W5;P41219;P41219-2;F8W835;Q16352	158	90	696.356	1.54928e-07	3.54395e-07	17.5323	1	Normal Cells	Tumoral Cells	53708.8	Vimentin OS=Homo sapiens OX=9606 GN=VIM PE=1 SV=4	109804	108672	111927	5949.31	6188.72	6707.31
REVERSE31360	3	1	11.8596	1.69494e-07	3.79285e-07	Infinity	1	Normal Cells	Tumoral Cells	103199	Reversed Sequence 31360	537.436	629.663	460.166	0	0	0
G3V438;H0YJ63;H0YJG7;O95433;O95433-2	2	1	11.0216	1.878e-07	4.11308e-07	Infinity	1	Tumoral Cells	Normal Cells	23092.5	Activator of 90 kDa heat shock protein ATPase homolog 1 (Fragment) OS=Homo sapiens OX=9606 GN=AHSA1 PE=1 SV=1	0	0	0	378.735	332.902	281.103
REVERSE36985	5	1	17.3885	1.95316e-07	4.18858e-07	Infinity	1	Normal Cells	Tumoral Cells	208457	Reversed Sequence 36985	268.983	302.714	226.472	0	0	0
Q8IU54	2	1	7.9341	2.0306e-07	4.26577e-07	Infinity	1	Normal Cells	Tumoral Cells	22183.6	Interferon lambda-1 OS=Homo sapiens OX=9606 GN=IFNL1 PE=1 SV=1	307.475	416.934	376.001	0	0	0
P05141	12	6	52.1805	2.13369e-07	4.34377e-07	1.84824	1	Tumoral Cells	Normal Cells	33080.4	ADP/ATP translocase 2 OS=Homo sapiens OX=9606 GN=SLC25A5 PE=1 SV=7	445.228	437.784	434.565	817.343	812.84	805.014
P62937;C9J5S7;F8WE65;P62937-2;F5H284;P0DN26	22	12	105.924	2.22285e-07	4.34377e-07	3.49782	1	Tumoral Cells	Normal Cells	18240.6	Peptidyl-prolyl cis-trans isomerase A OS=Homo sapiens OX=9606 GN=PPIA PE=1 SV=2	3500.33	3446.35	3634.46	12185.5	12497	12328.4
P06748;P06748-2;P06748-3;E5RI98;E5RGW4	10	8	78.6654	2.23426e-07	4.34377e-07	6.94325	1	Tumoral Cells	Normal Cells	32746.2	Nucleophosmin OS=Homo sapiens OX=9606 GN=NPM1 PE=1 SV=2	597.821	550.576	559.147	3896.09	4021.91	3937.91
REVERSE29850	3	1	12.6329	2.23652e-07	4.34377e-07	Infinity	1	Normal Cells	Tumoral Cells	121036	Reversed Sequence 29850	147.639	190.229	151.685	0	0	0
P55011;P55011-3;G3XAL9	9	3	40.2579	2.32205e-07	4.42636e-07	12.1631	1	Tumoral Cells	Normal Cells	132132	Solute carrier family 12 member 2 OS=Homo sapiens OX=9606 GN=SLC12A2 PE=1 SV=1	62.8886	58.963	56.5967	700.93	726.559	743.003
D6RAF8;H0Y8G5;Q14103;Q14103-3;H0YA96;Q14103-2;Q14103-4;D6RF44;D6RBQ9;D6RD83	7	3	47.8574	2.42206e-07	4.48924e-07	4.03948	1	Tumoral Cells	Normal Cells	23133.6	Heterogeneous nuclear ribonucleoprotein D0 (Fragment) OS=Homo sapiens OX=9606 GN=HNRNPD PE=1 SV=1	1053.93	1000.77	1023.23	4094.47	4252.15	4086.58
P17600;P17600-2	3	3	5.7088	2.44225e-07	4.48924e-07	540.282	1	Normal Cells	Tumoral Cells	74282.6	Synapsin-1 OS=Homo sapiens OX=9606 GN=SYN1 PE=1 SV=3	2484.3	2444.58	2296.44	5.27021	3.99478	4.10823
B1ANM0;E9PJ77;E9PN19;E9PRN3;F6V2D4;H7BXD8;O00214;O00214-2;Q5T3P9	2	1	6.5693	2.58161e-07	4.61616e-07	Infinity	1	Tumoral Cells	Normal Cells	18906.7	Galectin (Fragment) OS=Homo sapiens OX=9606 GN=LGALS8 PE=1 SV=8	0	0	0	528.819	713.411	727.837
P05556;P05556-2;P05556-3;P05556-4;P05556-5;C9JPK5;E7EQW5;E7EUI6;E9PLR6;Q5T3E6;E7ERX5	15	13	73.906	2.60099e-07	4.61616e-07	4.08333	1	Normal Cells	Tumoral Cells	91723	Integrin beta-1 OS=Homo sapiens OX=9606 GN=ITGB1 PE=1 SV=2	2949.37	3022.52	2847.57	728.721	704.799	726.351
P04216;E9PIM6;E9PNQ8;J3QRJ3	3	1	12.9371	2.82457e-07	4.81342e-07	Infinity	1	Normal Cells	Tumoral Cells	18162.9	Thy-1 membrane glycoprotein OS=Homo sapiens OX=9606 GN=THY1 PE=1 SV=2	231.223	278.61	318.563	0	0	0
Q14315;Q14315-2	57	36	386.563	2.85075e-07	4.81342e-07	77.6624	1	Normal Cells	Tumoral Cells	293589	Filamin-C OS=Homo sapiens OX=9606 GN=FLNC PE=1 SV=3	9265.76	9320.67	9413.66	118.876	107.472	134.188
O00264;O00264-2	3	2	19.9499	2.86417e-07	4.81342e-07	9.32582	1	Tumoral Cells	Normal Cells	21785.2	Membrane-associated progesterone receptor component 1 OS=Homo sapiens OX=9606 GN=PGRMC1 PE=1 SV=3	1679.96	1651.59	1650.08	14701.9	15323	16432.8
REVERSE16955	2	1	6.549	2.94291e-07	4.81342e-07	Infinity	1	Tumoral Cells	Normal Cells	39595.1	Reversed Sequence 16955	0	0	0	145.334	170.262	196.231
REVERSE31424	4	2	14.3899	2.94594e-07	4.81342e-07	7.39253	1	Tumoral Cells	Normal Cells	144091	Reversed Sequence 31424	49.8608	51.3483	53.0179	364.052	380.579	395.496
REVERSE10003	2	1	7.0274	3.01066e-07	4.8423e-07	Infinity	1	Tumoral Cells	Normal Cells	169168	Reversed Sequence 10003	0	0	0	580.334	558.959	417.821
Q01995;H0YCU9;E9PJ32	25	22	154.322	3.2853e-07	5.20273e-07	60.8956	1	Normal Cells	Tumoral Cells	22668	Transgelin OS=Homo sapiens OX=9606 GN=TAGLN PE=1 SV=4	17902.2	17715.9	17520.4	313.469	303.121	256.027
P61978;P61978-2;P61978-3;Q5T6W2;S4R359;S4R457	19	15	96.5083	3.41066e-07	5.26769e-07	5.77164	1	Tumoral Cells	Normal Cells	51261.5	Heterogeneous nuclear ribonucleoprotein K OS=Homo sapiens OX=9606 GN=HNRNPK PE=1 SV=1	2011.22	1890.5	1946.49	10961.5	11084.9	11707.3
P43243;A0A0R4J2E8;A8MXP9;D6REM6;B3KM87;H0Y8T4;P43243-2;D6R991;D6RBK5;D6RAM9;D6RAY2;D6RBI2;D6RE02;D6RIA2;Q68E03	11	7	69.949	3.42866e-07	5.26769e-07	46.9363	1	Tumoral Cells	Normal Cells	95136.6	Matrin-3 OS=Homo sapiens OX=9606 GN=MATR3 PE=1 SV=2	84.0391	72.9989	74.3036	3648.57	3358.63	3851.13
P62753;A2A3R5;A2A3R7	6	4	36.8939	3.74487e-07	5.63954e-07	2.38584	1	Tumoral Cells	Normal Cells	28851.8	40S ribosomal protein S6 OS=Homo sapiens OX=9606 GN=RPS6 PE=1 SV=1	1613.61	1672.37	1648.28	3995.15	3888.78	3888.39
Q00839;A0A1W2PPS1;Q00839-2;A0A1W2PP35;A0A1X7SBS1;Q5RI18;A0A1W2PP34;A0A1W2PPH7;A0A1W2PPL4;A0A1W2PQ74;A0A1W2PQL0;A0A1W2PRZ7;A0A1W2PQD4;A0A1W2PRI6;A0A1W2PP22	13	9	86.4707	3.78027e-07	5.63954e-07	8.6887	1	Tumoral Cells	Normal Cells	91325.9	Heterogeneous nuclear ribonucleoprotein U OS=Homo sapiens OX=9606 GN=HNRNPU PE=1 SV=6	1123.78	1079.91	1067.95	10031.6	9351.65	9042.99
E9PP21;P21291;E9PND2;E9PS42	3	3	19.2292	3.97479e-07	5.84502e-07	23.8916	1	Normal Cells	Tumoral Cells	17567.6	Cysteine and glycine-rich protein 1 OS=Homo sapiens OX=9606 GN=CSRP1 PE=1 SV=1	879.777	838.662	856.856	38.6514	36.4492	32.6903
Q15393;Q15393-3	11	6	44.3672	4.50023e-07	6.48888e-07	34.1656	1	Tumoral Cells	Normal Cells	136661	Splicing factor 3B subunit 3 OS=Homo sapiens OX=9606 GN=SF3B3 PE=1 SV=4	43.5986	48.7086	47.1118	1603.93	1448.8	1710.61
P61009	2	1	10.9649	4.53871e-07	6.48888e-07	12.8733	1	Normal Cells	Tumoral Cells	20370.5	Signal peptidase complex subunit 3 OS=Homo sapiens OX=9606 GN=SPCS3 PE=1 SV=1	23709	23003.5	24175.7	1817.53	1971.05	1718.02
P26038;V9GZ54;E9PNV3;E9PQ82;P35241-3;A0A2R8Y5P0;E9PNP4	23	12	175.441	4.73926e-07	6.68279e-07	10.3904	1	Normal Cells	Tumoral Cells	67934.2	Moesin OS=Homo sapiens OX=9606 GN=MSN PE=1 SV=3	1840.84	1786.53	1690.89	181.109	165.941	164.793
Q9UHD2	2	1	6.5415	4.86645e-07	6.7694e-07	Infinity	1	Normal Cells	Tumoral Cells	84269.6	Serine/threonine-protein kinase TBK1 OS=Homo sapiens OX=9606 GN=TBK1 PE=1 SV=1	246.477	177.205	188.421	0	0	0
P43304;P43304-2;F5GYK7	8	2	37.1306	5.02219e-07	6.8929e-07	82.8722	1	Normal Cells	Tumoral Cells	81366.1	Glycerol-3-phosphate dehydrogenase_ mitochondrial OS=Homo sapiens OX=9606 GN=GPD2 PE=1 SV=3	1885.4	1987.02	1803.81	20.5579	25.9931	21.9427
Q86V81;E9PB61	4	2	20.9306	5.52529e-07	7.48361e-07	3875.74	1	Tumoral Cells	Normal Cells	26887.9	THO complex subunit 4 OS=Homo sapiens OX=9606 GN=ALYREF PE=1 SV=3	0	0.348821	0	460.502	429.086	462.352
P33527;P33527-9;I3L4X2;P33527-2;P33527-3;P33527-4;P33527-5;P33527-6;P33527-7;P33527-8;A0A0A0MS99	63	50	381.142	5.65188e-07	7.55566e-07	33.4904	1	Tumoral Cells	Normal Cells	173017	Multidrug resistance-associated protein 1 OS=Homo sapiens OX=9606 GN=ABCC1 PE=1 SV=3	450.279	369.793	430.668	13542.6	14092.8	14252.4
P07339;A0A1B0GV23;A0A1B0GVD5;A0A1B0GW44;A0A1B0GWE8;A0A1B0GVP3;H7C469;A0A1B0GU03;A0A1B0GU92;C9JH19;F8WD96;H7C1V0;F8W787;A0A1B0GVF1	16	9	84.9869	5.95171e-07	7.82705e-07	4.52588	1	Normal Cells	Tumoral Cells	45065.5	Cathepsin D OS=Homo sapiens OX=9606 GN=CTSD PE=1 SV=1	3047.27	2847.78	2846.99	662.285	632.205	637.079
E9PDF6;O43795;O43795-2;E7EQD9;H7C2Y7	3	1	14.9887	6.00696e-07	7.82705e-07	Infinity	1	Normal Cells	Tumoral Cells	129508	Unconventional myosin-Ib OS=Homo sapiens OX=9606 GN=MYO1B PE=1 SV=1	120.7	113.006	156.209	0	0	0
I3L0U4;I3L269;I3NI25;Q96NB1	1	1	6.3465	6.3001e-07	8.09275e-07	8551.71	1	Tumoral Cells	Normal Cells	14020	LisH domain-containing protein FOPNL (Fragment) OS=Homo sapiens OX=9606 GN=FOPNL PE=1 SV=1	0.404721	0	0	1068.77	1175.33	1216.95
Q9C0G0;Q9C0G0-2;Q9C0G0-3	7	2	24.5143	6.43006e-07	8.09275e-07	11.0976	1	Normal Cells	Tumoral Cells	251816	Zinc finger protein 407 OS=Homo sapiens OX=9606 GN=ZNF407 PE=1 SV=2	1927.42	2064.24	1878.54	168.487	187.98	172.495
K7ENG2;P26368;P26368-2	3	2	19.6683	6.44674e-07	8.09275e-07	49.853	1	Tumoral Cells	Normal Cells	34244	U2 snRNP auxiliary factor large subunit OS=Homo sapiens OX=9606 GN=U2AF2 PE=1 SV=1	9.75097	7.80535	8.95172	423.283	466.29	431.933
F6VRR5;F8WCX5;F8WEE2;Q6R954;Q8WUT1;Q9BY77;Q9BY77-2	3	1	14.8906	6.53916e-07	8.10987e-07	4420.1	1	Tumoral Cells	Normal Cells	48388.9	Polymerase delta-interacting protein 3 OS=Homo sapiens OX=9606 GN=POLDIP3 PE=1 SV=1	0	0.159664	0	253.773	192.001	259.955
Q96AQ6;Q96AQ6-2;Q5T173;Q96AQ6-3	2	1	8.8978	6.6425e-07	8.13996e-07	Infinity	1	Normal Cells	Tumoral Cells	81099.6	Pre-B-cell leukemia transcription factor-interacting protein 1 OS=Homo sapiens OX=9606 GN=PBXIP1 PE=1 SV=1	154.614	214.085	214.262	0	0	0
P07237;H7BZ94;H0Y3Z3;I3L398;I3L312;I3L4M2;I3NI03;I3L0S0;I3L3U6;I3L3P5;I3L1Y5;I3L514	29	26	172.987	6.8566e-07	8.30347e-07	3.39468	1	Normal Cells	Tumoral Cells	57515.6	Protein disulfide-isomerase OS=Homo sapiens OX=9606 GN=P4HB PE=1 SV=3	6560.22	6635.11	6295.03	1868.41	1971.51	1901.53
P05120;H7BYS2;H7C004;E7EPJ9;E7ERB5	5	1	29.9776	6.96919e-07	8.33832e-07	Infinity	1	Normal Cells	Tumoral Cells	46881.5	Plasminogen activator inhibitor 2 OS=Homo sapiens OX=9606 GN=SERPINB2 PE=1 SV=2	466.368	503.601	335.318	0	0	0
O43592;F8WDU6;F5GYW6;F5GZM3	6	2	32.5594	7.07761e-07	8.33832e-07	24.5781	1	Tumoral Cells	Normal Cells	111219	Exportin-T OS=Homo sapiens OX=9606 GN=XPOT PE=1 SV=2	26.3182	24.238	28.2868	608.686	694.998	634.124
P30153;B3KQV6;E9PH38;C9J9C1	7	5	44.6427	7.12838e-07	8.33832e-07	6.1458	1	Tumoral Cells	Normal Cells	66107.1	Serine/threonine-protein phosphatase 2A 65 kDa regulatory subunit A alpha isoform OS=Homo sapiens OX=9606 GN=PPP2R1A PE=1 SV=4	287.732	301.364	299.736	1746.88	1785.05	1930.65
Q9NZM1;Q9NZM1-6;Q9NZM1-2;Q9NZM1-3;Q9NZM1-5;H0YD14;Q9NZM1-7;Q9NZM1-8;Q9NZM1-4	31	14	170.086	7.79688e-07	8.95398e-07	5.332	1	Normal Cells	Tumoral Cells	236249	Myoferlin OS=Homo sapiens OX=9606 GN=MYOF PE=1 SV=1	2189.59	2040.74	2197.07	414.056	405.393	385.99
O14929;O14929-2;F8W9G7	3	2	15.8504	7.82868e-07	8.95398e-07	80.3434	1	Tumoral Cells	Normal Cells	49911.9	Histone acetyltransferase type B catalytic subunit OS=Homo sapiens OX=9606 GN=HAT1 PE=1 SV=1	8.65149	10.9562	11.0073	855.043	780.088	824.586
P62258;P62258-2;K7EM20;B4DJF2;I3L3T1;K7EIT4	15	9	121.445	7.99875e-07	9.04796e-07	5.66926	1	Tumoral Cells	Normal Cells	29345	14-3-3 protein epsilon OS=Homo sapiens OX=9606 GN=YWHAE PE=1 SV=1	655.508	589.869	611.583	3425.72	3551.55	3550.33
P26641;P26641-2	17	8	80.3236	8.75261e-07	9.79309e-07	3.15469	1	Normal Cells	Tumoral Cells	50461	Elongation factor 1-gamma OS=Homo sapiens OX=9606 GN=EEF1G PE=1 SV=3	2359.63	2380.27	2416.44	764.482	725.177	778.816
REVERSE8549	16	1	54.0079	8.9265e-07	9.88026e-07	2.97806	1	Tumoral Cells	Normal Cells	511121	Reversed Sequence 8549	1418.39	1376.56	1327.14	4168.97	4041.94	4064.94
P06744;A0A0A0MTS2;A0A2U3TZU2;P06744-2;K7EQ48;A0A0J9YX90;A0A0J9YXP8;A0A0J9YYH3;A0A2R8Y6C7;K7ENA0;K7EPY4;K7ERC6	10	5	62.8365	9.13597e-07	1.00045e-06	3.59945	1	Tumoral Cells	Normal Cells	63375.4	Glucose-6-phosphate isomerase OS=Homo sapiens OX=9606 GN=GPI PE=1 SV=4	872.076	856.128	922.585	3111.16	3237.33	3192.89
Q96S97;C9J5M0;C9JC07;C9JJV6;C9JZL8	2	1	9.5148	9.46454e-07	1.02552e-06	Infinity	1	Normal Cells	Tumoral Cells	36072	Myeloid-associated differentiation marker OS=Homo sapiens OX=9606 GN=MYADM PE=1 SV=2	540.721	524.361	354.076	0	0	0
Q69YQ0;C9J8U1;F8WAN1;Q69YQ0-2	4	1	11.8305	9.96839e-07	1.06887e-06	Infinity	1	Tumoral Cells	Normal Cells	125001	Cytospin-A OS=Homo sapiens OX=9606 GN=SPECC1L PE=1 SV=2	0	0	0	132.363	126.11	93.1277
A3KMH1;A3KMH1-3;A3KMH1-2	4	1	13.5685	1.01053e-06	1.07238e-06	Infinity	1	Normal Cells	Tumoral Cells	215851	von Willebrand factor A domain-containing protein 8 OS=Homo sapiens OX=9606 GN=VWA8 PE=1 SV=2	216.041	143.133	175.681	0	0	0
Q66GS9	4	1	17.4073	1.02583e-06	1.07751e-06	Infinity	1	Tumoral Cells	Normal Cells	133947	Centrosomal protein of 135 kDa OS=Homo sapiens OX=9606 GN=CEP135 PE=1 SV=2	0	0	0	555.405	378.109	359.882
P09382	8	6	57.8623	1.10409e-06	1.14064e-06	4.31766	1	Normal Cells	Tumoral Cells	15057.9	Galectin-1 OS=Homo sapiens OX=9606 GN=LGALS1 PE=1 SV=2	16666.9	15591.8	16163.3	3824.89	3565.36	3824.63
Q6ZUX3;Q6ZUX3-2;B5MCN5	3	1	17.0316	1.1081e-06	1.14064e-06	Infinity	1	Normal Cells	Tumoral Cells	112066	TOG array regulator of axonemal microtubules protein 2 OS=Homo sapiens OX=9606 GN=TOGARAM2 PE=2 SV=2	280.945	314.741	203.94	0	0	0
O14795	8	1	32.2738	1.2656e-06	1.28987e-06	2.89687	1	Normal Cells	Tumoral Cells	182789	Protein unc-13 homolog B OS=Homo sapiens OX=9606 GN=UNC13B PE=1 SV=2	802.603	845.572	833.052	281.074	280.317	295.128
REVERSE33191	3	1	10.9953	1.30246e-06	1.31442e-06	Infinity	1	Normal Cells	Tumoral Cells	210362	Reversed Sequence 33191	110.291	84.8662	125.772	0	0	0
P11277;P11277-2;P11277-3;H0YJE6	18	1	71.794	1.35472e-06	1.35389e-06	53.0033	1	Normal Cells	Tumoral Cells	247324	Spectrin beta chain_ erythrocytic OS=Homo sapiens OX=9606 GN=SPTB PE=1 SV=5	1293.51	1347.89	1416.41	29.8852	23.0676	23.6049
Q6ZQQ6;E7ESW6;Q6ZQQ6-2	12	1	36.3912	1.39088e-06	1.37666e-06	Infinity	1	Tumoral Cells	Normal Cells	335467	WD repeat-containing protein 87 OS=Homo sapiens OX=9606 GN=WDR87 PE=1 SV=3	0	0	0	612.018	433.122	734.674
B4DHE8;Q96DH6;Q96DH6-2;B4DM51;J3KTC1;Q96DH6-3;J3QKT5	5	3	32.2555	1.41114e-06	1.38341e-06	7.55554	1	Tumoral Cells	Normal Cells	34983.6	cDNA FLJ56904_ highly similar to RNA-binding protein Musashi homolog 2 OS=Homo sapiens OX=9606 GN=MSI2 PE=1 SV=1	141.585	146.981	131.906	994.691	1080.78	1101.42
O00148;O00148-2;K7EQN7;O00148-3;K7EPJ3;A0A0G2JHN7;F6S2B7;F6SXL5;F6U6E2;K7EIL8;K7EL56;K7EN69;K7ENP6	17	6	73.498	1.47162e-06	1.42089e-06	11.2151	1	Tumoral Cells	Normal Cells	49642.9	ATP-dependent RNA helicase DDX39A OS=Homo sapiens OX=9606 GN=DDX39A PE=1 SV=2	222.977	212.897	186.802	2302.11	2307.92	2373.37
O94823;A0A2R8YDI5;Q2YDW8	4	1	14.593	1.48074e-06	1.42089e-06	Infinity	1	Tumoral Cells	Normal Cells	167786	Probable phospholipid-transporting ATPase VB OS=Homo sapiens OX=9606 GN=ATP10B PE=2 SV=2	0	0	0	195.548	255.023	315.868
REVERSE25351	2	1	7.6918	1.49078e-06	1.42089e-06	Infinity	1	Normal Cells	Tumoral Cells	125169	Reversed Sequence 25351	302.601	484.204	463.03	0	0	0
P22626;P22626-2;A0A087WUI2	26	14	141.983	1.65167e-06	1.53826e-06	28.0497	1	Tumoral Cells	Normal Cells	37486.8	Heterogeneous nuclear ribonucleoproteins A2/B1 OS=Homo sapiens OX=9606 GN=HNRNPA2B1 PE=1 SV=2	124.518	148.728	156.216	4009.57	4249.96	3786.78
Q969X5;Q969X5-2	3	1	17.2612	1.65915e-06	1.53826e-06	Infinity	1	Normal Cells	Tumoral Cells	32991.5	Endoplasmic reticulum-Golgi intermediate compartment protein 1 OS=Homo sapiens OX=9606 GN=ERGIC1 PE=1 SV=1	238.738	161.71	156.721	0	0	0
P12814;P12814-3;P12814-2;P12814-4;H9KV75;G3V2N5;G3V2W4;H0YJW3;H7C5W8;H0YJ11;G3V2X9;G3V5M4;G3V2E8;G3V380	40	15	342.864	1.66363e-06	1.53826e-06	2.88942	1	Normal Cells	Tumoral Cells	103628	Alpha-actinin-1 OS=Homo sapiens OX=9606 GN=ACTN1 PE=1 SV=2	10912.6	10796.6	11490.9	3930.25	3828.06	3731.94
REVERSE39695	19	2	61.0008	1.69562e-06	1.53826e-06	9.05103	1	Normal Cells	Tumoral Cells	482692	Reversed Sequence 39695	528.484	464.331	493.557	54.6424	58.0547	51.5242
Q9NSE4	8	5	36.3839	1.70416e-06	1.53826e-06	3.66854	1	Normal Cells	Tumoral Cells	114761	Isoleucine--tRNA ligase_ mitochondrial OS=Homo sapiens OX=9606 GN=IARS2 PE=1 SV=2	507.58	528.473	483.234	138.983	134.048	141.109
B4DWR3;P61758	2	1	9.6962	1.71565e-06	1.53826e-06	Infinity	1	Tumoral Cells	Normal Cells	22368.4	Prefoldin subunit 3 OS=Homo sapiens OX=9606 GN=VBP1 PE=1 SV=1	0	0	0	67.5949	52.3106	76.6994
Q16822;A0A0A0MS74;H0YM31;Q16822-2;H0YML5;Q16822-3	3	1	17.1456	1.72415e-06	1.53826e-06	Infinity	1	Normal Cells	Tumoral Cells	71497.5	Phosphoenolpyruvate carboxykinase [GTP]_ mitochondrial OS=Homo sapiens OX=9606 GN=PCK2 PE=1 SV=4	218.985	143.779	148.968	0	0	0
Q06323;Q06323-2;Q06323-3;H0YLU2;H0YKK6	9	6	54.1845	1.74725e-06	1.53826e-06	2.55714	1	Tumoral Cells	Normal Cells	28894.2	Proteasome activator complex subunit 1 OS=Homo sapiens OX=9606 GN=PSME1 PE=1 SV=1	796.568	806.115	816.037	1980.47	2123.01	2081.52
P07910;G3V2Q1;G3V576;G3V555;G3V575;B4DSU6;A0A0G2JNQ3;A0A0G2JPF8;B2RXH8;B7ZW38;G3V4M8;P0DMR1;P07910-3;G3V2H6;G3V5V7	16	3	95.2898	1.75423e-06	1.53826e-06	113.097	1	Tumoral Cells	Normal Cells	33727.1	Heterogeneous nuclear ribonucleoproteins C1/C2 OS=Homo sapiens OX=9606 GN=HNRNPC PE=1 SV=4	18.1308	25.7069	24.2463	2603.19	2451.91	2645.03
P23284	19	12	81.6695	1.77346e-06	1.53826e-06	3.18822	1	Normal Cells	Tumoral Cells	23799.6	Peptidyl-prolyl cis-trans isomerase B OS=Homo sapiens OX=9606 GN=PPIB PE=1 SV=2	8397.61	8239.85	7918.34	2462.8	2605.76	2633.47
Q13838;Q13838-2;Q5STU3;A0A0G2JJZ9;A0A140T9X3;F6WLT2;A0A0A0MT12;A0A140T996;A0A140T9X9;A0A140TA18;F6S4E6;F6TRA5;F6UJC5;H0Y400;A0A0G2JJL7;F6QYI9;F6R6M7;A0A140T973;A0A140T9K1;A0A140T9L4;H0YCC6	9	3	65.6949	1.77831e-06	1.53826e-06	12.1208	1	Tumoral Cells	Normal Cells	49447.7	Spliceosome RNA helicase DDX39B OS=Homo sapiens OX=9606 GN=DDX39B PE=1 SV=1	121.413	101.138	116.787	1347.32	1345.69	1420.05
Q14498;A0A0U1RQH7;G3XAC6;Q14498-2;Q14498-3;A0A0U1RQW2;H0Y4X3;Q5QP22;Q5QP23	4	2	19.5758	1.84211e-06	1.58017e-06	Infinity	1	Tumoral Cells	Normal Cells	59664.8	RNA-binding protein 39 OS=Homo sapiens OX=9606 GN=RBM39 PE=1 SV=2	0	0	0	199.629	134.236	132.299
P68363;P68363-2;P68366;P68366-2;F8VVB9;C9JDS9;F8VRZ4;F8VS66;F8VWV9;F8VX09;F8VRK0;C9JDL2;C9JEV8;C9JJQ8;C9JQ00;C9K0S6;F8VXZ7	24	8	158.133	1.96571e-06	1.67226e-06	2.35599	1	Tumoral Cells	Normal Cells	50836	Tubulin alpha-1B chain OS=Homo sapiens OX=9606 GN=TUBA1B PE=1 SV=1	2061.28	2023.16	2132.67	4759.56	4903.06	4984.86
REVERSE18821	2	1	5.9119	2.02293e-06	1.70683e-06	Infinity	1	Normal Cells	Tumoral Cells	122462	Reversed Sequence 18821	125.942	189.777	193.597	0	0	0
A0A0B4J2A4;P42765;K7EME0	3	1	17.9088	2.0411e-06	1.70816e-06	2.32155	1	Normal Cells	Tumoral Cells	42058.1	3-ketoacyl-CoA thiolase_ mitochondrial OS=Homo sapiens OX=9606 GN=ACAA2 PE=1 SV=1	922.084	963.016	940.679	411.506	392.847	412.84
P60709;P63261;A0A2R8Y793;I3L1U9;I3L3I0;I3L4N8;A0A2R8YGF8;E7EVS6;G5E9R0;I3L3R2;J3KT65;K7EM38;C9JUM1;C9JZR7;B8ZZJ2;C9JTX5;F8WB63;A0A2R8YEA7;A0A2R8YFE2;F8WCH0;Q9UBU9;E9PIN3;E9PLA7;Q9UBU9-2	59	23	310.294	2.0714e-06	1.71954e-06	2.68905	1	Normal Cells	Tumoral Cells	42079	Actin_ cytoplasmic 1 OS=Homo sapiens OX=9606 GN=ACTB PE=1 SV=1	90967.7	89411.7	85518.1	32371.9	32530.4	33979.2
F8W6I7;P09651;P09651-2;P09651-3;F8VTQ5;F8W646;H0YH80	9	2	78.3755	2.12017e-06	1.73549e-06	61.3125	1	Tumoral Cells	Normal Cells	33269.3	Heterogeneous nuclear ribonucleoprotein A1 OS=Homo sapiens OX=9606 GN=HNRNPA1 PE=1 SV=2	24.3557	17.435	21.7262	1320.21	1239.5	1334.67
G3V1B3;M0R181;P46778	3	1	17.6386	2.12434e-06	1.73549e-06	1.65327	1	Tumoral Cells	Normal Cells	10000.6	60S ribosomal protein L21 OS=Homo sapiens OX=9606 GN=RPL21 PE=1 SV=1	1117.12	1129.21	1101.08	1808.53	1862.36	1863.29
Q15293	1	1	0	2.1563e-06	1.74774e-06	Infinity	1	Normal Cells	Tumoral Cells	38890	Reticulocalbin-1 OS=Homo sapiens OX=9606 GN=RCN1 PE=1 SV=1	68.3012	67.9044	47.8615	0	0	0
REVERSE41487	2	1	5.4544	2.17642e-06	1.75026e-06	Infinity	1	Tumoral Cells	Normal Cells	215027	Reversed Sequence 41487	0	0	0	272.201	284.772	176.971
Q6KC79;Q6KC79-2	6	3	21.391	2.20009e-06	1.75558e-06	2.83446	1	Normal Cells	Tumoral Cells	318105	Nipped-B-like protein OS=Homo sapiens OX=9606 GN=NIPBL PE=1 SV=2	1041.73	1029.94	1072.82	353.424	380.082	375.874
A0A140T9T7;Q03518;A0A0S2Z4R8	3	1	13.7295	2.25664e-06	1.77112e-06	Infinity	1	Normal Cells	Tumoral Cells	87746	Antigen peptide transporter 1 OS=Homo sapiens OX=9606 GN=TAP1 PE=1 SV=1	166.913	132.164	217.808	0	0	0
P23396;P23396-2;E9PL09;H0YEU2;E9PPU1;F2Z2S8;H0YCJ7;H0YF32;E9PJH4;E9PK82;E9PQ96;E9PSF4;E9PQX2;H0YES8	23	15	108.38	2.257e-06	1.77112e-06	2.45645	1	Tumoral Cells	Normal Cells	26859.4	40S ribosomal protein S3 OS=Homo sapiens OX=9606 GN=RPS3 PE=1 SV=2	2161.97	2214.23	2115.65	5130.32	5373.07	5443.51
P49748;P49748-2;P49748-3;G3V1M7;J3QRJ8;J3KS89;J3KSR4;K7EMF8;K7EQP4	9	7	60.8721	2.28286e-06	1.77112e-06	18.8228	1	Normal Cells	Tumoral Cells	70789.5	Very long-chain specific acyl-CoA dehydrogenase_ mitochondrial OS=Homo sapiens OX=9606 GN=ACADVL PE=1 SV=1	900.44	848.953	862.599	40.6703	52.0019	46.095
Q13492;Q13492-2;Q13492-3;Q13492-5;Q13492-4;E9PI56;E9PKP6;E9PLJ8;E5RFC6;E5RFU0;E5RGY9;E5RHK9;E5RIJ5;E5RK51;E9PDG8;E9PK13;H0YEF7;H0YEH1;O60641;O60641-3;O60641-4	6	3	34.1733	2.28839e-06	1.77112e-06	12.5433	1	Normal Cells	Tumoral Cells	70925.8	Phosphatidylinositol-binding clathrin assembly protein OS=Homo sapiens OX=9606 GN=PICALM PE=1 SV=2	318.949	306.151	318.568	28.2086	23.9241	23.1001
P27797;K7EJB9;K7EL50	16	9	91.1406	2.31404e-06	1.77761e-06	3.50975	1	Normal Cells	Tumoral Cells	48312.7	Calreticulin OS=Homo sapiens OX=9606 GN=CALR PE=1 SV=1	6568.1	6601.13	6744.44	1815.28	2005.03	1853.5
Q16658;A0A0A0MSB2;C9JFC0;C9JPH9	10	6	58.2207	2.35481e-06	1.78901e-06	2.89511	1	Tumoral Cells	Normal Cells	55157.3	Fascin OS=Homo sapiens OX=9606 GN=FSCN1 PE=1 SV=3	565.63	551.316	561.348	1643.69	1675.26	1539.9
A0A1B0GTM3;A0A1B0GTP7;A0A1B0GTZ5;A0A1B0GUA4;A0A1B0GUG1;A0A1B0GUH5;A0A1B0GW68;E7EMM4;Q13510;Q13510-2;Q13510-3;A0A1B0GUE3;A0A1B0GUW4;A0A1B0GV06	4	2	23.4513	2.36365e-06	1.78901e-06	19.1517	1	Normal Cells	Tumoral Cells	42866.4	Acid ceramidase OS=Homo sapiens OX=9606 GN=ASAH1 PE=1 SV=1	628.393	632.65	591.434	27.8448	34.7347	34.1471
Q32P51;F8VZ49;A0A2R8Y4L2;F8VYN5	17	5	63.5603	2.39149e-06	1.79688e-06	13.3762	1	Tumoral Cells	Normal Cells	34396.5	Heterogeneous nuclear ribonucleoprotein A1-like 2 OS=Homo sapiens OX=9606 GN=HNRNPA1L2 PE=2 SV=2	528.176	437.83	519.93	6799.17	6290.78	6786.22
Q9P0Z9;K7EJU8;K7EK30	3	1	14.8584	2.43736e-06	1.80584e-06	Infinity	1	Tumoral Cells	Normal Cells	44522.2	Peroxisomal sarcosine oxidase OS=Homo sapiens OX=9606 GN=PIPOX PE=1 SV=2	0	0	0	89.8756	77.6451	121.777
Q13515	4	1	13.603	2.46038e-06	1.80584e-06	Infinity	1	Tumoral Cells	Normal Cells	46221.8	Phakinin OS=Homo sapiens OX=9606 GN=BFSP2 PE=1 SV=1	0	0	0	53.9669	61.7859	82.009
REVERSE42805	7	1	22.9125	2.46318e-06	1.80584e-06	4.25501	1	Normal Cells	Tumoral Cells	159885	Reversed Sequence 42805	1940.8	1830.48	1910.97	420.918	443.832	470.679
P60174;P60174-1;P60174-4;U3KPZ0;U3KQF3;U3KPS5	19	11	97.1152	2.48246e-06	1.80584e-06	3.26408	1	Tumoral Cells	Normal Cells	31076.2	Triosephosphate isomerase OS=Homo sapiens OX=9606 GN=TPI1 PE=1 SV=3	1008.43	1083.31	1056.6	3283.4	3467.74	3525.26
P22314;P22314-2;Q5JRR6;Q5JRR9;Q5JRS0;Q5JRS1;Q5JRS2;Q5JRS3	22	15	114.351	2.49114e-06	1.80584e-06	2.91714	1	Tumoral Cells	Normal Cells	118933	Ubiquitin-like modifier-activating enzyme 1 OS=Homo sapiens OX=9606 GN=UBA1 PE=1 SV=3	2524.79	2413.14	2346.63	7228.47	6847.85	7173.77
A0A0A0MT46;A0A0C4DG88;B5ME60;H0YKT2;H0YLC5;H0YLL6;H0YNW1;P09086;P09086-2;P09086-3;P09086-4;P09086-5;P14859;P14859-2;P14859-3;P14859-4;P14859-5;P14859-6;Q9UKI9;Q9UKI9-2;Q9UKI9-3;U3KQ96;U3KQN1	2	1	7.0712	2.60105e-06	1.85404e-06	Infinity	1	Normal Cells	Tumoral Cells	61754.2	POU domain protein (Fragment) OS=Homo sapiens OX=9606 GN=POU2F1 PE=1 SV=1	245.152	206.662	145.66	0	0	0
P61204;P84077;F5H423;P61204-2;F5H0C7;H0YGG7	8	3	47.9494	2.61972e-06	1.85404e-06	1.88458	1	Tumoral Cells	Normal Cells	20657.8	ADP-ribosylation factor 3 OS=Homo sapiens OX=9606 GN=ARF3 PE=1 SV=2	1684.83	1705.68	1662.56	3134.83	3266.85	3121.22
P68032;P62736;P68133;P63267;A6NL76;P63267-2;C9JFL5;F6QUT6;F6UVQ4	28	12	234.522	2.62395e-06	1.85404e-06	3.17238	1	Normal Cells	Tumoral Cells	42361.2	Actin_ alpha cardiac muscle 1 OS=Homo sapiens OX=9606 GN=ACTC1 PE=1 SV=1	14945.9	15201.1	14262.6	4770.93	4772.02	4455.86
P38159;H0Y6E7;H3BT71;A0A1B0GUK8;P38159-2;Q96E39;H3BR27;O75526;P38159-3;H3BNC1;Q8N7X1	5	2	33.6851	2.62968e-06	1.85404e-06	13.2901	1	Tumoral Cells	Normal Cells	42331.9	RNA-binding motif protein_ X chromosome OS=Homo sapiens OX=9606 GN=RBMX PE=1 SV=3	176.287	159.521	150.171	1963.81	2186.73	2308.15
Q9UQ80;Q9UQ80-2;F8VR77;F8W0A3;H0YIN7	8	3	43.3273	2.69387e-06	1.88638e-06	4.6201	1	Tumoral Cells	Normal Cells	44129.1	Proliferation-associated protein 2G4 OS=Homo sapiens OX=9606 GN=PA2G4 PE=1 SV=3	249.175	277.163	261.051	1271.98	1195.54	1170.3
P00387;P00387-2;P00387-3;B1AHF3	12	10	83.1546	2.71604e-06	1.88905e-06	8.75187	1	Normal Cells	Tumoral Cells	34463	NADH-cytochrome b5 reductase 3 OS=Homo sapiens OX=9606 GN=CYB5R3 PE=1 SV=3	8603.21	8162.55	8772.54	918.335	923.181	1076.52
P48681	29	21	191.488	2.7413e-06	1.89382e-06	5.78089	1	Normal Cells	Tumoral Cells	177895	Nestin OS=Homo sapiens OX=9606 GN=NES PE=1 SV=2	1896.88	1857.07	1814.2	312.342	301.822	349.036
A0A2R8Y543;A0A2R8Y5A3;A0A2R8Y5C3;A0A2R8Y5Z1;A0A2R8Y750;A0A2R8Y804;A0A2R8YCH5;B4DGU4;P35222;A0A2R8Y7Z0;A0A2R8Y6G0;A0A2R8Y815	4	1	21.7045	2.82827e-06	1.94088e-06	3.28158	1	Tumoral Cells	Normal Cells	79032.3	Catenin beta-1 OS=Homo sapiens OX=9606 GN=CTNNB1 PE=1 SV=1	166.432	167.176	163.771	529.545	525.003	577.641
P15311;E7EQR4	15	6	89.8167	2.84912e-06	1.94224e-06	4.8963	1	Normal Cells	Tumoral Cells	69527	Ezrin OS=Homo sapiens OX=9606 GN=EZR PE=1 SV=4	3293.18	3254.09	3223.24	670.867	615.346	709.273
H7C1F9;Q2PPJ7;Q2PPJ7-2;Q2PPJ7-3	4	1	13.9617	3.00346e-06	2.03399e-06	Infinity	1	Normal Cells	Tumoral Cells	197270	Ral GTPase-activating protein subunit alpha-2 (Fragment) OS=Homo sapiens OX=9606 GN=RALGAPA2 PE=1 SV=1	124.77	106.345	175.994	0	0	0
O00159;F5H6E2;O00159-2;O00159-3;I3L204;I3L3Y6;I3L501	15	8	78.775	3.06015e-06	2.04418e-06	21.8164	1	Normal Cells	Tumoral Cells	122537	Unconventional myosin-Ic OS=Homo sapiens OX=9606 GN=MYO1C PE=1 SV=4	1360	1340.52	1323.88	59.929	53.5096	71.0286
O43390;O43390-2;O43390-3;B4DT28;O43390-4;A0A286YEZ8	15	9	112.754	3.07727e-06	2.04418e-06	44.4035	1	Tumoral Cells	Normal Cells	71228.3	Heterogeneous nuclear ribonucleoprotein R OS=Homo sapiens OX=9606 GN=HNRNPR PE=1 SV=1	64.2479	62.3486	46.8753	2480.96	2603.45	2618.33
O95782;O95782-2	11	6	70.3564	3.09411e-06	2.04418e-06	2.56994	1	Normal Cells	Tumoral Cells	108630	AP-2 complex subunit alpha-1 OS=Homo sapiens OX=9606 GN=AP2A1 PE=1 SV=3	926.743	884.262	855.023	345.301	340.213	351.876
P31153;P31153-2	3	1	15.3087	3.09795e-06	2.04418e-06	4.78396	1	Tumoral Cells	Normal Cells	44002.9	S-adenosylmethionine synthase isoform type-2 OS=Homo sapiens OX=9606 GN=MAT2A PE=1 SV=1	264.969	260.806	276.299	1233.94	1224.56	1378.59
P30101	31	19	176.994	3.26175e-06	2.13856e-06	2.02111	1	Normal Cells	Tumoral Cells	57181.6	Protein disulfide-isomerase A3 OS=Homo sapiens OX=9606 GN=PDIA3 PE=1 SV=4	6435.1	6198.59	6603.01	3138.61	3190.65	3188.64
P06733;A0A2R8Y6G6;P06733-2;K7EM90;A0A2R8Y879;A0A2R8YEM5;K7ERS8;A0A2R8Y798;A0A2R8YEG5;F5H0C8;P09104;P09104-2;A0A2R8Y6I8;F5H1C3	33	20	180.326	3.36719e-06	2.19371e-06	4.82851	1	Tumoral Cells	Normal Cells	47511.2	Alpha-enolase OS=Homo sapiens OX=9606 GN=ENO1 PE=1 SV=2	8966.45	8703.83	8262.4	40421.2	40017.9	44777.2
P69849;A0A087X117;A0A0G2JN29;J3KN36;Q15155;Q5JPE7;Q5JPE7-2;A0A087WW46;A0A0G2JP90;Q5JPE7-3;H3BPS9;A0A087WTD5;H3BUC9	13	9	81.5983	3.40453e-06	2.20409e-06	4.55558	1	Tumoral Cells	Normal Cells	135103	Nodal modulator 3 OS=Homo sapiens OX=9606 GN=NOMO3 PE=3 SV=2	392.174	356.134	349.072	1616.14	1734.88	1648.17
P07195;A8MW50;C9J7H8;F5H793	13	9	74.2419	3.5512e-06	2.28468e-06	3.30649	1	Tumoral Cells	Normal Cells	36923.7	L-lactate dehydrogenase B chain OS=Homo sapiens OX=9606 GN=LDHB PE=1 SV=2	2040.7	1886.49	1836.4	6445.66	6382.73	6228.9
C9JKI3;E9PCT5;Q03135;Q03135-2;P56539	2	2	14.5805	3.64406e-06	2.32986e-06	12.0026	1	Normal Cells	Tumoral Cells	16099.5	Caveolin (Fragment) OS=Homo sapiens OX=9606 GN=CAV1 PE=1 SV=1	1162.49	1228.35	1240.16	88.7675	102.174	111.576
P11021;O95399;O95399-2;Q5H8X8	39	29	236.711	3.66795e-06	2.33066e-06	2.65624	1	Normal Cells	Tumoral Cells	72447.1	Endoplasmic reticulum chaperone BiP OS=Homo sapiens OX=9606 GN=HSPA5 PE=1 SV=2	11716.5	11952.3	11836.6	4389.35	4288.31	4689.11
Q70CQ2;Q70CQ2-2;Q70CQ2-3;H7C183	7	1	27.8177	3.853e-06	2.43322e-06	5.16325	1	Normal Cells	Tumoral Cells	409994	Ubiquitin carboxyl-terminal hydrolase 34 OS=Homo sapiens OX=9606 GN=USP34 PE=1 SV=2	3572.71	3221.91	3191.83	626.872	683.026	624.245
REVERSE16944	8	1	32.9567	3.88446e-06	2.43813e-06	Infinity	1	Normal Cells	Tumoral Cells	211096	Reversed Sequence 16944	46.0118	41.2801	63.7383	0	0	0
P35908;F8W0C6;O95678	18	8	128.307	3.95399e-06	2.46673e-06	2.01075	1	Tumoral Cells	Normal Cells	65718.1	Keratin_ type II cytoskeletal 2 epidermal OS=Homo sapiens OX=9606 GN=KRT2 PE=1 SV=2	1863.07	1772.19	1802.53	3550.88	3667.64	3715.51
REVERSE17108	8	1	25.8428	4.00589e-06	2.48012e-06	Infinity	1	Tumoral Cells	Normal Cells	321009	Reversed Sequence 17108	0	0	0	122.269	93.1399	160.687
P55084;P55084-2;B5MD38;F5GZQ3;C9JE81;C9JEY0;C9K0M0	4	2	31.5754	4.02363e-06	2.48012e-06	3.35216	1	Normal Cells	Tumoral Cells	51579.7	Trifunctional enzyme subunit beta_ mitochondrial OS=Homo sapiens OX=9606 GN=HADHB PE=1 SV=3	1176.51	1141.15	1250.64	366.83	357.171	340.478
P36957;P36957-2;G3V3F0;G3V5M3;H0YJF9;Q86SW4	6	2	37.4936	4.09004e-06	2.50604e-06	11.445	1	Normal Cells	Tumoral Cells	49097.6	Dihydrolipoyllysine-residue succinyltransferase component of 2-oxoglutarate dehydrogenase complex_ mitochondrial OS=Homo sapiens OX=9606 GN=DLST PE=1 SV=4	758.812	729.706	863.232	62.4227	73.6524	69.4067
G3V2D8;Q68DK2;Q68DK2-2;Q68DK2-5	3	1	8.3434	4.15524e-06	2.53092e-06	Infinity	1	Tumoral Cells	Normal Cells	252967	Zinc finger FYVE domain-containing protein 26 OS=Homo sapiens OX=9606 GN=ZFYVE26 PE=1 SV=1	0	0	0	99.3929	132.032	77.6811
REVERSE8808	15	3	48.3304	4.3438e-06	2.63021e-06	62.2268	1	Tumoral Cells	Normal Cells	513078	Reversed Sequence 8808	13.0017	19.1142	18.2051	1039.73	1035.45	1056.13
Q12931;Q12931-2;I3L0K7;I3L239;I3L3L4	13	8	91.1728	4.57118e-06	2.75171e-06	4.391	1	Tumoral Cells	Normal Cells	80395.3	Heat shock protein 75 kDa_ mitochondrial OS=Homo sapiens OX=9606 GN=TRAP1 PE=1 SV=3	805.57	818.608	907.344	3594.76	3874.87	3646.28
P0DMV8;A0A0G2JIW1;P0DMV8-2;P0DMV9;V9GZ37;P48741	19	4	101.31	4.6061e-06	2.75661e-06	3.90201	1	Tumoral Cells	Normal Cells	70337.5	Heat shock 70 kDa protein 1A OS=Homo sapiens OX=9606 GN=HSPA1A PE=1 SV=1	595.796	550.505	526.67	2165	2249.53	2113.43
P40939;H0YFD6;A0A2R8Y4F5;A0A2R8YG21;A0A2R8Y688	21	10	118.79	4.70844e-06	2.80157e-06	3.09846	1	Normal Cells	Tumoral Cells	83741.2	Trifunctional enzyme subunit alpha_ mitochondrial OS=Homo sapiens OX=9606 GN=HADHA PE=1 SV=2	3543.8	3659.57	3517.7	1104.86	1129.82	1225.45
O43852;O43852-3;O43852-5;O43852-10;O43852-11;O43852-13;O43852-14;O43852-2;O43852-4;O43852-6;O43852-9;H0Y875;O43852-12;O43852-15;O43852-7;O43852-8	7	7	40.0201	4.75937e-06	2.81559e-06	25.9265	1	Normal Cells	Tumoral Cells	37220.9	Calumenin OS=Homo sapiens OX=9606 GN=CALU PE=1 SV=2	632.413	762.651	649.012	22.5057	29.2554	27.0801
P08758;D6RBL5;D6RBE9;E9PHT9;D6RCN3	21	17	115.481	4.81868e-06	2.83439e-06	9.44876	1	Normal Cells	Tumoral Cells	35993.9	Annexin A5 OS=Homo sapiens OX=9606 GN=ANXA5 PE=1 SV=2	2502.34	2306.42	2236.43	266.236	258.762	220.623
Q15366;F8VZX2;H3BRU6;Q15366-2;Q15366-3;Q15366-4;Q15366-5;Q15366-6;Q15366-7;Q15366-8;E9PFP8;F8VXH9;F8W0G4;J3QT27;P57721;P57721-2;P57721-3;P57721-4;P57721-5;F8VRH0;F8W1G6;H3BSS4;H3BND9	8	4	33.4366	4.86452e-06	2.83651e-06	4.79248	1	Tumoral Cells	Normal Cells	38979.4	Poly(rC)-binding protein 2 OS=Homo sapiens OX=9606 GN=PCBP2 PE=1 SV=1	516.882	486.857	464.506	2253.51	2268.34	2514.69
Q14974;Q14974-2;J3KTM9;J3QR48;J3QKQ5;J3QRG4	18	16	106.063	4.8774e-06	2.83651e-06	5.60358	1	Tumoral Cells	Normal Cells	98482	Importin subunit beta-1 OS=Homo sapiens OX=9606 GN=KPNB1 PE=1 SV=2	687.515	689.647	755.979	3826.93	3805.73	4320.58
P02549;P02549-2	21	4	66.722	4.93473e-06	2.83714e-06	6.54831	1	Normal Cells	Tumoral Cells	281212	Spectrin alpha chain_ erythrocytic 1 OS=Homo sapiens OX=9606 GN=SPTA1 PE=1 SV=5	1159.17	1397.05	1263.15	187.959	196.406	198.893
Q9P2E9;Q9P2E9-3;A0A087WVV2;F8W7S5;A0A087WU26;A2A2S5	11	6	58.8982	4.95901e-06	2.83714e-06	19.0898	1	Normal Cells	Tumoral Cells	152856	Ribosome-binding protein 1 OS=Homo sapiens OX=9606 GN=RRBP1 PE=1 SV=5	893.324	842.136	867.694	37.9779	47.8003	50.5855
Q13263;Q13263-2;M0R0K9;M0R2I3;M0R3C0	14	8	85.2338	4.96116e-06	2.83714e-06	3.39414	1	Tumoral Cells	Normal Cells	90317.6	Transcription intermediary factor 1-beta OS=Homo sapiens OX=9606 GN=TRIM28 PE=1 SV=5	450.262	453.142	439.5	1521.06	1424.81	1612.13
P07910-2;B2R5W2;B4DY08;G3V4C1;G3V4W0;P07910-4;G3V251;G3V3K6;G3V5X6;G3V2D6	12	1	102.952	5.16261e-06	2.93603e-06	187.472	1	Tumoral Cells	Normal Cells	32394.6	Isoform C1 of Heterogeneous nuclear ribonucleoproteins C1/C2 OS=Homo sapiens OX=9606 GN=HNRNPC	13.7737	23.1933	21.0231	3619.43	3528.33	3723.73
Q96P48;Q96P48-1;Q96P48-4;E7EU13;Q96P48-2;Q96P48-3;Q96P48-7	5	1	19.0169	5.27553e-06	2.96536e-06	11.6731	1	Normal Cells	Tumoral Cells	163846	Arf-GAP with Rho-GAP domain_ ANK repeat and PH domain-containing protein 1 OS=Homo sapiens OX=9606 GN=ARAP1 PE=1 SV=3	704.575	699.118	734.525	59.7968	69.5063	53.8715
P09211;A8MX94;A0A087X2E9;A0A087X243;A0A2R8Y5E5	10	9	92.4715	5.28181e-06	2.96536e-06	2.44114	1	Tumoral Cells	Normal Cells	23584	Glutathione S-transferase P OS=Homo sapiens OX=9606 GN=GSTP1 PE=1 SV=2	4084.62	3931.59	3878.99	9384.16	9543.12	10110.6
REVERSE8027	2	1	10.4751	5.3006e-06	2.96536e-06	Infinity	1	Tumoral Cells	Normal Cells	304960	Reversed Sequence 8027	0	0	0	131.148	74.9223	105.871
O60343;O60343-2;O60343-3;O60343-4;O60343-5	3	1	10.352	5.75751e-06	3.20356e-06	Infinity	1	Normal Cells	Tumoral Cells	148160	TBC1 domain family member 4 OS=Homo sapiens OX=9606 GN=TBC1D4 PE=1 SV=2	234.273	141.646	261.437	0	0	0
O75915;C9JQU6;F8WF33;F8WF90	2	1	11.5016	5.83794e-06	3.23085e-06	6.11904	1	Normal Cells	Tumoral Cells	21614.8	PRA1 family protein 3 OS=Homo sapiens OX=9606 GN=ARL6IP5 PE=1 SV=1	1419.43	1536.73	1328.04	251.161	221.386	227.595
O14980;C9IZS4;C9J673;C9JKM9;C9JQ02;C9JV99;F8WF71;H7BZC5;C9IYM2;C9JF49	10	7	61.6359	5.87479e-06	3.23386e-06	25.2883	1	Tumoral Cells	Normal Cells	124527	Exportin-1 OS=Homo sapiens OX=9606 GN=XPO1 PE=1 SV=1	24.4007	34.1827	29.8021	763.508	702.478	769.135
Q13885;G3V2N6;G3V2R8;G3V3R4;G3V5W4;K7ES63	28	5	189.148	5.94588e-06	3.2391e-06	3.00041	1	Tumoral Cells	Normal Cells	50306.3	Tubulin beta-2A chain OS=Homo sapiens OX=9606 GN=TUBB2A PE=1 SV=1	645.145	642.234	617.476	1811.67	1883.99	2019.69
A0A087X296;P23219;P23219-2;P23219-3;P23219-4;P23219-5;P23219-6;A0A2R8YDM0	5	3	38.9354	5.94725e-06	3.2391e-06	437.062	1	Normal Cells	Tumoral Cells	63970.7	Prostaglandin G/H synthase 1 OS=Homo sapiens OX=9606 GN=PTGS1 PE=1 SV=1	2013.3	1850.18	2016.95	3.80222	6.32225	3.32997
O60664;O60664-3;O60664-4;K7EL96;K7ERZ3;K7ER39;O60664-2	9	8	71.4511	5.98946e-06	3.24492e-06	4.65978	1	Normal Cells	Tumoral Cells	47246.1	Perilipin-3 OS=Homo sapiens OX=9606 GN=PLIN3 PE=1 SV=3	4752.13	4704.63	4587.33	913.584	1030.28	1070.04
P30048;P30048-2	9	7	44.0854	6.09697e-06	3.28587e-06	3.89627	1	Normal Cells	Tumoral Cells	28034.8	Thioredoxin-dependent peroxide reductase_ mitochondrial OS=Homo sapiens OX=9606 GN=PRDX3 PE=1 SV=3	1941.04	2060.06	2036.23	556.027	487.106	506.382
REVERSE18380	3	1	12.1618	6.38726e-06	3.42439e-06	43.6615	1	Tumoral Cells	Normal Cells	104332	Reversed Sequence 18380	7.6179	6.65955	5.22591	315.172	265.331	271.043
P05455;E7ERC4;E9PGX9	5	2	30.2716	6.43839e-06	3.43326e-06	5.6094	1	Tumoral Cells	Normal Cells	47008.2	Lupus La protein OS=Homo sapiens OX=9606 GN=SSB PE=1 SV=2	89.7232	99.3664	90.3371	513.956	486.52	566.94
Q99536;Q99536-2;Q99536-3;K7EM19;K7ENX2;K7ESA3;K7ER81	8	6	51.7365	6.47052e-06	3.43326e-06	3.47747	1	Normal Cells	Tumoral Cells	42148.5	Synaptic vesicle membrane protein VAT-1 homolog OS=Homo sapiens OX=9606 GN=VAT1 PE=1 SV=2	3065.81	2946.48	2830.29	811.645	827.644	903.529
REVERSE23060	5	1	17.7432	6.62692e-06	3.49822e-06	Infinity	1	Tumoral Cells	Normal Cells	293589	Reversed Sequence 23060	0	0	0	133.62	77.7769	129.399
P00338;P00338-3;P00338-2;P00338-4;P00338-5;F5GXY2;F5GYU2;F5GXH2;F5H5J4;F5H6W8;F5GZQ4;F5GWW2;F5GXC7;F5GXU1;F5H8H6	17	13	91.4103	6.70496e-06	3.51605e-06	2.62491	1	Tumoral Cells	Normal Cells	36973.9	L-lactate dehydrogenase A chain OS=Homo sapiens OX=9606 GN=LDHA PE=1 SV=2	1015.27	1126.9	1090.35	2863.93	2818.8	2802.35
Q58FF3	8	3	46.9378	6.72901e-06	3.51605e-06	3.29837	1	Normal Cells	Tumoral Cells	46372.3	Putative endoplasmin-like protein OS=Homo sapiens OX=9606 GN=HSP90B2P PE=5 SV=1	620.534	657.441	671.179	209.228	192.494	189.222
REVERSE215	2	2	5.5299	7.09791e-06	3.67341e-06	20.1239	1	Tumoral Cells	Normal Cells	395231	Reversed Sequence 215	361.067	263.3	310.661	5935.46	6116.01	6764.96
REVERSE5730	5	1	17.9585	7.10155e-06	3.67341e-06	Infinity	1	Normal Cells	Tumoral Cells	214387	Reversed Sequence 5730	63.993	40.4304	64.8976	0	0	0
P28066;P28066-2	3	2	17.5895	7.15481e-06	3.68246e-06	2.27188	1	Normal Cells	Tumoral Cells	26582.2	Proteasome subunit alpha type-5 OS=Homo sapiens OX=9606 GN=PSMA5 PE=1 SV=3	1510.85	1582.23	1493.71	686.256	645.421	687.269
P10253	2	1	8.6452	7.52529e-06	3.85387e-06	Infinity	1	Normal Cells	Tumoral Cells	106179	Lysosomal alpha-glucosidase OS=Homo sapiens OX=9606 GN=GAA PE=1 SV=4	176.068	92.4882	127.898	0	0	0
Q7Z333;Q7Z333-4;Q7Z333-3;X6RI79	17	1	63.523	7.62107e-06	3.8836e-06	Infinity	1	Tumoral Cells	Normal Cells	307214	Probable helicase senataxin OS=Homo sapiens OX=9606 GN=SETX PE=1 SV=4	0	0	0	171.882	95.3186	164.126
P17980;E9PM69;R4GNH3;E9PKD5;E9PMD8;E9PN50	4	2	19.2695	7.83194e-06	3.9714e-06	11.7893	1	Normal Cells	Tumoral Cells	49488.8	26S proteasome regulatory subunit 6A OS=Homo sapiens OX=9606 GN=PSMC3 PE=1 SV=3	1490.17	1509.73	1639.25	131.186	148.81	113.51
P04083;Q5T3N1;Q5T3N0	13	12	73.3788	7.88232e-06	3.97735e-06	1.60318	1	Normal Cells	Tumoral Cells	38942.4	Annexin A1 OS=Homo sapiens OX=9606 GN=ANXA1 PE=1 SV=2	4369.01	4292.08	4453.3	2678.81	2712.12	2789.31
REVERSE24318	2	1	11.0996	7.99349e-06	4.01377e-06	36.6074	1	Normal Cells	Tumoral Cells	99348.2	Reversed Sequence 24318	3613.18	3670.43	3791.45	99.0259	80.5297	122.981
P62714;P67775;P67775-2;H0YBN9;E5RFI3;E5RHC1;E5RHP4;E5RJX4;E7ESG8	4	2	25.5599	8.20462e-06	4.09979e-06	3.37294	1	Tumoral Cells	Normal Cells	36145.4	Serine/threonine-protein phosphatase 2A catalytic subunit beta isoform OS=Homo sapiens OX=9606 GN=PPP2CB PE=1 SV=1	642.839	619.973	599.359	2031.09	2002.27	2247.62
A0A087WTT1;E7ERJ7;P11940;P11940-2;E7EQV3;H0YAR2;H0YBN4;E5RGH3;E5RH24;E5RJB9;H0YAP2;Q9H361;B1ANR1;E5RHG7;H0YB86	10	3	72.788	8.4121e-06	4.18315e-06	4.04938	1	Tumoral Cells	Normal Cells	58764.3	Polyadenylate-binding protein OS=Homo sapiens OX=9606 GN=PABPC1 PE=1 SV=1	373.67	403.532	356.793	1604.76	1438.53	1548.69
REVERSE40688	25	3	90.5004	8.71411e-06	4.3125e-06	3.06659	1	Tumoral Cells	Normal Cells	516974	Reversed Sequence 40688	365.631	355.73	362.265	1079.09	1052.04	1191.9
O14950;J3QRS3;P19105;J3KTJ1	14	3	79.1078	8.82159e-06	4.34481e-06	4.63092	1	Normal Cells	Tumoral Cells	19836.2	Myosin regulatory light chain 12B OS=Homo sapiens OX=9606 GN=MYL12B PE=1 SV=2	3145.33	3368.93	3404.03	678.151	783.179	680.424
P20742;P20742-2	5	2	16.308	8.9116e-06	4.36824e-06	9.30026	1	Normal Cells	Tumoral Cells	165346	Pregnancy zone protein OS=Homo sapiens OX=9606 GN=PZP PE=1 SV=4	1015.67	1113.84	1101.7	132.855	109.748	104.829
REVERSE17592	4	2	20.8874	9.21577e-06	4.48636e-06	6244.66	1	Normal Cells	Tumoral Cells	215628	Reversed Sequence 17592	3715.96	3684.67	4183.07	1.18668	0	0.668296
Q9Y265;H7C4G5;E7ETR0;Q9Y265-2;J3QLR1;H7C4I3	8	6	40.6091	9.23974e-06	4.48636e-06	10.3026	1	Tumoral Cells	Normal Cells	50570.3	RuvB-like 1 OS=Homo sapiens OX=9606 GN=RUVBL1 PE=1 SV=1	79.1828	74.3807	67.8052	778.704	663.849	838.109
O95786	2	2	6.6929	9.47094e-06	4.57122e-06	93.6756	1	Normal Cells	Tumoral Cells	108083	Probable ATP-dependent RNA helicase DDX58 OS=Homo sapiens OX=9606 GN=DDX58 PE=1 SV=2	353.738	322.336	318.217	3.28992	4.66788	2.6564
Q07020;G3V203;H0YHA7;J3QQ67;Q07020-2;A0A075B7A0;F8VUA6;F8VYV2	9	5	35.1432	9.50334e-06	4.57122e-06	1.95932	1	Tumoral Cells	Normal Cells	21748.6	60S ribosomal protein L18 OS=Homo sapiens OX=9606 GN=RPL18 PE=1 SV=2	1988.55	1869.6	1934.09	3813.64	3667.3	3867.91
Q07864;F5H1D6	6	1	19.9933	9.55942e-06	4.57681e-06	2.77122	1	Normal Cells	Tumoral Cells	264199	DNA polymerase epsilon catalytic subunit A OS=Homo sapiens OX=9606 GN=POLE PE=1 SV=5	1239.44	1274.54	1292.51	456.919	431.236	485.422
P07196;A0A087X0W2;A0A0S2Z436	6	4	45.0558	9.78482e-06	4.66304e-06	Infinity	1	Tumoral Cells	Normal Cells	61573.7	Neurofilament light polypeptide OS=Homo sapiens OX=9606 GN=NEFL PE=1 SV=3	0	0	0	739.786	369.176	344.595
P08754	5	1	33.1816	1.0047e-05	4.76085e-06	3.49169	1	Tumoral Cells	Normal Cells	41102.5	Guanine nucleotide-binding protein G(k) subunit alpha OS=Homo sapiens OX=9606 GN=GNAI3 PE=1 SV=3	616.415	541.452	579.071	2122.16	1953.23	1989.46
Q8WWI1;J3KP06;Q8WWI1-2;Q8WWI1-4;F8WD26;Q8WWI1-3;A0A0A0MTE2;E9PMS6;E9PMT2;Q8WWI1-5;E9PMP7;H0Y424;H0YDG6;H0YDQ3;H0YE95	12	3	65.0063	1.00826e-05	4.76085e-06	9.60517	1	Normal Cells	Tumoral Cells	194122	LIM domain only protein 7 OS=Homo sapiens OX=9606 GN=LMO7 PE=1 SV=3	5712.55	5097.8	4732.14	524.951	490.52	602.668
Q13740;F5GXJ9;H7C543;Q13740-2;Q13740-4	2	1	9.2177	1.01594e-05	4.77523e-06	716.474	1	Normal Cells	Tumoral Cells	65786.7	CD166 antigen OS=Homo sapiens OX=9606 GN=ALCAM PE=1 SV=2	226.577	141.069	137.645	0.407085	2.25689e-06	0.298159
P14174	2	1	13.5201	1.02878e-05	4.77888e-06	3.90189	1	Tumoral Cells	Normal Cells	12647.4	Macrophage migration inhibitory factor OS=Homo sapiens OX=9606 GN=MIF PE=1 SV=4	1129.04	1039.36	1164.01	4404.3	4558.69	4039.72
B7Z9C2;F5H4R6;F8VRJ2;F8VUX1;F8VV59;F8VXI6;F8VY35;F8W020;F8W0J6;F8W118;H0YHC3;H0YIV4;P55209;P55209-2;P55209-3;F8VVB5;F8W543;H0YH88;A8MXH2;C9J6D1;C9JZI7;E9PJJ2;E9PKT8;E9PNJ7;E9PNW0;E9PS34;Q99733;Q99733-2	3	3	20.8177	1.03274e-05	4.77888e-06	3.28966	1	Tumoral Cells	Normal Cells	40797.2	cDNA FLJ58569_ highly similar to Nucleosome assembly protein 1-like 1 OS=Homo sapiens OX=9606 GN=NAP1L1 PE=1 SV=1	344.475	350.457	372.642	1157.62	1104.52	1249.81
Q9Y536;A0A075B759	3	1	14.9514	1.034e-05	4.77888e-06	3.09833	1	Tumoral Cells	Normal Cells	18409.9	Peptidyl-prolyl cis-trans isomerase A-like 4A OS=Homo sapiens OX=9606 GN=PPIAL4A PE=2 SV=1	300.314	316.123	334.257	929.617	1004.86	1011.09
Q8NF91-10;F5GXQ8;F5GYQ7;F5H4Q0;Q8NF91-5;Q8NF91-6	5	1	23.7532	1.03529e-05	4.77888e-06	13.8461	1	Normal Cells	Tumoral Cells	351120	Isoform 10 of Nesprin-1 OS=Homo sapiens OX=9606 GN=SYNE1	4191.58	4368.24	4262.08	271.759	285.177	369.092
O00232;O00232-2	5	2	29.5398	1.04644e-05	4.80881e-06	3.43034	1	Tumoral Cells	Normal Cells	53303.7	26S proteasome non-ATPase regulatory subunit 12 OS=Homo sapiens OX=9606 GN=PSMD12 PE=1 SV=3	204.516	224.729	226.098	782.473	760.367	705.209
A4UGR9;A4UGR9-3;A4UGR9-8;A4UGR9-2;A0A0A0MQZ3	18	4	68.7924	1.05351e-05	4.81979e-06	4.50012	1	Normal Cells	Tumoral Cells	384125	Xin actin-binding repeat-containing protein 2 OS=Homo sapiens OX=9606 GN=XIRP2 PE=1 SV=2	383.712	419.226	436.636	98.6635	86.191	90.5987
P00505;P00505-2	7	3	48.9216	1.08447e-05	4.91903e-06	3.54195	1	Normal Cells	Tumoral Cells	47916.9	Aspartate aminotransferase_ mitochondrial OS=Homo sapiens OX=9606 GN=GOT2 PE=1 SV=3	2589.92	2663.15	2808.63	762.244	809.072	704.748
A6NHL2;A6NHL2-2	3	1	30.0779	1.08476e-05	4.91903e-06	3.2541	1	Tumoral Cells	Normal Cells	50707.2	Tubulin alpha chain-like 3 OS=Homo sapiens OX=9606 GN=TUBAL3 PE=1 SV=2	425.63	479.858	421.344	1448.23	1406.24	1463.18
P24844;P24844-2	10	2	73.0152	1.09477e-05	4.94261e-06	11.6809	1	Normal Cells	Tumoral Cells	19884.3	Myosin regulatory light polypeptide 9 OS=Homo sapiens OX=9606 GN=MYL9 PE=1 SV=4	621.413	728.1	773.631	55.5823	68.2511	57.9293
Q9UI47;Q5SW23;Q9UI47-2	5	1	23.6962	1.11801e-05	5.02552e-06	4.27915	1	Tumoral Cells	Normal Cells	100835	Catenin alpha-3 OS=Homo sapiens OX=9606 GN=CTNNA3 PE=1 SV=2	22.1034	18.6025	19.2454	84.7455	87.4745	84.3206
P27487;F8WBB6;F8WE17;H7C1N5	6	3	34.264	1.12656e-05	5.04191e-06	11.2497	1	Normal Cells	Tumoral Cells	88963.1	Dipeptidyl peptidase 4 OS=Homo sapiens OX=9606 GN=DPP4 PE=1 SV=2	310.401	303.873	346.009	24.2704	31.9036	29.1867
P15144	8	4	49.1652	1.18531e-05	5.28189e-06	72.7206	1	Normal Cells	Tumoral Cells	109939	Aminopeptidase N OS=Homo sapiens OX=9606 GN=ANPEP PE=1 SV=4	2074.62	2179.97	2150.31	32.53	20.7882	34.7573
Q562R1	13	1	89.0572	1.19551e-05	5.30439e-06	24.7094	1	Normal Cells	Tumoral Cells	42345.5	Beta-actin-like protein 2 OS=Homo sapiens OX=9606 GN=ACTBL2 PE=1 SV=2	106.866	148.625	102.988	4.65652	5.11014	4.74112
O15460;O15460-2;A8MXE0;C9JCP0;C9JX45;E7ENX0;E7EPI9;E7ERI1;C9JIG4;C9JN43	7	4	38.3892	1.20583e-05	5.3272e-06	118.247	1	Normal Cells	Tumoral Cells	61301.2	Prolyl 4-hydroxylase subunit alpha-2 OS=Homo sapiens OX=9606 GN=P4HA2 PE=1 SV=1	916.885	813.764	1125.56	9.63348	8.71926	5.802
P35637;H3BPE7;P35637-2;A0A075B7D9;Q92804;Q92804-2	6	4	30.618	1.23053e-05	5.4131e-06	13.2478	1	Tumoral Cells	Normal Cells	53654	RNA-binding protein FUS OS=Homo sapiens OX=9606 GN=FUS PE=1 SV=1	52.9629	55.726	70.3586	770.297	860.579	741.11
Q9UKA4	3	1	7.5749	1.25542e-05	5.4991e-06	5.40565	1	Normal Cells	Tumoral Cells	213079	A-kinase anchor protein 11 OS=Homo sapiens OX=9606 GN=AKAP11 PE=1 SV=1	1112.08	1048.26	1044.41	214.306	203.703	174.841
O00571;A0A0D9SF53;A0A0D9SFB3;A0A0D9SG12;A0A2R8Y4A4;A0A2R8Y5G6;A0A2R8Y645;A0A2R8YCW1;A0A2R8YF78;A0A2R8YFR4;A0A2R8YFS5;A0A2U3TZJ9;O00571-2;A0A2R8Y7T2;A0A2R8YDT5;F6S8Q4;A0A2R8YDH3;O15523;O15523-2;A0A0J9YVQ7;A0A087WVZ1;O15523-3;A0A2R8Y650;A0A2R8YCU0;C9J081;C9J8G5	14	6	91.3587	1.28438e-05	5.60211e-06	5.33653	1	Tumoral Cells	Normal Cells	73642.7	ATP-dependent RNA helicase DDX3X OS=Homo sapiens OX=9606 GN=DDX3X PE=1 SV=3	410.278	435.133	381.558	2022.72	2119.94	2405.1
O95197;O95197-2;O95197-7;O95197-3;O95197-4	11	4	47.8455	1.29107e-05	5.60754e-06	4.16584	1	Tumoral Cells	Normal Cells	113238	Reticulon-3 OS=Homo sapiens OX=9606 GN=RTN3 PE=1 SV=2	992.225	883.744	1001.05	4041.3	3719.63	4224.25
Q6TFL3;Q6TFL3-3;Q6TFL3-4;H0Y5M5;H0Y701	8	1	30.9926	1.31437e-05	5.66617e-06	Infinity	1	Tumoral Cells	Normal Cells	154179	Coiled-coil domain-containing protein 171 OS=Homo sapiens OX=9606 GN=CCDC171 PE=2 SV=1	0	0	0	74.377	150.274	96.4566
Q02809;Q02809-2;Q5JXB7;Q5JXB8	7	6	43.0629	1.31558e-05	5.66617e-06	2.03232	1	Normal Cells	Tumoral Cells	84120.6	Procollagen-lysine_2-oxoglutarate 5-dioxygenase 1 OS=Homo sapiens OX=9606 GN=PLOD1 PE=1 SV=2	880.025	808.376	869.881	414.392	423.076	421.329
Q96AY3;H0Y827;Q96AY3-2;K7ELI6;K7EM43;K7ESG6	7	4	37.2602	1.32109e-05	5.6662e-06	15.9108	1	Normal Cells	Tumoral Cells	64758.4	Peptidyl-prolyl cis-trans isomerase FKBP10 OS=Homo sapiens OX=9606 GN=FKBP10 PE=1 SV=1	3249.01	3278.09	3099.5	210.283	232.059	162.694
P84085;C9J1Z8	6	3	30.8278	1.35097e-05	5.77029e-06	4.86465	1	Tumoral Cells	Normal Cells	20643.8	ADP-ribosylation factor 5 OS=Homo sapiens OX=9606 GN=ARF5 PE=1 SV=2	91.6294	76.5872	84.6736	431.852	385.503	412.867
P07437;Q5JP53;Q5ST81	25	2	218.871	1.39121e-05	5.91764e-06	2.87822	1	Tumoral Cells	Normal Cells	50127.2	Tubulin beta chain OS=Homo sapiens OX=9606 GN=TUBB PE=1 SV=2	6379.43	6290.73	6528.58	17931.7	17442.8	19883.7
P29279;P29279-2	2	1	9.2241	1.4197e-05	5.99189e-06	Infinity	1	Normal Cells	Tumoral Cells	40315.6	Connective tissue growth factor OS=Homo sapiens OX=9606 GN=CTGF PE=1 SV=2	141.996	72.5579	131.674	0	0	0
P63244;H0YAF8;J3KPE3;D6RAC2;H0Y8W2;D6R9L0;D6R9Z1;D6REE5;D6RFX4;D6RHH4;H0YAM7;D6RAU2;D6RFZ9;E9PD14;H0Y8R5;D6R909;D6RBD0;D6RGK8	11	8	54.2423	1.42031e-05	5.99189e-06	2.47558	1	Tumoral Cells	Normal Cells	35533	Receptor of activated protein C kinase 1 OS=Homo sapiens OX=9606 GN=RACK1 PE=1 SV=3	1615	1715.43	1796.55	4359.65	4097.41	4235.15
P62826;B5MDF5;J3KQE5;F5H018;H0YFC6;B4DV51	12	9	56.8168	1.43927e-05	6.04707e-06	6.28314	1	Tumoral Cells	Normal Cells	24594.2	GTP-binding nuclear protein Ran OS=Homo sapiens OX=9606 GN=RAN PE=1 SV=3	921.722	1028.9	819.88	5460.26	6068.51	5878.7
P22392;F6XY72;O60361	9	3	51.9	1.44676e-05	6.05386e-06	2.55847	1	Tumoral Cells	Normal Cells	17412.1	Nucleoside diphosphate kinase B OS=Homo sapiens OX=9606 GN=NME2 PE=1 SV=1	310.703	319.426	314.379	859.887	797.307	759.303
Q8IWC1;Q8IWC1-3;Q8IWC1-4;A0A0A0MRP0;Q8IWC1-2	4	1	16.2409	1.46351e-05	6.09915e-06	7.92279	1	Normal Cells	Tumoral Cells	98771.7	MAP7 domain-containing protein 3 OS=Homo sapiens OX=9606 GN=MAP7D3 PE=1 SV=2	217.819	179.869	205.81	23.8432	28.4819	23.8474
Q08211;Q08211-2	18	9	107.396	1.48951e-05	6.18247e-06	27.2419	1	Tumoral Cells	Normal Cells	142270	ATP-dependent RNA helicase A OS=Homo sapiens OX=9606 GN=DHX9 PE=1 SV=4	64.7944	81.7316	52.6353	1853.56	1681.82	1890.14
P06576;H0YH81;F8W079;F8W0P7;H0YI37	37	28	155.865	1.49955e-05	6.19914e-06	1.74707	1	Normal Cells	Tumoral Cells	56560	ATP synthase subunit beta_ mitochondrial OS=Homo sapiens OX=9606 GN=ATP5F1B PE=1 SV=3	7893.14	7441.3	7832.25	4439.4	4317.77	4503.16
REVERSE27830	5	1	17.5984	1.52118e-05	6.247e-06	34.1315	1	Tumoral Cells	Normal Cells	237788	Reversed Sequence 27830	27.3552	29.7363	43.1299	1182.14	1150.76	1087.8
P62263;A0A2R8Y811;E5RH77	2	2	6.163	1.52326e-05	6.247e-06	3.44382	1	Tumoral Cells	Normal Cells	16443.8	40S ribosomal protein S14 OS=Homo sapiens OX=9606 GN=RPS14 PE=1 SV=3	131.078	137.177	151.329	459.134	484.411	501.426
Q03001-9	16	2	66.4231	1.58266e-05	6.46482e-06	152.337	1	Normal Cells	Tumoral Cells	347998	Isoform 4 of Dystonin OS=Homo sapiens OX=9606 GN=DST	959.056	1043.82	927.922	4.38277	5.98122	8.87492
Q14764;H3BNF6;H3BQK6;H3BRL2;H3BUK7	8	7	56.3594	1.60864e-05	6.54497e-06	16.4197	1	Normal Cells	Tumoral Cells	99612.1	Major vault protein OS=Homo sapiens OX=9606 GN=MVP PE=1 SV=4	2633.06	2648.31	2739.06	130.846	164.135	193.482
C9JDM3;C9JJ34;F6WQW2;P43487;P43487-2;C9JGV6;C9JIC6;C9JXG8	2	2	15.43	1.61727e-05	6.55376e-06	12.5556	1	Tumoral Cells	Normal Cells	19044.6	Ran-specific GTPase-activating protein (Fragment) OS=Homo sapiens OX=9606 GN=RANBP1 PE=1 SV=8	206.145	159.831	223.009	2360.54	2477.31	2557.21
P06753	7	1	27.9085	1.62353e-05	6.55376e-06	4.0525	1	Normal Cells	Tumoral Cells	33007.1	Tropomyosin alpha-3 chain OS=Homo sapiens OX=9606 GN=TPM3 PE=1 SV=2	902.584	958.444	896.872	217.85	251.126	211.567
P06756;P06756-2;P06756-3	9	2	47.7981	1.67638e-05	6.71802e-06	3.02494	1	Normal Cells	Tumoral Cells	117122	Integrin alpha-V OS=Homo sapiens OX=9606 GN=ITGAV PE=1 SV=2	2095.19	2224.67	2194.52	659.548	751.691	742.319
Q9ULV4;Q9ULV4-2;Q9ULV4-3;B4E3S0;F8VRE9;F8VSA4;F8VTT6;F8VUX3;F8VVB7;F8W1H8;F8VV53	5	3	28.8847	1.67727e-05	6.71802e-06	2.74438	1	Normal Cells	Tumoral Cells	53933.5	Coronin-1C OS=Homo sapiens OX=9606 GN=CORO1C PE=1 SV=1	1122.13	1068.63	1124.26	431.493	378.857	397.581
P08865;A0A0C4DG17;C9J9K3;F8WD59	10	5	56.0772	1.69088e-05	6.74627e-06	2.30159	1	Tumoral Cells	Normal Cells	32968.2	40S ribosomal protein SA OS=Homo sapiens OX=9606 GN=RPSA PE=1 SV=4	2574.05	2443.33	2633.9	5635.61	5814.57	6159.94
P00558;P00558-2;P07205	16	10	109.732	1.77818e-05	7.06718e-06	2.63626	1	Tumoral Cells	Normal Cells	45014	Phosphoglycerate kinase 1 OS=Homo sapiens OX=9606 GN=PGK1 PE=1 SV=3	1666.17	1552.71	1530.27	3928.62	4348.78	4242.59
REVERSE18474	10	3	35.586	1.81133e-05	7.15226e-06	4.87083	1	Normal Cells	Tumoral Cells	165624	Reversed Sequence 18474	363.807	294.652	315.593	68.5422	63.725	67.7093
P52272;A0A087X0X3;P52272-2;M0QZM1;M0R2I7;M0R019;M0R2T0;M0QY96;M0QYQ7;M0R0N3;M0QYL3	27	15	155.851	1.81348e-05	7.15226e-06	123.955	1	Tumoral Cells	Normal Cells	77801.1	Heterogeneous nuclear ribonucleoprotein M OS=Homo sapiens OX=9606 GN=HNRNPM PE=1 SV=3	26.7747	50.5228	47.0418	4839.35	5205.94	5367.13
O00203;O00203-3	4	2	13.4415	1.82691e-05	7.1777e-06	4.33497	1	Normal Cells	Tumoral Cells	121891	AP-3 complex subunit beta-1 OS=Homo sapiens OX=9606 GN=AP3B1 PE=1 SV=3	113.391	115.821	99.1851	23.5559	26.8226	25.3767
P18124;A8MUD9	7	5	33.7303	1.86019e-05	7.28065e-06	2.29532	1	Tumoral Cells	Normal Cells	29282.9	60S ribosomal protein L7 OS=Homo sapiens OX=9606 GN=RPL7 PE=1 SV=1	651.417	685.891	686.921	1642.13	1516.84	1487.27
F6S8M0;H7C3P4;P15586;P15586-2;F5H4C6;H0YFA9	3	3	20.1208	1.92297e-05	7.4805e-06	24.2765	1	Normal Cells	Tumoral Cells	66565.5	N-acetylglucosamine-6-sulfatase OS=Homo sapiens OX=9606 GN=GNS PE=1 SV=1	795.414	814.037	799.768	42.2708	26.8847	30.0852
A0A087WV00;E9PFX6;O75912;E7EM72;E7EWQ4	3	1	12.6615	1.92578e-05	7.4805e-06	13.1371	1	Normal Cells	Tumoral Cells	106235	Diacylglycerol kinase OS=Homo sapiens OX=9606 GN=DGKI PE=1 SV=1	1309.43	1081.13	1269.09	110.657	84.4305	83.485
O60506;O60506-2;O60506-3;O60506-4;B7Z645;O60506-5;F6UXX1	20	9	134.099	1.93998e-05	7.50731e-06	2.56201	1	Tumoral Cells	Normal Cells	69830.8	Heterogeneous nuclear ribonucleoprotein Q OS=Homo sapiens OX=9606 GN=SYNCRIP PE=1 SV=2	2359.12	2260.87	2157.51	5531.53	5700.88	6131.63
Q92973;Q92973-2;O14787-2;Q92973-3;A0A075B780;O14787;S4R398	4	2	23.2927	2.03068e-05	7.82887e-06	136.136	1	Tumoral Cells	Normal Cells	103838	Transportin-1 OS=Homo sapiens OX=9606 GN=TNPO1 PE=1 SV=2	1.80104	3.76826	2.2363	380.866	317.203	364.553
REVERSE26203	1	1	3.1914	2.09108e-05	8.03166e-06	33.1258	1	Tumoral Cells	Normal Cells	95130	Reversed Sequence 26203	33.4562	51.5798	53.1509	1464.12	1495.16	1618.28
E9PRY8;P29692;P29692-2;A0A087X1X7;E9PK01;P29692-3;E9PI39;E9PIZ1;E9PL12;E9PMW7;E9PPR1;E9PQ49;H0YCK7;E9PL71;E9PN91;E9PQZ1;H0YE72;P29692-4;E9PQC9;H0YE58	5	2	37.8248	2.10572e-05	8.05785e-06	8.99182	1	Normal Cells	Tumoral Cells	77197.4	Elongation factor 1-delta OS=Homo sapiens OX=9606 GN=EEF1D PE=1 SV=1	904.908	864.889	983.153	113.87	107.03	85.2614
P61981;P31947;P31947-2;A0A0J9YWE8;A0A0J9YWZ2;Q4VY19;Q4VY20	17	10	84.9315	2.11525e-05	8.06431e-06	3.20429	1	Tumoral Cells	Normal Cells	28473.7	14-3-3 protein gamma OS=Homo sapiens OX=9606 GN=YWHAG PE=1 SV=2	2703.74	2625.12	2759.94	7846.08	9215.58	8857.21
REVERSE40279	4	1	13.6718	2.14353e-05	8.142e-06	15.2462	1	Tumoral Cells	Normal Cells	176363	Reversed Sequence 40279	109.487	154.533	142.125	2118.93	2235.63	1837.58
Q15365	5	1	26.4734	2.17887e-05	8.24581e-06	2.9736	1	Tumoral Cells	Normal Cells	38011.1	Poly(rC)-binding protein 1 OS=Homo sapiens OX=9606 GN=PCBP1 PE=1 SV=2	1106.05	987.057	966.834	2910.61	3153.05	3035.4
A0A087WVC4;A0A0A0MS54;P22694;P22694-2;P22694-3;P22694-4;P22694-5;P22694-6;P22694-7;P22694-9;B1APF7;B1APF8;B1APF9;B1APG0;B1APG1;B1APG2;B1APG3;P22694-8	4	1	20.5236	2.2028e-05	8.3058e-06	8.16224	1	Tumoral Cells	Normal Cells	39350.3	cAMP-dependent protein kinase catalytic subunit beta OS=Homo sapiens OX=9606 GN=PRKACB PE=1 SV=1	779.893	899.671	952.671	7573.35	7717.24	6194.35
B4DDF4;B4DUT8;Q99439;A0A087X271;Q99439-2;K7ES69;A0A087X1X5;H3BVI6;A0A087WV51;H3BQH0	6	5	41.6517	2.21194e-05	8.30814e-06	2.11055	1	Tumoral Cells	Normal Cells	33016	Calponin OS=Homo sapiens OX=9606 GN=CNN2 PE=1 SV=1	527.924	520.253	494.904	1048.91	1065.14	1142.7
P27824;P27824-2;P27824-3;H0Y9Q7;D6RAU8;D6RB85;D6RDP7;D6RAQ8;D6RGY2;D6RFL1;H0Y9H1;D6RD16;D6RHJ3	24	12	161.635	2.21956e-05	8.30814e-06	1.63786	1	Tumoral Cells	Normal Cells	68024.6	Calnexin OS=Homo sapiens OX=9606 GN=CANX PE=1 SV=2	11553.9	11934.9	11332.5	18482.8	19043.9	19505.9
P58397;P58397-3	2	1	6.0326	2.22849e-05	8.31137e-06	Infinity	1	Tumoral Cells	Normal Cells	182637	A disintegrin and metalloproteinase with thrombospondin motifs 12 OS=Homo sapiens OX=9606 GN=ADAMTS12 PE=1 SV=2	0	0	0	75.029	45.1054	38.1549
P62701	6	6	42.4597	2.24054e-05	8.32614e-06	4.02874	1	Tumoral Cells	Normal Cells	29825.9	40S ribosomal protein S4_ X isoform OS=Homo sapiens OX=9606 GN=RPS4X PE=1 SV=2	484.81	513.134	519.614	2082.6	2210.98	1820.27
P10619;P10619-2;X6R5C5;X6R8A1	2	2	13.3868	2.25322e-05	8.34313e-06	22.5881	1	Normal Cells	Tumoral Cells	54979.4	Lysosomal protective protein OS=Homo sapiens OX=9606 GN=CTSA PE=1 SV=2	2858.11	2914.45	2619.11	115.83	156.631	99.0473
P68371;P04350;A0A075B736;A6NNZ2;Q5SQY0;G3V2A3;Q9H4B7;M0R2D3;M0QX14;M0QY37;M0QY85;M0QYM7;M0QZL7;M0R042;M0R0X0;M0R278	32	8	201.07	2.27505e-05	8.39375e-06	2.62453	1	Tumoral Cells	Normal Cells	50287.4	Tubulin beta-4B chain OS=Homo sapiens OX=9606 GN=TUBB4B PE=1 SV=1	1025.72	1089.67	1186.63	2857.34	2924.16	2884.77
P13639	31	19	150.093	2.29721e-05	8.44526e-06	2.69604	1	Tumoral Cells	Normal Cells	96307.8	Elongation factor 2 OS=Homo sapiens OX=9606 GN=EEF2 PE=1 SV=4	714.35	632.109	669.961	1754	1774.51	1907.84
REVERSE26695	11	3	51.5953	2.30743e-05	8.45265e-06	515.171	1	Normal Cells	Tumoral Cells	127699	Reversed Sequence 26695	1829.13	1627.04	1878.39	4.26273	1.7702	4.32199
P25705;P25705-2;P25705-3;K7EK77;K7ERX7;K7EJP1;K7EQH4;K7ENJ4;K7ESA0	25	18	123.338	2.42934e-05	8.86767e-06	1.73126	1	Normal Cells	Tumoral Cells	59864.8	ATP synthase subunit alpha_ mitochondrial OS=Homo sapiens OX=9606 GN=ATP5F1A PE=1 SV=1	9856.49	9336.99	9202.38	5358.8	5439.06	5604.02
Q9UJU6;Q9UJU6-2;Q9UJU6-3;B4DDD6;F8WBG8;Q9UJU6-6;F8WBB2;F8WC20;F8WFE1;H0Y5J4;Q9UJU6-4;Q9UJU6-5	4	1	24.3686	2.46742e-05	8.97484e-06	281.422	1	Normal Cells	Tumoral Cells	48492.5	Drebrin-like protein OS=Homo sapiens OX=9606 GN=DBNL PE=1 SV=1	63.0947	59.6932	50.2651	0	0	0.614924
P13637;A0A0A0MT26;A0A2R8YEY8;P13637-2;P13637-3;M0R116;M0QXF2	11	1	56.1052	2.49635e-05	9.02927e-06	3.0038	1	Tumoral Cells	Normal Cells	113174	Sodium/potassium-transporting ATPase subunit alpha-3 OS=Homo sapiens OX=9606 GN=ATP1A3 PE=1 SV=3	517.293	477.649	518.324	1444.58	1644.46	1456.5
REVERSE1953	4	1	14.097	2.49993e-05	9.02927e-06	12.1584	1	Tumoral Cells	Normal Cells	181340	Reversed Sequence 1953	67.5453	87.9153	96.1794	971.548	1104.6	983.389
REVERSE20079	5	1	16.7255	2.51753e-05	9.05693e-06	28.8169	1	Normal Cells	Tumoral Cells	53708.8	Reversed Sequence 20079	2162.25	2310.69	2147.9	63.0097	65.5195	101.227
REVERSE23006	13	2	53.0156	2.52518e-05	9.05693e-06	14.1795	1	Normal Cells	Tumoral Cells	283477	Reversed Sequence 23006	2792.15	3109.44	2981.84	163.492	238.043	224.964
P21912;A0A087WWT1;A0A087WXX8	12	5	59.2092	2.55834e-05	9.14399e-06	3.34204	1	Tumoral Cells	Normal Cells	32428.2	Succinate dehydrogenase [ubiquinone] iron-sulfur subunit_ mitochondrial OS=Homo sapiens OX=9606 GN=SDHB PE=1 SV=3	431.6	359.804	389.89	1321.97	1276.13	1349.83
Q14240;E7EQG2;Q14240-2	22	5	107.251	2.62301e-05	9.31048e-06	2.8582	1	Tumoral Cells	Normal Cells	46630.5	Eukaryotic initiation factor 4A-II OS=Homo sapiens OX=9606 GN=EIF4A2 PE=1 SV=2	698.936	605.35	660.119	1787.49	1940.57	1886.61
P60842;J3KT12;P60842-2;J3QS69;J3KTB5;J3KSZ0;J3QL43;J3KTN0;J3QR64;J3QLN6;J3KS25;J3QKZ9;E7EMV8;J3KS93;J3KSN7;J3KT04;J3QL52;E9PBH4;F8WE11;I3L3H2;J3QQP0	24	10	159.956	2.62301e-05	9.31048e-06	2.8582	1	Tumoral Cells	Normal Cells	46382.2	Eukaryotic initiation factor 4A-I OS=Homo sapiens OX=9606 GN=EIF4A1 PE=1 SV=1	1352.86	1171.72	1277.73	3459.86	3756.17	3651.73
P61106;X6RFL8	8	6	70.2961	2.64418e-05	9.35336e-06	1.44335	1	Normal Cells	Tumoral Cells	24125.1	Ras-related protein Rab-14 OS=Homo sapiens OX=9606 GN=RAB14 PE=1 SV=4	1379.65	1359.47	1313.71	925.837	951.956	930.143
REVERSE26900	4	1	14.5133	2.73016e-05	9.62443e-06	7.79396	1	Normal Cells	Tumoral Cells	43815.4	Reversed Sequence 26900	183.409	182.208	227.147	27.843	22.5312	25.6801
REVERSE26651	7	3	25.957	2.79251e-05	9.81064e-06	3.10724	1	Normal Cells	Tumoral Cells	203213	Reversed Sequence 26651	973.69	1063.75	908.96	299.856	320.674	327.707
Q15149;Q15149-2;Q15149-4;Q15149-5;Q15149-6;Q15149-7;Q15149-8;Q15149-9;E9PMV1;H0YDN1;E9PKG0;E9PIA2;E9PQ28	74	2	438.343	2.83354e-05	9.92093e-06	6.34887	1	Normal Cells	Tumoral Cells	533787	Plectin OS=Homo sapiens OX=9606 GN=PLEC PE=1 SV=3	495.489	575.186	541.273	86.4333	73.0765	94.3855
P14314;K7ELL7;P14314-2;A0A0C4DGP4;K7EPW7;K7EJ70;K7EKX1	12	9	62.2075	2.89454e-05	1.01001e-05	2.35262	1	Normal Cells	Tumoral Cells	60395	Glucosidase 2 subunit beta OS=Homo sapiens OX=9606 GN=PRKCSH PE=1 SV=2	1720.87	1671.78	1698.66	710.016	678.281	775.808
P16278;P16278-3;E7EQ29;P16278-2;C9J4G9;C9J539	6	4	38.7443	2.94212e-05	1.02315e-05	14.7161	1	Normal Cells	Tumoral Cells	76531.2	Beta-galactosidase OS=Homo sapiens OX=9606 GN=GLB1 PE=1 SV=2	774.528	790.361	926.837	47.6542	69.5625	52.1033
REVERSE17731	5	1	15.9785	2.97046e-05	1.02952e-05	3.45477	1	Tumoral Cells	Normal Cells	228271	Reversed Sequence 17731	72.9238	68.0277	82.7479	251.769	263.601	257.46
P11142;E9PKE3;P11142-2;E9PN89;E9PNE6;E9PLF4;E9PK54;E9PQK7;E9PQQ4;E9PI65;E9PPY6;E9PN25;E9PM13;E9PS65	43	18	239.204	3.00472e-05	1.03518e-05	1.682	1	Tumoral Cells	Normal Cells	71126.3	Heat shock cognate 71 kDa protein OS=Homo sapiens OX=9606 GN=HSPA8 PE=1 SV=1	13567.8	12806.5	13030.9	21401.7	22762.1	22115.6
P12277;H0YJG0;G3V4N7;G3V461	19	14	100.417	3.00688e-05	1.03518e-05	24.2833	1	Tumoral Cells	Normal Cells	42929.5	Creatine kinase B-type OS=Homo sapiens OX=9606 GN=CKB PE=1 SV=1	475.502	584.819	801.707	14686.1	15453.4	15076.7
P30626;C9J0K6;P30626-2;P30626-3;B4DHQ6	6	5	29.5197	3.09995e-05	1.06366e-05	29.0601	1	Tumoral Cells	Normal Cells	21961.6	Sorcin OS=Homo sapiens OX=9606 GN=SRI PE=1 SV=1	38.2228	22.5473	32.1984	931.014	951.639	819.025
P13667	20	13	112.235	3.11696e-05	1.06594e-05	2.06939	1	Tumoral Cells	Normal Cells	73274.7	Protein disulfide-isomerase A4 OS=Homo sapiens OX=9606 GN=PDIA4 PE=1 SV=2	2040.58	2143.51	2015.86	4035.93	4448.71	4345.48
P06737;P06737-2;E9PK47	13	4	71.5574	3.13162e-05	1.06741e-05	92.2489	1	Tumoral Cells	Normal Cells	97548	Glycogen phosphorylase_ liver form OS=Homo sapiens OX=9606 GN=PYGL PE=1 SV=4	6.78133	3.1946	4.04639	453.673	426.651	413.22
Q8WXF1;Q8WXF1-2;X6RDA4	3	3	19.0465	3.21167e-05	1.09108e-05	8.68654	1	Tumoral Cells	Normal Cells	58857.8	Paraspeckle component 1 OS=Homo sapiens OX=9606 GN=PSPC1 PE=1 SV=1	70.7747	52.3252	61.9307	586.598	481.068	539.61
P84098;J3KTE4;J3QR09	3	1	18.0513	3.23263e-05	1.09459e-05	1.82746	1	Tumoral Cells	Normal Cells	23580.1	60S ribosomal protein L19 OS=Homo sapiens OX=9606 GN=RPL19 PE=1 SV=1	1980.5	2105.07	2043.87	3833.36	3804.87	3563.09
P18031;B4DSN5	4	2	17.0344	3.25867e-05	1.09979e-05	5.92461	1	Normal Cells	Tumoral Cells	50537.2	Tyrosine-protein phosphatase non-receptor type 1 OS=Homo sapiens OX=9606 GN=PTPN1 PE=1 SV=1	584.325	647.874	614.467	105.144	117.613	88.9374
Q7Z2Y8	17	2	63.8679	3.40241e-05	1.14455e-05	8.53306	1	Normal Cells	Tumoral Cells	282128	Interferon-induced very large GTPase 1 OS=Homo sapiens OX=9606 GN=GVINP1 PE=2 SV=2	602.592	597.277	714.371	84.5858	76.9125	62.8337
REVERSE21091	6	1	20.4789	3.43735e-05	1.14783e-05	8.73117	1	Tumoral Cells	Normal Cells	170928	Reversed Sequence 21091	69.8063	48.6481	56.03	491.12	526.478	505.854
Q5T7B8;Q5T7B8-2;Q5T7B8-4	6	2	18.6091	3.45897e-05	1.14783e-05	4.48747	1	Normal Cells	Tumoral Cells	153272	Kinesin-like protein KIF24 OS=Homo sapiens OX=9606 GN=KIF24 PE=1 SV=2	1283.95	1261.94	1303.87	264.045	264.411	329.435
Q6S8J3;A5A3E0;P0CG38;P0CG39;A0A087X067;A6NC16;Q6S8J3-2;Q6S8J3-3;Q9BYX7;A0A087WTB9;A0A087X092;A0A087X187;A0A0D9SFE8;A6NI47;Q6S545;Q6S5H5;Q6S5H5-2;Q6S8J7;Q6S8J7-2	29	13	144.359	3.46943e-05	1.14783e-05	3.17379	1	Normal Cells	Tumoral Cells	122961	POTE ankyrin domain family member E OS=Homo sapiens OX=9606 GN=POTEE PE=2 SV=3	9186.2	9477.74	8979.07	2798.25	2689.58	3221.95
P23246;P23246-2;H0Y9K7;H0Y9U2	7	6	45.7319	3.47541e-05	1.14783e-05	30.1173	1	Tumoral Cells	Normal Cells	76263.6	Splicing factor_ proline- and glutamine-rich OS=Homo sapiens OX=9606 GN=SFPQ PE=1 SV=2	49.2782	50.9278	76.6554	1474.41	1874.09	1978.09
Q9NS69	2	2	12.4792	3.47548e-05	1.14783e-05	36.9452	1	Tumoral Cells	Normal Cells	15521.7	Mitochondrial import receptor subunit TOM22 homolog OS=Homo sapiens OX=9606 GN=TOMM22 PE=1 SV=3	12.7277	7.75347	13.7076	425.053	404.638	433.417
Q6NVV1;M0QYS1;P40429;Q8J015	2	1	12.9447	3.4811e-05	1.14783e-05	1.77293	1	Tumoral Cells	Normal Cells	12191.7	Putative 60S ribosomal protein L13a protein RPL13AP3 OS=Homo sapiens OX=9606 GN=RPL13AP3 PE=5 SV=1	1046.08	986.521	950.834	1747.54	1763.44	1778.45
O75445;O75445-3;O75445-2	15	2	54.7292	3.49759e-05	1.14783e-05	2.57863	1	Normal Cells	Tumoral Cells	586664	Usherin OS=Homo sapiens OX=9606 GN=USH2A PE=1 SV=3	882.295	964.664	948.435	383.598	363.826	336.635
D6RFH4;H3BUX2;J3KNF8;O43169	1	1	7.7644	3.50136e-05	1.14783e-05	3.09202	1	Tumoral Cells	Normal Cells	14959.9	Cytochrome b5 type B OS=Homo sapiens OX=9606 GN=CYB5B PE=1 SV=1	696.048	627.594	574.1	1947.41	1945.86	1974.59
REVERSE34826	5	1	18.1308	3.51461e-05	1.14852e-05	11.8271	1	Tumoral Cells	Normal Cells	95065.5	Reversed Sequence 34826	37.7592	36.2833	38.1043	432.813	354.987	538.571
Q12906;Q12906-2;Q12906-3;Q12906-4;Q12906-5;Q12906-6;Q12906-7;K7EKJ9;K7EQR9;K7ER69;K7EJ09;K7EKY0;K7EM82;K7ENK6;K7EQ75;K7ERM6	13	7	81.5123	3.57731e-05	1.16283e-05	2.12229	1	Tumoral Cells	Normal Cells	95737.7	Interleukin enhancer-binding factor 3 OS=Homo sapiens OX=9606 GN=ILF3 PE=1 SV=3	1123.49	1071.13	1043.33	2227.41	2212.9	2431.56
P20020;P20020-1;P20020-2;P20020-4;P20020-5;P20020-6;E7ERY9;F8W1V5	12	3	59.2849	3.58103e-05	1.16283e-05	26.2476	1	Tumoral Cells	Normal Cells	135654	Plasma membrane calcium-transporting ATPase 1 OS=Homo sapiens OX=9606 GN=ATP2B1 PE=1 SV=4	26.789	17.1572	16.7943	474.177	580.672	539.44
P04844;P04844-2;H0Y5M1;Q5JYR3;Q5JYR4;Q5JYR7;F2Z3K5	9	5	52.6195	3.61763e-05	1.16955e-05	3.15183	1	Normal Cells	Tumoral Cells	69398.1	Dolichyl-diphosphooligosaccharide--protein glycosyltransferase subunit 2 OS=Homo sapiens OX=9606 GN=RPN2 PE=1 SV=3	1360.8	1477.06	1355.87	487.591	413.264	429.717
A0A0G2JLB3;A0A0G2JNZ5;P04062;P04062-2;P04062-4;A0A0G2JNZ0;P04062-5	3	1	19.2594	3.63372e-05	1.16955e-05	8.064	1	Normal Cells	Tumoral Cells	60176.6	Glucosylceramidase OS=Homo sapiens OX=9606 GN=GBA PE=1 SV=1	1382.59	1301.77	1392.52	167.707	139.326	198.532
P11586;F5H2F4	12	3	59.7703	3.63578e-05	1.16955e-05	4.07773	1	Tumoral Cells	Normal Cells	102244	C-1-tetrahydrofolate synthase_ cytoplasmic OS=Homo sapiens OX=9606 GN=MTHFD1 PE=1 SV=3	127.772	146.73	117.285	505.318	545.644	546.637
Q92993;Q92993-2;Q92993-3;Q92993-4;E9PJI1;E9PRL6;H0YEP0	2	1	8.4545	3.68587e-05	1.18197e-05	16.5454	1	Normal Cells	Tumoral Cells	59323.5	Histone acetyltransferase KAT5 OS=Homo sapiens OX=9606 GN=KAT5 PE=1 SV=2	2080.63	2100.99	2082.13	105.002	109.809	163.768
P13489;H0YCR7;E9PIM9;E9PLZ3;E9PMJ3;E9PIK5;E9PMA9;E9PMN0	7	4	38.0324	3.7596e-05	1.20187e-05	1.31601	1	Tumoral Cells	Normal Cells	51798.4	Ribonuclease inhibitor OS=Homo sapiens OX=9606 GN=RNH1 PE=1 SV=2	739.222	714.322	730.122	945.95	975.825	951.951
P30084	5	3	34.4252	3.90772e-05	1.2449e-05	8.15773	1	Normal Cells	Tumoral Cells	31843.7	Enoyl-CoA hydratase_ mitochondrial OS=Homo sapiens OX=9606 GN=ECHS1 PE=1 SV=4	450.888	345.871	389.717	46.6223	43.2837	55.5359
A0A0J9YVP6;A0A0J9YVR6;A0A0J9YWM1;A0A0J9YXJ8;A0A0J9YXX5;A0A0J9YYL3;E9PL19;E9PMU7;E9PN18;E9PQ56;H0YEM1;Q9UHX1;Q9UHX1-2;Q9UHX1-3;Q9UHX1-4;Q9UHX1-5;Q9UHX1-6;H0YCP8	3	2	17.6142	3.9184e-05	1.2449e-05	15.1906	1	Tumoral Cells	Normal Cells	57569.7	Poly(U)-binding-splicing factor PUF60 (Fragment) OS=Homo sapiens OX=9606 GN=PUF60 PE=1 SV=1	11.4589	16.956	15.2247	200.938	254.854	207.12
A0A087WTU9;A0A087WV20;Q8TCU4;Q8TCU4-2;Q8TCU4-3;H7C1D9	8	2	32.9173	3.98152e-05	1.26106e-05	39.1219	1	Normal Cells	Tumoral Cells	458699	Alstrom syndrome protein 1 OS=Homo sapiens OX=9606 GN=ALMS1 PE=1 SV=1	218.116	211.758	231.961	3.93821	5.38641	7.59264
P34897;P34897-3;P34897-2;G3V2Y4;G3V5L0;H0YIZ0;G3V2D2;G3V4W5;G3V540;P34896;P34896-2;P34896-3;P34896-4	11	3	54.5879	4.04512e-05	1.27727e-05	3.63175	1	Tumoral Cells	Normal Cells	56449.3	Serine hydroxymethyltransferase_ mitochondrial OS=Homo sapiens OX=9606 GN=SHMT2 PE=1 SV=3	317.368	377.144	324.176	1155.75	1227.4	1316.47
Q9Y490	35	13	189.435	4.10899e-05	1.29347e-05	2.05757	1	Normal Cells	Tumoral Cells	271935	Talin-1 OS=Homo sapiens OX=9606 GN=TLN1 PE=1 SV=3	1805.73	1770.61	1806.36	847.794	936.131	832.125
O60812	8	1	50.0031	4.22104e-05	1.32469e-05	24.5007	1	Tumoral Cells	Normal Cells	32199.5	Heterogeneous nuclear ribonucleoprotein C-like 1 OS=Homo sapiens OX=9606 GN=HNRNPCL1 PE=1 SV=1	6.80103	12.0642	9.6053	241.565	229.223	226.759
Q15417;Q15417-3;Q15417-2;E9PDU6	6	2	36.9926	4.26337e-05	1.33391e-05	2.9095	1	Tumoral Cells	Normal Cells	36584.9	Calponin-3 OS=Homo sapiens OX=9606 GN=CNN3 PE=1 SV=1	384.484	338.61	323.997	974.687	1025.12	1046.7
O94925;O94925-3;H7BZD1	5	2	28.7986	4.2807e-05	1.33527e-05	12.9752	1	Normal Cells	Tumoral Cells	74316.7	Glutaminase kidney isoform_ mitochondrial OS=Homo sapiens OX=9606 GN=GLS PE=1 SV=1	329.3	317.099	313.607	19.3764	30.722	23.8896
Q96TA1;Q96TA1-2	7	3	43.294	4.32082e-05	1.34372e-05	9.19325	1	Normal Cells	Tumoral Cells	84651.3	Niban-like protein 1 OS=Homo sapiens OX=9606 GN=FAM129B PE=1 SV=3	542.263	501.776	475.649	59.321	62.1607	43.8231
REVERSE38972	7	2	24.5617	4.36149e-05	1.35228e-05	7.23272	1	Normal Cells	Tumoral Cells	317539	Reversed Sequence 38972	231.57	198.442	281.354	33.3866	33.381	31.5862
Q92616	21	6	80.9122	4.37724e-05	1.35309e-05	10.6882	1	Tumoral Cells	Normal Cells	295154	eIF-2-alpha kinase activator GCN1 OS=Homo sapiens OX=9606 GN=GCN1 PE=1 SV=6	129.833	156.944	199.067	1715.37	1697.32	1780.11
Q96BY6;A0A2R8YD85;Q96BY6-3	9	3	30.3774	4.41047e-05	1.35928e-05	5.39914	1	Tumoral Cells	Normal Cells	251984	Dedicator of cytokinesis protein 10 OS=Homo sapiens OX=9606 GN=DOCK10 PE=1 SV=3	99.5058	126.784	118.125	675.201	619.014	565.326
Q8TDW7;E9PQ73;Q8TDW7-1;G5EA25;Q8TDW7-2	14	1	50.1895	4.43789e-05	1.36133e-05	705.991	1	Tumoral Cells	Normal Cells	505458	Protocadherin Fat 3 OS=Homo sapiens OX=9606 GN=FAT3 PE=2 SV=3	0	0.481147	0	101.702	162.883	75.0996
Q1KMD3;H3BQZ7	7	2	28.7614	4.44356e-05	1.36133e-05	13.8517	1	Tumoral Cells	Normal Cells	85675.1	Heterogeneous nuclear ribonucleoprotein U-like protein 2 OS=Homo sapiens OX=9606 GN=HNRNPUL2 PE=1 SV=1	21.8646	34.2097	30.6711	393.436	381.939	426.2
P31150	9	2	48.786	4.49346e-05	1.37253e-05	5.90866	1	Normal Cells	Tumoral Cells	51210.1	Rab GDP dissociation inhibitor alpha OS=Homo sapiens OX=9606 GN=GDI1 PE=1 SV=2	754.233	844.04	884.315	130.948	163.266	125.947
P12956;P12956-2;B1AHC9	19	9	92.6024	4.53921e-05	1.3824e-05	4.14108	1	Tumoral Cells	Normal Cells	70128.3	X-ray repair cross-complementing protein 6 OS=Homo sapiens OX=9606 GN=XRCC6 PE=1 SV=2	441.328	463.114	385.912	1786.68	1621.06	1935.72
H0Y7H1;O60476	1	1	3.4059	4.56851e-05	1.38601e-05	24.2304	1	Tumoral Cells	Normal Cells	37652	alpha-1_2-Mannosidase (Fragment) OS=Homo sapiens OX=9606 GN=MAN1A2 PE=1 SV=2	20.6202	35.6781	27.6353	713.753	599.044	720.943
P27708;F8VPD4;H7C2E4	14	4	75.0975	4.59151e-05	1.38601e-05	2.55308	1	Normal Cells	Tumoral Cells	245322	CAD protein OS=Homo sapiens OX=9606 GN=CAD PE=1 SV=3	557.701	602.711	542.825	208.288	221.011	237.833
Q9NZN4;Q9NZN4-2;C9IZH1;C9JIJ3	10	5	59.1497	4.59575e-05	1.38601e-05	16.2733	1	Normal Cells	Tumoral Cells	61332.6	EH domain-containing protein 2 OS=Homo sapiens OX=9606 GN=EHD2 PE=1 SV=2	779.364	770.638	739.655	49.7587	34.4945	56.4472
P35606;P35606-2;D6R997;H0YAC7	15	3	75.5404	4.60491e-05	1.38601e-05	2.62666	1	Normal Cells	Tumoral Cells	103343	Coatomer subunit beta' OS=Homo sapiens OX=9606 GN=COPB2 PE=1 SV=2	486.277	479.834	530.252	189.643	203.288	176.753
Q86VI3;F2Z2E2	8	1	34.6741	4.6192e-05	1.38625e-05	2.48236	1	Tumoral Cells	Normal Cells	185383	Ras GTPase-activating-like protein IQGAP3 OS=Homo sapiens OX=9606 GN=IQGAP3 PE=1 SV=2	271.305	267.094	269.35	654.373	730.049	620.702
P07686;Q5URX0;H0YA83;H0Y9B6	4	3	26.3893	4.66076e-05	1.39466e-05	23.9301	1	Normal Cells	Tumoral Cells	63567.6	Beta-hexosaminidase subunit beta OS=Homo sapiens OX=9606 GN=HEXB PE=1 SV=3	355.343	369.494	372.256	11.7139	13.5173	20.6145
P42704;A0A0C4DG06;B8ZZ38;C9JCA9	28	11	148.588	4.70249e-05	1.39579e-05	2.72202	1	Tumoral Cells	Normal Cells	159103	Leucine-rich PPR motif-containing protein_ mitochondrial OS=Homo sapiens OX=9606 GN=LRPPRC PE=1 SV=3	638.197	583.036	644.646	1680.76	1574.41	1823.79
Q5VU43;A0A075B749;A0A087WVF8;A0A087WX83;A0A0A0MRM1;Q5VU43-3;Q5VU43-4;Q5VU43-6;Q5VU43-7;A0A087WVQ4;A0A087WWI2;A0A087WWY1;A0A087WYE4;A0A087X0I1;E9PJK3;E9PJU0;E9PQG4;E9PS60;F8WBJ0;Q5VU43-10;Q5VU43-11;Q5VU43-12;Q5VU43-13;Q5VU43-2;Q5VU43-8;Q5VU43-9	11	3	56.6379	4.70609e-05	1.39579e-05	3.01754	1	Normal Cells	Tumoral Cells	266472	Myomegalin OS=Homo sapiens OX=9606 GN=PDE4DIP PE=1 SV=3	32294.9	32087.3	31813.2	11137.1	11321.5	9420.1
P61086;D6RDM7;P61086-3	6	1	40.6846	4.70662e-05	1.39579e-05	11.276	1	Tumoral Cells	Normal Cells	22520.7	Ubiquitin-conjugating enzyme E2 K OS=Homo sapiens OX=9606 GN=UBE2K PE=1 SV=3	132.117	109.671	88.1105	1163.26	1379.83	1176.83
Q9NQC3;Q9NQC3-4;Q9NQC3-6;F8W914;Q9NQC3-2;Q9NQC3-5;H7C106;Q9NQC3-3;A0A0U1RQR6	9	3	59.3718	4.71878e-05	1.39579e-05	7.68057	1	Normal Cells	Tumoral Cells	130331	Reticulon-4 OS=Homo sapiens OX=9606 GN=RTN4 PE=1 SV=2	1971.43	1855.38	2038.19	217.902	236.622	309.09
Q86VF2-5;Q86VF2	14	1	55.7287	4.82548e-05	1.42326e-05	285.076	1	Normal Cells	Tumoral Cells	385973	Isoform 5 of Immunoglobulin-like and fibronectin type III domain-containing protein 1 OS=Homo sapiens OX=9606 GN=IGFN1	52.0022	54.4301	79.9429	0	0	0.653774
A0A2R8Y738;A0A2R8YEM3;E7ENU7;E7EQV9;E7EX53;P61313;P61313-2	2	2	21.0655	4.87816e-05	1.43469e-05	2.24399	1	Tumoral Cells	Normal Cells	16422.1	Ribosomal protein L15 (Fragment) OS=Homo sapiens OX=9606 GN=RPL15 PE=1 SV=1	996.504	1097.45	1120.51	2331.85	2361.36	2520.03
P23526;P23526-2	6	2	28.9349	4.91224e-05	1.4406e-05	8.8515	1	Tumoral Cells	Normal Cells	48286.5	Adenosylhomocysteinase OS=Homo sapiens OX=9606 GN=AHCY PE=1 SV=4	54.7581	68.5218	54.0107	533.225	595.6	440.461
P54709;F8WBY4;H7C547;C9JA36;C9JXZ1;P54709-2	5	1	31.6366	4.93642e-05	1.44232e-05	1.26577	1	Tumoral Cells	Normal Cells	31854.8	Sodium/potassium-transporting ATPase subunit beta-3 OS=Homo sapiens OX=9606 GN=ATP1B3 PE=1 SV=1	2993.56	3019.17	2963.86	3786.73	3712.35	3863.18
Q9Y230;Q9Y230-2;M0R0Y3;X6R2L4	7	5	42.6794	4.94615e-05	1.44232e-05	15.7673	1	Tumoral Cells	Normal Cells	51327.8	RuvB-like 2 OS=Homo sapiens OX=9606 GN=RUVBL2 PE=1 SV=3	46.7138	38.4725	28.6471	564.917	654.404	575.523
P32119;A6NIW5	4	2	28.6161	5.04614e-05	1.46732e-05	2.89879	1	Tumoral Cells	Normal Cells	22063	Peroxiredoxin-2 OS=Homo sapiens OX=9606 GN=PRDX2 PE=1 SV=5	539.895	455.999	463.009	1407.92	1460.85	1360.29
REVERSE787	7	3	22.0218	5.19326e-05	1.50585e-05	4.71554	1	Tumoral Cells	Normal Cells	356198	Reversed Sequence 787	99.0967	83.4502	106.88	467.195	480.012	417.599
P21399	3	1	14.9737	5.24937e-05	1.5148e-05	9.05441	1	Normal Cells	Tumoral Cells	98912.3	Cytoplasmic aconitate hydratase OS=Homo sapiens OX=9606 GN=ACO1 PE=1 SV=3	418.855	344.724	323.612	43.6571	33.0109	43.4051
P27105;P27105-2;F8VSL7	6	3	38.3881	5.25815e-05	1.5148e-05	21.5212	1	Normal Cells	Tumoral Cells	31901.9	Erythrocyte band 7 integral membrane protein OS=Homo sapiens OX=9606 GN=STOM PE=1 SV=3	1678.63	1744.88	1575.39	76.196	56.1343	99.9481
Q9BY67;A0A087X0T8;A0A087X1W8;A0A0A0MTJ8;F5H125;H0YG94;Q9BY67-2;Q9BY67-3;Q9BY67-4;Q9BY67-5;X5DQS5	3	2	17.1755	5.26828e-05	1.5148e-05	78.053	1	Tumoral Cells	Normal Cells	48965.4	Cell adhesion molecule 1 OS=Homo sapiens OX=9606 GN=CADM1 PE=1 SV=2	11.8772	12.5635	25.0838	1316.81	1217.18	1331.54
REVERSE3191	4	1	19.7589	5.28672e-05	1.51587e-05	6365.51	1	Normal Cells	Tumoral Cells	143322	Reversed Sequence 3191	4275.37	3709.71	4064.87	0	1.89301	0
REVERSE33819	17	4	70.4274	5.30553e-05	1.51704e-05	35.6424	1	Normal Cells	Tumoral Cells	295154	Reversed Sequence 33819	1150.64	764.13	1091.65	33.5157	30.2391	20.5947
REVERSE11781	8	1	21.379	5.3949e-05	1.53832e-05	8.67639	1	Tumoral Cells	Normal Cells	418580	Reversed Sequence 11781	124.1	143.201	113.79	921.741	1293.8	1090.96
REVERSE5695	4	1	14.14	5.46874e-05	1.55293e-05	953.566	1	Normal Cells	Tumoral Cells	177350	Reversed Sequence 5695	421.465	364.973	393.172	1.23705	0	0
P24534;C9JZW3;F2Z2G2;F8WF65	4	2	30.1757	5.47633e-05	1.55293e-05	2.06258	1	Normal Cells	Tumoral Cells	24934.8	Elongation factor 1-beta OS=Homo sapiens OX=9606 GN=EEF1B2 PE=1 SV=3	6919.46	6638.22	6925.43	3069.13	3397.58	3464.13
P15531;P15531-2;E7ERL0;E5RHP0;C9K028	15	4	72.2226	5.51089e-05	1.55844e-05	6.28839	1	Tumoral Cells	Normal Cells	17319.8	Nucleoside diphosphate kinase A OS=Homo sapiens OX=9606 GN=NME1 PE=1 SV=1	134.374	141.486	140.063	716.814	1009.66	889.013
REVERSE34246	2	1	6.61	5.5941e-05	1.57764e-05	214.114	1	Normal Cells	Tumoral Cells	142032	Reversed Sequence 34246	806.803	758.9	687.894	3.66119	5.11591	1.74814
E9PGT6;Q99627;Q99627-2;H7C3S9	2	1	12.3696	5.6509e-05	1.58809e-05	43.6957	1	Tumoral Cells	Normal Cells	19401.3	COP9 signalosome complex subunit 8 OS=Homo sapiens OX=9606 GN=COPS8 PE=1 SV=1	6.18608	3.90771	6.48866	180.616	282.836	261.129
P26373;J3QSB4;P26373-2;H3BTH3	6	6	27.2624	5.67655e-05	1.58809e-05	2.1926	1	Tumoral Cells	Normal Cells	24318.5	60S ribosomal protein L13 OS=Homo sapiens OX=9606 GN=RPL13 PE=1 SV=4	1030.22	1058.52	1156.78	2377.9	2476.92	2261.31
Q96QB1;Q96QB1-1;Q96QB1-6;Q96QB1-3;Q96QB1-4;Q96QB1-5;R4GMP5	13	2	51.8294	5.67745e-05	1.58809e-05	15.0842	1	Tumoral Cells	Normal Cells	172303	Rho GTPase-activating protein 7 OS=Homo sapiens OX=9606 GN=DLC1 PE=1 SV=4	35.6962	23.7046	22.3316	435.036	380.914	416.917
P31942;P31942-2;P31942-3;P31942-4;P31942-5;P31942-6	2	2	13.1588	5.69968e-05	1.58999e-05	76.4079	1	Tumoral Cells	Normal Cells	36983.6	Heterogeneous nuclear ribonucleoprotein H3 OS=Homo sapiens OX=9606 GN=HNRNPH3 PE=1 SV=2	18.4705	31.7234	41.6403	2488.72	2433.92	2094.23
Q7L014;A0A0C4DG89;D6RJA6	5	2	19.1191	5.72871e-05	1.59377e-05	3.99301	1	Tumoral Cells	Normal Cells	117876	Probable ATP-dependent RNA helicase DDX46 OS=Homo sapiens OX=9606 GN=DDX46 PE=1 SV=2	131.295	145.102	171.015	584.132	598.296	604.095
REVERSE13508	4	1	13.4262	5.77807e-05	1.60317e-05	8.30723	1	Tumoral Cells	Normal Cells	111233	Reversed Sequence 13508	29.1024	40.3893	34.1167	285.535	323.165	251.998
Q9BUF5;K7ESM5	22	8	107.623	5.82527e-05	1.61192e-05	2.23674	1	Tumoral Cells	Normal Cells	50313.5	Tubulin beta-6 chain OS=Homo sapiens OX=9606 GN=TUBB6 PE=1 SV=1	1703.33	1528.81	1579.16	3531.76	3420.93	3808.9
A0A087WUS0;A0A2R8Y849;A0A2R8Y8A0;A0A2R8YD14;E7ETK0;P62847;P62847-2;P62847-3;P62847-4	2	1	13.6153	5.85347e-05	1.61538e-05	2.7851	1	Tumoral Cells	Normal Cells	15353.2	40S ribosomal protein S24 OS=Homo sapiens OX=9606 GN=RPS24 PE=1 SV=1	1765.62	1708.75	1637.98	4714.53	4325.12	5198.75
P10620;F5GX73;F5H613;F5H6X2;F5H7F6;P10620-2	3	2	19.8543	5.99612e-05	1.64867e-05	20.5257	1	Normal Cells	Tumoral Cells	17655.7	Microsomal glutathione S-transferase 1 OS=Homo sapiens OX=9606 GN=MGST1 PE=1 SV=1	344.258	487.858	364.499	23.611	14.9528	19.7346
REVERSE28249	3	1	10.4655	6.00612e-05	1.64867e-05	Infinity	1	Normal Cells	Tumoral Cells	75764.6	Reversed Sequence 28249	105.285	92.0232	42.4653	0	0	0
O00231;O00231-2;J3QRY4	9	6	54.4769	6.09662e-05	1.66906e-05	4.23018	1	Tumoral Cells	Normal Cells	47749	26S proteasome non-ATPase regulatory subunit 11 OS=Homo sapiens OX=9606 GN=PSMD11 PE=1 SV=3	357.913	300.698	288.143	1256.82	1282.56	1465.56
H0Y9T5;Q8IU60;Q8IU60-2	2	1	7.5976	6.15773e-05	1.68132e-05	10.2102	1	Normal Cells	Tumoral Cells	45160.9	m7GpppN-mRNA hydrolase (Fragment) OS=Homo sapiens OX=9606 GN=DCP2 PE=1 SV=2	641.369	617.318	523.114	69.4798	58.644	46.3886
Q04917	8	1	76.0861	6.23739e-05	1.69783e-05	3.35132	1	Tumoral Cells	Normal Cells	28389.9	14-3-3 protein eta OS=Homo sapiens OX=9606 GN=YWHAH PE=1 SV=4	218.299	193.275	188.461	615.812	736.079	659.017
Q15717;Q15717-2;M0QZR9	3	2	20.7209	6.25121e-05	1.69783e-05	117.766	1	Tumoral Cells	Normal Cells	36263	ELAV-like protein 1 OS=Homo sapiens OX=9606 GN=ELAVL1 PE=1 SV=2	7.2772	5.39296	13.8267	997.745	1043.1	1079.58
REVERSE29664	3	1	10.7398	6.32117e-05	1.71064e-05	10.5267	1	Normal Cells	Tumoral Cells	157638	Reversed Sequence 29664	2497.05	2015.03	2265.6	168.86	220.222	254.777
Q63HN8;A0A0A0MTR7;Q63HN8-6;Q63HN8-5	28	3	106.668	6.3505e-05	1.71064e-05	7.73339	1	Tumoral Cells	Normal Cells	598936	E3 ubiquitin-protein ligase RNF213 OS=Homo sapiens OX=9606 GN=RNF213 PE=1 SV=3	63.2153	78.376	52.675	511.663	473.978	516.696
REVERSE5694	6	1	18.9669	6.36077e-05	1.71064e-05	Infinity	1	Tumoral Cells	Normal Cells	114819	Reversed Sequence 5694	0	0	0	37.171	89.1612	82.2576
Q16643;Q16643-2;Q16643-3;D6RFI1;D6R9Q9;D6R9W4;D6RCR4	3	3	21.2911	6.36485e-05	1.71064e-05	2.65135	1	Normal Cells	Tumoral Cells	71885.6	Drebrin OS=Homo sapiens OX=9606 GN=DBN1 PE=1 SV=4	1241.82	1214.66	1337.1	438.801	474.031	517.978
A0A087X054;Q9Y4L1;A0A087WWI4;E9PJ21;K7EQK2;Q9Y4L1-2;J3KTF1;J3QL06;A0A087WW13;A0A087X214;J3QLE9;J3QQH7;Q9BST8	13	6	71.2365	6.53773e-05	1.75155e-05	4.71901	1	Tumoral Cells	Normal Cells	105007	Hypoxia up-regulated protein 1 OS=Homo sapiens OX=9606 GN=HYOU1 PE=1 SV=1	311.999	245.502	238.328	1197.82	1236.59	1321.13
P33992;B1AHB1;B1AHA9;B1AHB2	8	4	41.5569	6.55109e-05	1.75155e-05	258.667	1	Tumoral Cells	Normal Cells	83084.1	DNA replication licensing factor MCM5 OS=Homo sapiens OX=9606 GN=MCM5 PE=1 SV=5	3.18303	0.851766	1.94667	525.865	474.201	547.142
P50454;E9PPV6;E9PR70;E9PK86;E9PMI5;E9PNX1;E9PKH2;E9PQ34;E9PIG2;E9PJH8;E9PRS3;E9PLA6;H0YEP8	14	10	90.7037	6.75772e-05	1.79821e-05	1.75465	1	Normal Cells	Tumoral Cells	46554.7	Serpin H1 OS=Homo sapiens OX=9606 GN=SERPINH1 PE=1 SV=2	3924.3	3804.56	3886.85	2091.87	2195.54	2332.56
P52597;A0A1B0GW42	10	5	56.7251	6.76054e-05	1.79821e-05	10.2306	1	Tumoral Cells	Normal Cells	46014.1	Heterogeneous nuclear ribonucleoprotein F OS=Homo sapiens OX=9606 GN=HNRNPF PE=1 SV=3	215.428	141.093	200.754	1758.31	1965.97	1976.99
REVERSE12840	3	2	18.7134	6.79716e-05	1.80329e-05	48.3498	1	Normal Cells	Tumoral Cells	53625.6	Reversed Sequence 12840	382.953	288.055	264.92	4.8436	9.20751	5.30633
REVERSE22330	4	1	17.8016	6.88635e-05	1.82226e-05	Infinity	1	Tumoral Cells	Normal Cells	93986.2	Reversed Sequence 22330	0	0	0	132.591	101.928	48.3863
A0A087X1B2;B9A018;Q53GS9;Q53GS9-2;Q53GS9-3	3	1	16.3921	7.07018e-05	1.8661e-05	Infinity	1	Tumoral Cells	Normal Cells	56799	U4/U6.U5 tri-snRNP-associated protein 2 OS=Homo sapiens OX=9606 GN=USP39 PE=1 SV=1	0	0	0	100.491	42.2551	44.7694
P08729	7	1	36.1052	7.11975e-05	1.87228e-05	45.7065	1	Normal Cells	Tumoral Cells	51442.8	Keratin_ type II cytoskeletal 7 OS=Homo sapiens OX=9606 GN=KRT7 PE=1 SV=5	117.965	125.665	99.0843	2.38209	1.57453	3.54155
A0A0G2JH68;A0A140T8Z0;H9KV28;O60610;O60610-2;O60610-3	2	1	7.541	7.12997e-05	1.87228e-05	6.6364	1	Normal Cells	Tumoral Cells	142043	Protein diaphanous homolog 1 OS=Homo sapiens OX=9606 GN=DIAPH1 PE=1 SV=1	469.249	434.298	468.979	59.0274	84.4394	63.3512
J3KRE2;J3KTF8;J3QQX2;P52565;J3KRY1;P52565-2	3	3	20.142	7.29031e-05	1.90952e-05	1.97955	1	Tumoral Cells	Normal Cells	14814.4	Rho GDP-dissociation inhibitor 1 OS=Homo sapiens OX=9606 GN=ARHGDIA PE=1 SV=1	1268.62	1243.37	1181.47	2343.48	2359.98	2607.91
P12111;E7ENL6;P12111-2;P12111-4;P12111-3;P12111-5;C9JNG9	15	6	83.1751	7.35702e-05	1.9221e-05	198.717	1	Normal Cells	Tumoral Cells	345381	Collagen alpha-3(VI) chain OS=Homo sapiens OX=9606 GN=COL6A3 PE=1 SV=5	967.282	985.133	989.3	2.76301	3.73631	8.30423
Q02790;F5H1U3	8	4	48.3674	7.38984e-05	1.92578e-05	220.959	1	Tumoral Cells	Normal Cells	52089.8	Peptidyl-prolyl cis-trans isomerase FKBP4 OS=Homo sapiens OX=9606 GN=FKBP4 PE=1 SV=3	3.38647	1.01305	1.44575	460.47	362.7	468.396
O95831;O95831-3;O95831-2;O95831-4;E9PMA0;O95831-5;O95831-6;E9PMQ8	8	6	48.4417	7.44649e-05	1.93565e-05	3.12192	1	Tumoral Cells	Normal Cells	67185.8	Apoptosis-inducing factor 1_ mitochondrial OS=Homo sapiens OX=9606 GN=AIFM1 PE=1 SV=1	564.65	506.481	473.816	1634.51	1473.35	1715.34
P62269;J3JS69	3	1	19.2893	7.57804e-05	1.96488e-05	2.45829	1	Tumoral Cells	Normal Cells	17718.7	40S ribosomal protein S18 OS=Homo sapiens OX=9606 GN=RPS18 PE=1 SV=3	1327.56	1452.56	1330.61	3235.74	3192.75	3676.89
P21589;P21589-2;H0Y7R7;Q96B60;H0Y3X5	13	8	82.2812	7.73397e-05	1.99952e-05	204.285	1	Normal Cells	Tumoral Cells	63938.1	5'-nucleotidase OS=Homo sapiens OX=9606 GN=NT5E PE=1 SV=1	6304.5	6484.98	6291.15	46.0324	32.1794	15.1901
P38919	8	3	50.038	7.76681e-05	1.99952e-05	9.27766	1	Tumoral Cells	Normal Cells	47156.3	Eukaryotic initiation factor 4A-III OS=Homo sapiens OX=9606 GN=EIF4A3 PE=1 SV=4	100.434	65.9435	95.7603	799.395	781.661	850.967
Q9BUJ2;Q9BUJ2-2;A0A0A0MRA5;B7Z4B8;M0R3F1;Q9BUJ2-4;Q9BUJ2-3;M0QYZ0	6	3	35.6595	7.76991e-05	1.99952e-05	3.23009	1	Tumoral Cells	Normal Cells	96308.9	Heterogeneous nuclear ribonucleoprotein U-like protein 1 OS=Homo sapiens OX=9606 GN=HNRNPUL1 PE=1 SV=2	206.81	203.92	175.13	675.571	576.335	640.475
P15880;E9PQD7;H0YEN5;E9PMM9;E9PPT0;H0YE27;H3BNG3	9	6	56.9584	7.79849e-05	2.00187e-05	1.45492	1	Tumoral Cells	Normal Cells	31609.6	40S ribosomal protein S2 OS=Homo sapiens OX=9606 GN=RPS2 PE=1 SV=2	824.35	808.448	792.485	1141.41	1220	1167.18
REVERSE10323	38	6	143.785	7.84379e-05	2.00849e-05	2.08232	1	Normal Cells	Tumoral Cells	371073	Reversed Sequence 10323	1134.85	1042.86	1005.96	506.276	488.228	534.403
Q5TB80;Q5TB80-2	4	1	14.5078	7.97985e-05	2.03826e-05	19.1028	1	Normal Cells	Tumoral Cells	162457	Centrosomal protein of 162 kDa OS=Homo sapiens OX=9606 GN=CEP162 PE=1 SV=2	2950.85	2853.24	3119.08	125.947	125.676	215.489
Q13151	5	4	34.0423	8.03426e-05	2.04708e-05	40.1582	1	Tumoral Cells	Normal Cells	31011.7	Heterogeneous nuclear ribonucleoprotein A0 OS=Homo sapiens OX=9606 GN=HNRNPA0 PE=1 SV=1	26.46	42.3785	57.9254	1686.72	1724.25	1679.64
M0R0Y2;P54920;M0R2M1;M0QZM9;M0QZN5;M0R031;M0R213;M0R027;M0R058;M0R0I4;Q9H115-2;Q9H115-3	6	3	36.3971	8.08714e-05	2.05547e-05	2.19633	1	Tumoral Cells	Normal Cells	29505.4	Alpha-soluble NSF attachment protein OS=Homo sapiens OX=9606 GN=NAPA PE=1 SV=1	438.168	478.14	478.235	1058.6	944.775	1059.5
P10301;E9PK85;P62070;P62070-3;P62070-4	2	2	13.7273	8.16896e-05	2.07115e-05	134.874	1	Normal Cells	Tumoral Cells	23651.6	Ras-related protein R-Ras OS=Homo sapiens OX=9606 GN=RRAS PE=1 SV=1	2122.68	2041.48	2018.03	18.2985	19.887	7.6512
A0A0A0MQZ4;Q8N3J5;Q8N3J5-2;Q8N3J5-3;V9GYS8;V9GYZ5	1	1	4.0946	8.1919e-05	2.07186e-05	116.601	1	Tumoral Cells	Normal Cells	36387.2	Protein phosphatase 1K_ mitochondrial OS=Homo sapiens OX=9606 GN=PPM1K PE=1 SV=1	14.5964	9.10892	25.1409	1740.99	1921.91	2032.62
P62424;Q5T8U3;Q5T8U2	6	4	41.5336	8.25908e-05	2.08373e-05	2.4929	1	Tumoral Cells	Normal Cells	30166.7	60S ribosomal protein L7a OS=Homo sapiens OX=9606 GN=RPL7A PE=1 SV=2	1009.62	1065.36	913.669	2326.29	2521.73	2602.38
Q92945;A0A087WTP3;M0QYH3;M0R0I5;M0QXW7	11	5	57.0869	8.34145e-05	2.09937e-05	21.1407	1	Tumoral Cells	Normal Cells	73400.6	Far upstream element-binding protein 2 OS=Homo sapiens OX=9606 GN=KHSRP PE=1 SV=4	32.7911	61.0037	38.6987	867.024	990.438	943.541
P13674;P13674-2;P13674-3	7	4	39.0112	8.38059e-05	2.0996e-05	2.9141	1	Normal Cells	Tumoral Cells	61334.5	Prolyl 4-hydroxylase subunit alpha-1 OS=Homo sapiens OX=9606 GN=P4HA1 PE=1 SV=2	923.961	887.233	858.811	275.973	298.421	341.842
REVERSE13781	4	2	12.1786	8.38512e-05	2.0996e-05	67.0587	1	Tumoral Cells	Normal Cells	193621	Reversed Sequence 13781	5.40364	3.47507	2.20085	285.197	242.232	215.552
P33993;P33993-2;C9J8M6;P33993-3	5	2	27.0323	8.42116e-05	2.0996e-05	547.615	1	Tumoral Cells	Normal Cells	81935.4	DNA replication licensing factor MCM7 OS=Homo sapiens OX=9606 GN=MCM7 PE=1 SV=4	1.23627	0.796037	3.67947	995.676	948.371	1183.81
Q9UKA9	3	2	19.8883	8.42396e-05	2.0996e-05	11.0304	1	Tumoral Cells	Normal Cells	57604.9	Polypyrimidine tract-binding protein 2 OS=Homo sapiens OX=9606 GN=PTBP2 PE=1 SV=1	45.0319	32.7721	43.7069	498.091	485.791	356.428
Q7Z7A1;Q7Z7A1-5;Q7Z7A1-2;Q7Z7A1-3;Q7Z7A1-4;Q5JVD3;Q5JVD1	18	2	66.225	8.55843e-05	2.12796e-05	2.63682	1	Normal Cells	Tumoral Cells	270027	Centriolin OS=Homo sapiens OX=9606 GN=CNTRL PE=1 SV=2	503.776	551.657	571.576	186.931	214.147	215.957
O76094;O76094-2	3	2	13.7576	8.75923e-05	2.16904e-05	27.768	1	Tumoral Cells	Normal Cells	75176.6	Signal recognition particle subunit SRP72 OS=Homo sapiens OX=9606 GN=SRP72 PE=1 SV=3	12.6208	6.72766	6.69391	238.092	245.257	239.796
A0A0A0MSA0;Q16787;Q16787-3;A0A0A0MTS5;A0A0A6YYF2;K7EIP4;Q16787-1;Q16787-4;A0A075B783	6	1	21.6535	8.76579e-05	2.16904e-05	24.9814	1	Tumoral Cells	Normal Cells	369421	Laminin subunit alpha-3 OS=Homo sapiens OX=9606 GN=LAMA3 PE=1 SV=1	77.1057	89.1249	46.9087	1977.41	1654.25	1692.85
O43451	3	1	12.4146	8.93266e-05	2.20503e-05	19.7826	1	Normal Cells	Tumoral Cells	211164	Maltase-glucoamylase_ intestinal OS=Homo sapiens OX=9606 GN=MGAM PE=1 SV=5	952.482	982.406	957.424	60.3701	53.2779	32.5567
P59998;F8WCF6;P59998-3;A0A0A6YYG9;F8WDD7;H7C0A3;P59998-2;P59998-4;R4GN08	7	3	37.9809	9.01276e-05	2.21446e-05	40.8152	1	Normal Cells	Tumoral Cells	19781.1	Actin-related protein 2/3 complex subunit 4 OS=Homo sapiens OX=9606 GN=ARPC4 PE=1 SV=3	283.021	312.219	221.079	9.06502	4.33976	6.5956
P14866;M0QXS5;P14866-2;M0QYT0;M0R076	8	7	53.8827	9.01388e-05	2.21446e-05	74.6075	1	Tumoral Cells	Normal Cells	64760.2	Heterogeneous nuclear ribonucleoprotein L OS=Homo sapiens OX=9606 GN=HNRNPL PE=1 SV=2	46.3738	20.2276	21.0281	1976.7	2208.68	2352.44
P55884;P55884-2;C9JZG1	10	5	49.981	9.18051e-05	2.25003e-05	2.41758	1	Tumoral Cells	Normal Cells	92880.9	Eukaryotic translation initiation factor 3 subunit B OS=Homo sapiens OX=9606 GN=EIF3B PE=1 SV=3	225.595	223.983	262.583	565.766	558.755	597.188
J3KNV1;O60281;O60281-2;E5RFE6;H0YAU0	4	1	20.9949	9.37975e-05	2.29131e-05	24.6215	1	Normal Cells	Tumoral Cells	309118	Zinc finger protein 292 OS=Homo sapiens OX=9606 GN=ZNF292 PE=1 SV=1	680.959	693.583	531.533	35.3867	23.2217	18.8068
P35268;K7EJT5;K7EKS7;K7ELC4;K7EMH1;K7EP65;K7ERI7	3	1	16.2809	9.39347e-05	2.29131e-05	2.84883	1	Tumoral Cells	Normal Cells	14844	60S ribosomal protein L22 OS=Homo sapiens OX=9606 GN=RPL22 PE=1 SV=2	556.95	628.387	668.341	1869.24	1777.52	1634.06
Q8WTV0;B7ZKQ9;Q8WTV0-2;Q8WTV0-5;Q8WTV0-4;F5H4X0;F5H5E8;Q8WTV0-3	5	3	23.0519	9.41674e-05	2.29155e-05	48.0882	1	Tumoral Cells	Normal Cells	61676.4	Scavenger receptor class B member 1 OS=Homo sapiens OX=9606 GN=SCARB1 PE=1 SV=1	16.2633	7.48331	15.2072	647.838	634.782	590.6
REVERSE12005	4	1	14.389	9.55758e-05	2.32034e-05	3.06242	1	Normal Cells	Tumoral Cells	130456	Reversed Sequence 12005	8700.02	7893.66	7412.07	2340.99	2720.39	2777.43
A0A024RCR6;A0A0G2JK23;A0A0G2JL47;P46379;P46379-2;P46379-3;P46379-4;P46379-5;A0A0G2JJM1;F6S6P2;X6REW1;A0A0G2JJR8;A0A1B0GX79;F6TC96;F6U1F2;F6U341;F6UR09;F6VEM6;F6WML8;F6X9W3;F6XTU0	3	2	15.515	9.73817e-05	2.35862e-05	7.579	1	Tumoral Cells	Normal Cells	119159	HLA-B associated transcript 3_ isoform CRA_a OS=Homo sapiens OX=9606 GN=BAG6 PE=1 SV=1	46.0405	49.3669	68.4232	450.225	385.896	405.552
B4DUC8;J3QSB7;Q13126;Q13126-2;Q13126-3;Q13126-4;Q13126-5;Q13126-6;Q13126-7;F2Z2F3;F8WES2	2	1	11.9731	9.76883e-05	2.36049e-05	93.2152	1	Tumoral Cells	Normal Cells	33699.5	S-methyl-5'-thioadenosine phosphorylase OS=Homo sapiens OX=9606 GN=MTAP PE=1 SV=1	9.42046	3.76931	4.44506	624.622	450.889	568.323
Q9NRL2;Q9NRL2-2	4	2	12.7972	9.87234e-05	2.37992e-05	3.21756	1	Normal Cells	Tumoral Cells	180356	Bromodomain adjacent to zinc finger domain protein 1A OS=Homo sapiens OX=9606 GN=BAZ1A PE=1 SV=2	1187.27	1236.42	1383.71	363.836	441.755	377.728
Q13724;Q13724-2;C9J8D4	3	1	14.6456	9.97475e-05	2.39372e-05	3.76412	1	Normal Cells	Tumoral Cells	92088.8	Mannosyl-oligosaccharide glucosidase OS=Homo sapiens OX=9606 GN=MOGS PE=1 SV=5	887.652	893.655	945.197	269.767	204.166	250.406
P61158;B4DXW1;F8WDR7	6	2	36.5539	9.97611e-05	2.39372e-05	3.27274	1	Normal Cells	Tumoral Cells	47827.5	Actin-related protein 3 OS=Homo sapiens OX=9606 GN=ACTR3 PE=1 SV=3	418.599	453.967	430.13	146.019	114.62	137.406
REVERSE71131	4	2	13.9455	0.000100893	2.41525e-05	2.87487	1	Normal Cells	Tumoral Cells	88471.9	Reversed Sequence 71131	674.123	765.707	700.645	241.056	227.687	275.802
P24752;E9PRQ6;P24752-2;H0YEL7	5	3	32.9327	0.000103054	2.46126e-05	1.54584	1	Normal Cells	Tumoral Cells	45484.8	Acetyl-CoA acetyltransferase_ mitochondrial OS=Homo sapiens OX=9606 GN=ACAT1 PE=1 SV=1	644.305	631.192	641.875	399.238	404.809	436.294
A0A0B4J1R6;P29401;P29401-2;E9PFF2	10	3	63.6769	0.000104549	2.4912e-05	3.40852	1	Tumoral Cells	Normal Cells	50366.6	Transketolase OS=Homo sapiens OX=9606 GN=TKT PE=1 SV=1	579.57	620.843	475.231	1895.89	1916.09	1899.49
J3KNF5;O15078;O15078-2;A0A0A0MS86;F8W097;S4R322	12	1	57.5562	0.000105203	2.50097e-05	58.7482	1	Normal Cells	Tumoral Cells	291229	Centrosomal protein of 290 kDa OS=Homo sapiens OX=9606 GN=CEP290 PE=1 SV=1	2201.69	2197.2	2148.94	41.1816	20.4964	49.7778
REVERSE36560	3	1	12.1188	0.000105868	2.511e-05	21.8345	1	Normal Cells	Tumoral Cells	94444.7	Reversed Sequence 36560	358.736	416.43	454.938	21.0561	22.8653	12.4161
C9JYS6;E9PFD7;P00533;P00533-2;P00533-3;P00533-4;Q504U8	1	1	5.245	0.000107581	2.54575e-05	15.0339	1	Normal Cells	Tumoral Cells	14817.9	Epidermal growth factor receptor (Fragment) OS=Homo sapiens OX=9606 GN=EGFR PE=1 SV=1	508.653	581.623	547.396	29.304	29.6973	49.9308
O96008;K7EJ57;K7EKG4;O96008-2	4	2	27.6619	0.000108704	2.56642e-05	3.19161	1	Tumoral Cells	Normal Cells	38235.3	Mitochondrial import receptor subunit TOM40 homolog OS=Homo sapiens OX=9606 GN=TOMM40 PE=1 SV=1	290.681	338.086	315.742	923.331	1131.51	959.661
A0A0A0MS51;A0A0A0MT01;P06396;P06396-2;P06396-3;P06396-4;A0A0U1RQL8;Q5T0I0	5	3	32.5613	0.000110488	2.60257e-05	163.241	1	Normal Cells	Tumoral Cells	82810.9	Gelsolin OS=Homo sapiens OX=9606 GN=GSN PE=1 SV=1	853.994	849.268	785.01	2.24458	6.47091	6.52747
Q9UHG3;Q9UHG3-2;F8W8W4;C9K055;C9JM55;C9JGT6	15	11	90.624	0.00011132	2.61199e-05	2.1113	1	Normal Cells	Tumoral Cells	57039.5	Prenylcysteine oxidase 1 OS=Homo sapiens OX=9606 GN=PCYOX1 PE=1 SV=3	2487.37	2384.42	2225.13	1039.43	1149.91	1172.05
O43707;O43707-2;F5GXS2;O43707-3;H7C144;K7EJH8;K7EP19	45	23	312.283	0.000111395	2.61199e-05	2.71906	1	Normal Cells	Tumoral Cells	105310	Alpha-actinin-4 OS=Homo sapiens OX=9606 GN=ACTN4 PE=1 SV=2	8776.58	8841.22	9285.88	3276.97	3673.87	2943.64
P50990;P50990-2;P50990-3;H7C4C8;H7C2U0	15	9	89.6412	0.000111832	2.61626e-05	1.90285	1	Tumoral Cells	Normal Cells	60191	T-complex protein 1 subunit theta OS=Homo sapiens OX=9606 GN=CCT8 PE=1 SV=4	512.688	533.812	562.451	967.395	1010.57	1083.63
Q05682;E7EX44;Q05682-2;Q05682-3;Q05682-4;Q05682-5;Q05682-6;E9PGZ1;C9J813;C9JEK3	11	10	67.2714	0.000113033	2.63839e-05	9.89099	1	Normal Cells	Tumoral Cells	93288.2	Caldesmon OS=Homo sapiens OX=9606 GN=CALD1 PE=1 SV=3	4365.91	2916	4273.52	438.529	337.745	392.004
O14578;O14578-4;H7BYJ3;O14578-3;O14578-2	19	2	81.0918	0.000113981	2.65448e-05	4.1689	1	Normal Cells	Tumoral Cells	233484	Citron Rho-interacting kinase OS=Homo sapiens OX=9606 GN=CIT PE=1 SV=2	517.336	473.393	548.876	104.888	123.697	140.722
P07996;P07996-2	10	7	58.7692	0.000115909	2.69329e-05	28.0253	1	Normal Cells	Tumoral Cells	133375	Thrombospondin-1 OS=Homo sapiens OX=9606 GN=THBS1 PE=1 SV=2	2116.38	2106.33	2304.61	98.5269	47.6715	86.7097
Q9ULX5;Q9ULX5-2	2	1	7.3817	0.000118236	2.73232e-05	Infinity	1	Tumoral Cells	Normal Cells	69552.7	RING finger protein 112 OS=Homo sapiens OX=9606 GN=RNF112 PE=1 SV=2	0	0	0	90.2436	43.0184	138.663
REVERSE28202	1	1	4.1181	0.000118261	2.73232e-05	Infinity	1	Normal Cells	Tumoral Cells	96172.9	Reversed Sequence 28202	178.288	53.9351	81.8772	0	0	0
REVERSE24615	30	5	113.34	0.000118385	2.73232e-05	144.925	1	Normal Cells	Tumoral Cells	594173	Reversed Sequence 24615	573.845	611.895	649.82	2.27733	7.32199	3.06629
Q12955;A0A087WTP5;A0A087WTF3;A0A087WVC2	27	6	100.272	0.000119077	2.74214e-05	6.76739	1	Normal Cells	Tumoral Cells	482692	Ankyrin-3 OS=Homo sapiens OX=9606 GN=ANK3 PE=1 SV=3	384.443	403.356	432.929	57.1136	48.6359	74.6344
Q9HDC9;H0Y512;Q9HDC9-2	12	7	60.2048	0.000119559	2.7471e-05	2.38055	1	Tumoral Cells	Normal Cells	46651.5	Adipocyte plasma membrane-associated protein OS=Homo sapiens OX=9606 GN=APMAP PE=1 SV=2	926.601	834.755	776.293	1948.66	2127.59	1964.75
O00170;E9PMH2	2	1	10.2102	0.000120722	2.76764e-05	42.9458	1	Tumoral Cells	Normal Cells	38092.3	AH receptor-interacting protein OS=Homo sapiens OX=9606 GN=AIP PE=1 SV=2	3.73324	5.21614	3.54692	212.35	109.872	214.442
Q8WYK1	8	2	29.0953	0.000121316	2.77508e-05	2.81508	1	Normal Cells	Tumoral Cells	147733	Contactin-associated protein-like 5 OS=Homo sapiens OX=9606 GN=CNTNAP5 PE=2 SV=1	424.078	431.075	430.583	133.857	170.597	152.277
P04114;A8MUN2	49	9	202.939	0.000121881	2.78183e-05	1.66368	1	Tumoral Cells	Normal Cells	516974	Apolipoprotein B-100 OS=Homo sapiens OX=9606 GN=APOB PE=1 SV=2	759.493	804.882	729.772	1256.44	1321.14	1239.15
P07737;K7EJ44;I3L3D5	11	9	47.1152	0.000122612	2.79231e-05	1.4092	1	Tumoral Cells	Normal Cells	15225.3	Profilin-1 OS=Homo sapiens OX=9606 GN=PFN1 PE=1 SV=2	6490.07	6374.73	6392.06	9424.1	8721.92	8990.75
P07951;Q5TCU8;K7ERG3;A0A2R8YHD2;K7EMU5;K7EP68;K7EPV9;U3KQK2	10	3	49.4078	0.000125286	2.84691e-05	77.0926	1	Normal Cells	Tumoral Cells	32964.8	Tropomyosin beta chain OS=Homo sapiens OX=9606 GN=TPM2 PE=1 SV=1	301.223	305.734	331.583	6.59565	3.28819	2.29035
Q14566	6	2	28.8585	0.000126486	2.86784e-05	643.101	1	Tumoral Cells	Normal Cells	93858.9	DNA replication licensing factor MCM6 OS=Homo sapiens OX=9606 GN=MCM6 PE=1 SV=1	0	0	1.60418	329.29	351.836	350.526
O14818;O14818-2;A0A087WYS6;H0Y586;Q8TAA3;Q8TAA3-2;Q8TAA3-5;O14818-4	6	3	37.9036	0.000127679	2.88853e-05	1.5278	1	Tumoral Cells	Normal Cells	28058	Proteasome subunit alpha type-7 OS=Homo sapiens OX=9606 GN=PSMA7 PE=1 SV=1	735.943	756.371	748.349	1181.38	1162.61	1079.29
P62913;P62913-2;Q5VVC8	2	2	14.4434	0.000129139	2.91517e-05	1.56463	1	Tumoral Cells	Normal Cells	20480.5	60S ribosomal protein L11 OS=Homo sapiens OX=9606 GN=RPL11 PE=1 SV=2	2051.92	2025.68	2078.44	3293.66	3315.44	3022.84
Q12797;Q12797-10	4	4	23.6652	0.000129749	2.92251e-05	27.121	1	Normal Cells	Tumoral Cells	86318.9	Aspartyl/asparaginyl beta-hydroxylase OS=Homo sapiens OX=9606 GN=ASPH PE=1 SV=3	548.467	494.951	658.971	13.6047	28.469	20.6964
Q14164;Q14164-2	3	1	10.7619	0.000130405	2.93089e-05	17.5415	1	Normal Cells	Tumoral Cells	81203.8	Inhibitor of nuclear factor kappa-B kinase subunit epsilon OS=Homo sapiens OX=9606 GN=IKBKE PE=1 SV=1	673.734	586.325	747.756	44.3955	25.4565	44.6087
A0A024QZX5;A0A087X1N8;P35237;A0A2R8YD12;A0A2R8Y6A7;A0A2R8Y517;A0A2R8YDD0	7	2	38.1811	0.000132014	2.95439e-05	4.95921	1	Normal Cells	Tumoral Cells	43366.7	Serpin B6 OS=Homo sapiens OX=9606 GN=SERPINB6 PE=1 SV=1	769.241	984.262	874.748	207.662	162.943	159.369
P34932;A0A087WYC1;A0A087WTS8;P34932-2	12	5	68.0148	0.000132025	2.95439e-05	1.76788	1	Normal Cells	Tumoral Cells	95186.5	Heat shock 70 kDa protein 4 OS=Homo sapiens OX=9606 GN=HSPA4 PE=1 SV=4	1216.11	1174.22	1078.11	634.138	657.687	670.088
Q92538	2	1	10.4033	0.000133722	2.98587e-05	7.45497	1	Tumoral Cells	Normal Cells	208499	Golgi-specific brefeldin A-resistance guanine nucleotide exchange factor 1 OS=Homo sapiens OX=9606 GN=GBF1 PE=1 SV=2	61.3777	74.5426	48.1612	428.675	429.556	514.091
P55060;P55060-3;P55060-4;P55060-2	8	7	45.693	0.000137623	3.06632e-05	166.227	1	Tumoral Cells	Normal Cells	111215	Exportin-2 OS=Homo sapiens OX=9606 GN=CSE1L PE=1 SV=3	9.46037	7.31098	2.8104	1098.06	1172.04	984.924
Q15029;Q15029-2;Q15029-3;K7EP67;K7EJ74	9	6	50.3475	0.000138448	3.07804e-05	4.72202	1	Tumoral Cells	Normal Cells	110405	116 kDa U5 small nuclear ribonucleoprotein component OS=Homo sapiens OX=9606 GN=EFTUD2 PE=1 SV=1	133.619	186.504	141.261	687.683	714.894	776.091
O95425;O95425-2;O95425-3;O95425-4;A0A0J9YWY6	7	2	27.8844	0.000139383	3.09143e-05	47.6718	1	Normal Cells	Tumoral Cells	249572	Supervillin OS=Homo sapiens OX=9606 GN=SVIL PE=1 SV=2	261.027	287.696	300.899	8.66985	5.81661	3.33585
Q8NHM5;Q8NHM5-2;Q8NHM5-3;Q8NHM5-4	3	2	10.0397	0.00013965	3.09143e-05	3.50713	1	Normal Cells	Tumoral Cells	155067	Lysine-specific demethylase 2B OS=Homo sapiens OX=9606 GN=KDM2B PE=1 SV=1	2724.97	2507.67	2156.94	752.446	628.614	725.956
E9PCX2;P15121;E9PEF9;P14550;Q5T621;V9GYG2;V9GYP9	3	1	19.7432	0.000140989	3.11437e-05	9.80477	1	Normal Cells	Tumoral Cells	29787.3	Aldose reductase OS=Homo sapiens OX=9606 GN=AKR1B1 PE=1 SV=1	1492.93	1392.55	1479.07	164.219	105.313	175.613
Q14152;Q14152-2	13	9	63.9534	0.000143068	3.15351e-05	2.22339	1	Tumoral Cells	Normal Cells	166969	Eukaryotic translation initiation factor 3 subunit A OS=Homo sapiens OX=9606 GN=EIF3A PE=1 SV=1	450.056	435.83	463.132	1027.47	1073.07	898.865
A0A0U1RQZ9;F6VDE0;P51531;P51531-2;A0A0U1RQE1	2	1	7.4819	0.000145429	3.19858e-05	53.7001	1	Normal Cells	Tumoral Cells	162941	Probable global transcription activator SNF2L2 OS=Homo sapiens OX=9606 GN=SMARCA2 PE=1 SV=1	532.296	420.612	516.612	4.94313	9.89698	12.5252
Q5VZL5;Q5VZL5-2;Q5VZL5-4;H7C1I7;Q5VZL5-3	3	1	12.0865	0.000145734	3.19858e-05	Infinity	1	Normal Cells	Tumoral Cells	176267	Zinc finger MYM-type protein 4 OS=Homo sapiens OX=9606 GN=ZMYM4 PE=1 SV=1	108.634	85.0323	34.5623	0	0	0
Q70UQ0;Q70UQ0-2	4	1	21.257	0.000146452	3.20751e-05	3.11769	1	Normal Cells	Tumoral Cells	39423.1	Inhibitor of nuclear factor kappa-B kinase-interacting protein OS=Homo sapiens OX=9606 GN=IKBIP PE=1 SV=1	384.22	360.51	414.713	141.864	114.707	115.321
REVERSE13158	5	1	16.5571	0.000147145	3.20979e-05	8.77289	1	Tumoral Cells	Normal Cells	253372	Reversed Sequence 13158	28.8364	36.1525	43.334	373.411	312.595	264.299
Q01581	3	1	12.7192	0.000147257	3.20979e-05	Infinity	1	Tumoral Cells	Normal Cells	57864	Hydroxymethylglutaryl-CoA synthase_ cytoplasmic OS=Homo sapiens OX=9606 GN=HMGCS1 PE=1 SV=2	0	0	0	53.7329	23.9128	68.6767
P37108;H0YLA2	2	2	13.9477	0.000147492	3.20979e-05	4.95124	1	Tumoral Cells	Normal Cells	14684	Signal recognition particle 14 kDa protein OS=Homo sapiens OX=9606 GN=SRP14 PE=1 SV=2	345.016	246.548	343.599	1463.6	1583.42	1583.2
Q9UHV9	3	1	13.9898	0.000151575	3.28996e-05	23.3604	1	Tumoral Cells	Normal Cells	16704.9	Prefoldin subunit 2 OS=Homo sapiens OX=9606 GN=PFDN2 PE=1 SV=1	17.9961	31.4135	38.0323	622.86	714.167	705.653
Q13185;B8ZZ43;C9JMM0;S4R2Y4	4	1	27.604	0.000151815	3.28996e-05	3.00282	1	Tumoral Cells	Normal Cells	20982.5	Chromobox protein homolog 3 OS=Homo sapiens OX=9606 GN=CBX3 PE=1 SV=4	591.517	533.837	541.025	1445.01	1725.12	1833.7
Q15459;Q15459-2	4	1	25.0434	0.000153753	3.32495e-05	19.8137	1	Tumoral Cells	Normal Cells	88943.4	Splicing factor 3A subunit 1 OS=Homo sapiens OX=9606 GN=SF3A1 PE=1 SV=1	42.0641	87.6186	55.0585	1282.03	1245.9	1132.48
REVERSE26950	3	1	11.2562	0.000156589	3.37797e-05	6.72703	1	Normal Cells	Tumoral Cells	89366	Reversed Sequence 26950	988.516	876.213	766.102	159.892	123.953	107.238
Q14247;Q14247-3;Q14247-2;H0YCD9;H0YEV2	7	2	39.6934	0.000156979	3.37797e-05	4.41682	1	Normal Cells	Tumoral Cells	61757.3	Src substrate cortactin OS=Homo sapiens OX=9606 GN=CTTN PE=1 SV=2	1048.18	1407.15	1443.68	283.038	289.155	310.571
Q8WX93;Q8WX93-2;Q8WX93-5;Q8WX93-9;Q8WX93-3;Q8WX93-4;Q8WX93-7;Q8WX93-8;H0YA05	8	3	36.5977	0.000157189	3.37797e-05	15.7341	1	Normal Cells	Tumoral Cells	151933	Palladin OS=Homo sapiens OX=9606 GN=PALLD PE=1 SV=3	192.079	301.772	320.027	21.2918	15.8819	14.5533
Q9HCK8;H0YJG4;Q9HCK8-2;A0A2R8Y840;A0A2R8Y4P3	11	1	41.9878	0.000160755	3.44742e-05	24.1218	1	Normal Cells	Tumoral Cells	292344	Chromodomain-helicase-DNA-binding protein 8 OS=Homo sapiens OX=9606 GN=CHD8 PE=1 SV=5	338.889	396.416	464.638	13.385	24.2197	12.1405
O00151	2	1	10.7514	0.000161433	3.45476e-05	210.333	1	Normal Cells	Tumoral Cells	36528	PDZ and LIM domain protein 1 OS=Homo sapiens OX=9606 GN=PDLIM1 PE=1 SV=4	4007.88	3729.45	3883.8	26.7411	21.1984	7.31174
P09936;D6R956;D6RE83;D6R974	6	2	43.6345	0.000162108	3.46201e-05	4.66214	1	Normal Cells	Tumoral Cells	25166.6	Ubiquitin carboxyl-terminal hydrolase isozyme L1 OS=Homo sapiens OX=9606 GN=UCHL1 PE=1 SV=2	162.752	125.512	117.292	29.2919	26.4053	31.2919
Q96HE7;G3V3E6;G3V5B3;G3V503	4	2	20.4385	0.000163414	3.4801e-05	5.97322	1	Normal Cells	Tumoral Cells	55248.1	ERO1-like protein alpha OS=Homo sapiens OX=9606 GN=ERO1A PE=1 SV=2	251.184	271.905	277.467	54.9126	35.2658	43.846
P16435;H0Y4R2;E7EMD0;C9JU80	7	2	44.5705	0.000163631	3.4801e-05	14.1579	1	Tumoral Cells	Normal Cells	77146.1	NADPH--cytochrome P450 reductase OS=Homo sapiens OX=9606 GN=POR PE=1 SV=2	35.2884	21.3211	39.1274	448.968	496.373	410.097
P43246;A0A2R8Y6P0;A0A2R8YFH0;A0A2R8YG02;E9PHA6;P43246-2;A0A2R8Y7S8;C9J809	7	2	35.8683	0.000164276	3.48021e-05	7.1835	1	Tumoral Cells	Normal Cells	105485	DNA mismatch repair protein Msh2 OS=Homo sapiens OX=9606 GN=MSH2 PE=1 SV=1	59.8172	51.0842	59.8752	339.526	521.754	365.494
REVERSE71570	7	1	23.2861	0.000164313	3.48021e-05	22.7419	1	Normal Cells	Tumoral Cells	246699	Reversed Sequence 71570	1180.17	1074.62	1167.56	40.5639	35.2756	74.6469
REVERSE20193	5	1	18.2891	0.000165052	3.48868e-05	26.3627	1	Normal Cells	Tumoral Cells	82162.4	Reversed Sequence 20193	1426.82	1526.7	1509.88	33.7307	58.8314	76.7449
Q9UJZ1;Q9UJZ1-2;A0A087WYB4;F2Z2I8	5	3	32.0177	0.000165853	3.49163e-05	3.96152	1	Tumoral Cells	Normal Cells	38648.2	Stomatin-like protein 2_ mitochondrial OS=Homo sapiens OX=9606 GN=STOML2 PE=1 SV=1	191.487	149.734	206.918	690.824	759.877	720.764
Q15056;Q15056-2	3	2	6.6493	0.00016587	3.49163e-05	3.76078	1	Tumoral Cells	Normal Cells	27442.1	Eukaryotic translation initiation factor 4H OS=Homo sapiens OX=9606 GN=EIF4H PE=1 SV=5	405.605	336.573	358.13	1311.84	1599.28	1226.89
A8MUS3;H7BY10;K7EJV9;K7ERT8;P62750;K7EMA7	2	2	13.2588	0.000167201	3.51247e-05	1.71409	1	Tumoral Cells	Normal Cells	22030.2	60S ribosomal protein L23a OS=Homo sapiens OX=9606 GN=RPL23A PE=1 SV=1	1121.79	1219.65	1098.27	1893.72	2050.72	1951.54
REVERSE25736	15	1	50.7446	0.000169017	3.54339e-05	2.02833	1	Tumoral Cells	Normal Cells	535173	Reversed Sequence 25736	288.304	270.008	321.323	598.721	604.68	580.792
P51991;P51991-2;H7C1J8	11	6	56.6468	0.000170167	3.56026e-05	16.11	1	Tumoral Cells	Normal Cells	39823.1	Heterogeneous nuclear ribonucleoprotein A3 OS=Homo sapiens OX=9606 GN=HNRNPA3 PE=1 SV=2	174.074	115.267	85.4058	2080.26	1920.76	2036.14
REVERSE14886	6	1	22.4963	0.000171439	3.57958e-05	529.301	1	Tumoral Cells	Normal Cells	167868	Reversed Sequence 14886	1.73726	0	0	288.001	312.008	319.525
E7EP17;Q9NYC9;Q9NYC9-2	7	1	25.6562	0.000172828	3.60127e-05	3.78371	1	Tumoral Cells	Normal Cells	507396	Dynein heavy chain 9_ axonemal OS=Homo sapiens OX=9606 GN=DNAH9 PE=1 SV=1	91.0539	119.249	87.674	390.78	372.547	364.129
P46783;A0A1W2PQS6;A0A2R8Y6L3;A0A2R8Y7H1;A0A2R8YFH6;F6U211	2	1	14.5534	0.000176675	3.67013e-05	3.34167	1	Tumoral Cells	Normal Cells	18897.8	40S ribosomal protein S10 OS=Homo sapiens OX=9606 GN=RPS10 PE=1 SV=1	249.242	241.792	188.188	748.627	778.703	742.411
A0A087WYT3;Q15185;Q15185-3;Q15185-4;Q15185-2	2	1	9.1832	0.000177522	3.67013e-05	6.31649	1	Tumoral Cells	Normal Cells	19440.1	Prostaglandin E synthase 3 OS=Homo sapiens OX=9606 GN=PTGES3 PE=1 SV=1	87.3772	74.0628	83.2606	640.556	413.992	491.1
REVERSE14288	6	2	24.6627	0.000177916	3.67013e-05	79.4759	1	Tumoral Cells	Normal Cells	97701.4	Reversed Sequence 14288	21.0491	7.73016	20.6028	1309.28	1415.33	1200.08
REVERSE16006	9	3	27.6437	0.000177982	3.67013e-05	1.91216	1	Normal Cells	Tumoral Cells	485826	Reversed Sequence 16006	1703.92	1803.58	1820.63	884.334	890.433	1011.68
O75694;E9PF10;O75694-2	6	2	28.8012	0.000177992	3.67013e-05	31.3715	1	Tumoral Cells	Normal Cells	156796	Nuclear pore complex protein Nup155 OS=Homo sapiens OX=9606 GN=NUP155 PE=1 SV=1	22.9431	9.48569	14.2957	503.372	434.806	527.638
REVERSE41122	4	1	12.4381	0.000178272	3.67013e-05	4.57119	1	Tumoral Cells	Normal Cells	139382	Reversed Sequence 41122	292.482	210.419	209.964	1106.15	1128.94	1023.55
P38646;D6RA73;D6RJI2;H0YBG6;H0Y8S0	20	17	120.048	0.000181611	3.73143e-05	1.45821	1	Normal Cells	Tumoral Cells	73965.8	Stress-70 protein_ mitochondrial OS=Homo sapiens OX=9606 GN=HSPA9 PE=1 SV=2	3765.22	3581.48	3800.21	2464.23	2651.28	2528.73
J3KR97;Q9BTW9;Q9BTW9-4;A0A0J9YVR1;A0A0J9YWI5;A0A0J9YXU4;I3L120;I3L163;I3L439;I3L500;Q9BTW9-5	4	3	19.3485	0.000182536	3.74296e-05	30.0177	1	Tumoral Cells	Normal Cells	138434	Tubulin-specific chaperone D OS=Homo sapiens OX=9606 GN=TBCD PE=1 SV=1	14.854	9.25369	6.07188	289.447	291.201	325.275
Q9Y266;A0A0A0MSU9	6	3	34.995	0.00018301	3.74521e-05	11.1943	1	Tumoral Cells	Normal Cells	38300	Nuclear migration protein nudC OS=Homo sapiens OX=9606 GN=NUDC PE=1 SV=1	18.6326	33.8113	25.161	288.456	321.66	258.616
REVERSE28332	9	2	34.5674	0.000183669	3.75124e-05	8.87325	1	Normal Cells	Tumoral Cells	226045	Reversed Sequence 28332	583.366	592.109	628.187	91.3462	57.6781	54.2453
P62249;M0R210;M0R3H0;M0QX76;M0R1M5;Q6IPX4	7	5	32.1816	0.000184507	3.75627e-05	2.5939	1	Tumoral Cells	Normal Cells	16559.4	40S ribosomal protein S16 OS=Homo sapiens OX=9606 GN=RPS16 PE=1 SV=2	423.232	388.859	481.296	1184.76	1045.43	1124.73
REVERSE17205	3	1	9.9762	0.000184645	3.75627e-05	14.5568	1	Tumoral Cells	Normal Cells	160683	Reversed Sequence 17205	38.0994	23.8971	46.0363	484.722	588.02	499.874
Q10472;K7EJV8;Q8IUC8;Q8IUC8-2;Q8IUC8-3	6	3	33.5673	0.000185323	3.76263e-05	6.49545	1	Tumoral Cells	Normal Cells	65131.5	Polypeptide N-acetylgalactosaminyltransferase 1 OS=Homo sapiens OX=9606 GN=GALNT1 PE=1 SV=1	88.2947	142.696	118.244	770.296	716.785	781.359
Q9HB71;Q9HB71-3	5	4	21.5139	0.000186533	3.76312e-05	21.0997	1	Tumoral Cells	Normal Cells	26324	Calcyclin-binding protein OS=Homo sapiens OX=9606 GN=CACYBP PE=1 SV=2	32.0949	38.2904	17.6917	623.699	627.834	606.868
P50914;E7EPB3	5	3	14.3413	0.000186573	3.76312e-05	2.13666	1	Tumoral Cells	Normal Cells	23545.9	60S ribosomal protein L14 OS=Homo sapiens OX=9606 GN=RPL14 PE=1 SV=4	329.151	329.696	336.692	643.101	781.933	702.09
H0YE29;Q07960;E9PNR6	3	1	14.8928	0.000186795	3.76312e-05	2.56822	1	Normal Cells	Tumoral Cells	38333.1	Rho GTPase-activating protein 1 (Fragment) OS=Homo sapiens OX=9606 GN=ARHGAP1 PE=1 SV=1	626.964	754.416	773.658	266.186	289.034	283.898
Q07812;Q07812-2;Q07812-7;Q07812-8;Q07812-5;K4JQN1;H0YA56;I6LPK7;Q07812-4;Q07812-6	5	2	33.3653	0.000187076	3.76312e-05	1.8148	1	Tumoral Cells	Normal Cells	21298.5	Apoptosis regulator BAX OS=Homo sapiens OX=9606 GN=BAX PE=1 SV=1	792.241	746.25	730.533	1321.58	1318.11	1478.12
Q12905;B4DY09;X6R6Z1	8	4	44.3121	0.000187175	3.76312e-05	3.34334	1	Tumoral Cells	Normal Cells	43290.3	Interleukin enhancer-binding factor 2 OS=Homo sapiens OX=9606 GN=ILF2 PE=1 SV=2	768.245	612.851	574.865	2113.86	2133.49	2292.1
Q96I99;E9PDQ8;Q96I99-2;H0Y852	6	3	34.2564	0.00019005	3.81347e-05	188.384	1	Normal Cells	Tumoral Cells	46852.9	Succinate--CoA ligase [GDP-forming] subunit beta_ mitochondrial OS=Homo sapiens OX=9606 GN=SUCLG2 PE=1 SV=2	723.814	764.382	688.619	2.56296	1.74122	7.25101
O00291;O00291-3;O00291-4;C9JMG5	7	1	27.2657	0.000192077	3.83969e-05	4.19661	1	Normal Cells	Tumoral Cells	117305	Huntingtin-interacting protein 1 OS=Homo sapiens OX=9606 GN=HIP1 PE=1 SV=5	13635.9	13516.8	14046.4	3623.51	3592.95	2600.79
P17844;J3KTA4;P17844-2;J3QSF1;J3KRZ1;J3KRX8;J3KTQ4;J3QR02;J3QRQ7;X6RLV5	20	9	90.788	0.000192103	3.83969e-05	10.372	1	Tumoral Cells	Normal Cells	69661.4	Probable ATP-dependent RNA helicase DDX5 OS=Homo sapiens OX=9606 GN=DDX5 PE=1 SV=1	281.868	154.053	234.191	2272.73	2414.96	2262.74
Q4KWH8;A0A2U3TZV8;Q4KWH8-2;Q4KWH8-3;Q4KWH8-4	19	3	67.2965	0.000197697	3.94271e-05	2.62309	1	Normal Cells	Tumoral Cells	191333	1-phosphatidylinositol 4_5-bisphosphate phosphodiesterase eta-1 OS=Homo sapiens OX=9606 GN=PLCH1 PE=1 SV=1	704.407	717.671	745.257	255.989	253.734	316.531
P11177;P11177-2;P11177-3;C9J634;F8WF02	5	1	30.4347	0.000198023	3.94271e-05	4.46374	1	Normal Cells	Tumoral Cells	39575.7	Pyruvate dehydrogenase E1 component subunit beta_ mitochondrial OS=Homo sapiens OX=9606 GN=PDHB PE=1 SV=3	593.734	471.829	586.734	107.335	118.518	144.306
Q6P2Q9;I3L0J9;I3L3Z8	8	3	36.5242	0.00020063	3.98366e-05	2.64873	1	Tumoral Cells	Normal Cells	274913	Pre-mRNA-processing-splicing factor 8 OS=Homo sapiens OX=9606 GN=PRPF8 PE=1 SV=2	226.314	238.977	193.794	556.042	630.478	559.214
Q96A33;Q96A33-2;A0A087WYW6	2	2	11.8041	0.000200854	3.98366e-05	3.66308	1	Tumoral Cells	Normal Cells	56159.1	Coiled-coil domain-containing protein 47 OS=Homo sapiens OX=9606 GN=CCDC47 PE=1 SV=1	69.0169	58.5626	77.3557	225.732	248.21	276.751
REVERSE36293	3	1	10.4155	0.000203677	4.01515e-05	4.19399	1	Tumoral Cells	Normal Cells	80905.3	Reversed Sequence 36293	220.517	205.966	225.243	1035.3	966.795	731.232
Q07021;I3L3B0;I3L3Q7	4	1	24.4198	0.000203789	4.01515e-05	7.18821	1	Tumoral Cells	Normal Cells	31761.5	Complement component 1 Q subcomponent-binding protein_ mitochondrial OS=Homo sapiens OX=9606 GN=C1QBP PE=1 SV=1	141.87	92.0433	121.621	920.358	713.065	922.233
K7ERF1;K7ES31;Q9UBQ5;Q9UBQ5-2	2	1	12.1918	0.000204056	4.01515e-05	3.76468	1	Tumoral Cells	Normal Cells	22323.4	Eukaryotic translation initiation factor 3 subunit K OS=Homo sapiens OX=9606 GN=EIF3K PE=1 SV=1	100.254	132.854	121.887	497.497	406.603	432.344
P53634;H0YCY8	3	2	11.3549	0.000204316	4.01515e-05	6.85819	1	Normal Cells	Tumoral Cells	52652.3	Dipeptidyl peptidase 1 OS=Homo sapiens OX=9606 GN=CTSC PE=1 SV=2	180.062	178.199	184.642	32.3784	19.4458	27.3371
Q8NEZ4;Q8NEZ4-3;H0Y765;H7BY37;H7C212;Q8NEZ4-2	5	2	19.6097	0.000204391	4.01515e-05	19.7471	1	Normal Cells	Tumoral Cells	548613	Histone-lysine N-methyltransferase 2C OS=Homo sapiens OX=9606 GN=KMT2C PE=1 SV=3	1174.24	1193.59	1058.51	39.153	85.2939	49.0636
P04792;F8WE04;C9J3N8	11	8	61.4387	0.000205465	4.02433e-05	1.88234	1	Normal Cells	Tumoral Cells	22839.6	Heat shock protein beta-1 OS=Homo sapiens OX=9606 GN=HSPB1 PE=1 SV=2	4883.12	5098.26	4819.23	2419.91	2605.75	2837.21
O43143	9	4	42.9156	0.000205641	4.02433e-05	65.0505	1	Tumoral Cells	Normal Cells	91731.4	Pre-mRNA-splicing factor ATP-dependent RNA helicase DHX15 OS=Homo sapiens OX=9606 GN=DHX15 PE=1 SV=2	2.22392	7.06676	4.9758	311.797	308.783	307.462
E7ETD6;Q12830;Q12830-2;Q12830-4;A0A2R8Y7Q1;E9PE19	7	3	20.4274	0.000208473	4.07202e-05	1.74663	1	Normal Cells	Tumoral Cells	310753	Nucleosome-remodeling factor subunit BPTF (Fragment) OS=Homo sapiens OX=9606 GN=BPTF PE=1 SV=3	559.502	540.262	540.366	295.69	304.198	339.138
Q09161	3	2	14.7433	0.00021201	4.13326e-05	22.7055	1	Tumoral Cells	Normal Cells	92923.1	Nuclear cap-binding protein subunit 1 OS=Homo sapiens OX=9606 GN=NCBP1 PE=1 SV=1	5.39951	9.6366	5.61219	121.123	206.329	141.379
H0YDM2;O94964;O94964-2;O94964-4;X6R3R3	2	1	7.3602	0.000215538	4.1941e-05	2.42584	1	Normal Cells	Tumoral Cells	143542	Protein SOGA1 (Fragment) OS=Homo sapiens OX=9606 GN=SOGA1 PE=1 SV=1	421.643	434.877	374.574	183.648	170.51	153.333
REVERSE8866	2	2	11.584	0.000217418	4.2227e-05	21.3935	1	Normal Cells	Tumoral Cells	113624	Reversed Sequence 8866	362.992	294.262	292.196	22.2676	11.352	10.7608
REVERSE22104	6	1	27.7196	0.000218003	4.22608e-05	3.50678	1	Normal Cells	Tumoral Cells	94828.6	Reversed Sequence 22104	480.37	500.863	520.731	167.627	120.093	140.583
E9PPJ0;Q13435;E9PJ04;H0YCG1;E9PJT3;E9PIL8;H0YEX5	4	4	24.4298	0.000220635	4.26906e-05	15.6244	1	Tumoral Cells	Normal Cells	98284.6	Splicing factor 3B subunit 2 OS=Homo sapiens OX=9606 GN=SF3B2 PE=1 SV=1	45.9072	33.7302	70.1072	820.343	693.697	825.63
B4DKY1;P49589;P49589-2;P49589-3	6	4	25.7671	0.000221344	4.27475e-05	2.33502	1	Tumoral Cells	Normal Cells	85076.6	Cysteine--tRNA ligase_ cytoplasmic OS=Homo sapiens OX=9606 GN=CARS PE=1 SV=1	195.728	204	217.496	498.98	426.1	516.153
Q9UNM6;A0A087WUL9;J3KNQ3;Q9UNM6-2;E9PL38;H0YD73;E9PPD2;E9PQG3	5	3	28.5292	0.000222706	4.29301e-05	8.31904	1	Tumoral Cells	Normal Cells	43230.7	26S proteasome non-ATPase regulatory subunit 13 OS=Homo sapiens OX=9606 GN=PSMD13 PE=1 SV=2	69.1496	43.0695	44.0008	376.422	462.091	461.086
P20337;O95716;P20336;M0R257;S4R3Q3	5	2	49.0201	0.000223917	4.30827e-05	270.947	1	Normal Cells	Tumoral Cells	24986.1	Ras-related protein Rab-3B OS=Homo sapiens OX=9606 GN=RAB3B PE=1 SV=2	824.182	810.144	1159.37	3.05582	1.165	6.09005
Q5SZK8;Q5SZK8-2	5	2	13.8425	0.000224421	4.30992e-05	591.384	1	Tumoral Cells	Normal Cells	352811	FRAS1-related extracellular matrix protein 2 OS=Homo sapiens OX=9606 GN=FREM2 PE=1 SV=2	2.4779	0	1.74735	797.975	955.37	745.4
Q9P2D7;Q9P2D7-8;Q9P2D7-6;Q9P2D7-3;H7C563	22	3	86.0151	0.000226398	4.33978e-05	1.56744	1	Normal Cells	Tumoral Cells	491471	Dynein heavy chain 1_ axonemal OS=Homo sapiens OX=9606 GN=DNAH1 PE=1 SV=5	169.006	171.765	168.078	101.112	109.637	113.888
Q08945	5	2	19.9947	0.00022683	4.33999e-05	2.87781	1	Normal Cells	Tumoral Cells	81417.1	FACT complex subunit SSRP1 OS=Homo sapiens OX=9606 GN=SSRP1 PE=1 SV=1	872.755	836.034	697.862	299.553	282.383	254.341
P33176	11	2	42.3064	0.000228781	4.36919e-05	92.4721	1	Tumoral Cells	Normal Cells	110426	Kinesin-1 heavy chain OS=Homo sapiens OX=9606 GN=KIF5B PE=1 SV=1	6.01056	2.24706	7.46587	406.957	548.69	498.337
P78371;F5GWF6;F8VQ14;P78371-2	9	4	48.4135	0.000229342	4.37179e-05	1.68583	1	Tumoral Cells	Normal Cells	57830.5	T-complex protein 1 subunit beta OS=Homo sapiens OX=9606 GN=CCT2 PE=1 SV=4	279.656	296.482	318.882	490.744	498.608	519.501
K7EK33;K7EQ02;K7EQ55;Q96EP5;Q96EP5-2	1	1	6.9169	0.000233226	4.43376e-05	4.87334	1	Tumoral Cells	Normal Cells	43483.4	DAZ-associated protein 1 OS=Homo sapiens OX=9606 GN=DAZAP1 PE=1 SV=2	527.724	351.582	486.649	2238.89	2098.87	2319
P43034;I3L3N5;P43034-2	4	1	19.3856	0.000233454	4.43376e-05	124.128	1	Normal Cells	Tumoral Cells	47208.3	Platelet-activating factor acetylhydrolase IB subunit alpha OS=Homo sapiens OX=9606 GN=PAFAH1B1 PE=1 SV=2	108.766	83.839	121.649	1.24756	0	1.28412
Q4VXU2;Q4VXU2-2;E5RFD8;E5RGC4;Q5JQF8	10	4	56.3484	0.000234315	4.43475e-05	3.74754	1	Tumoral Cells	Normal Cells	69019.7	Polyadenylate-binding protein 1-like OS=Homo sapiens OX=9606 GN=PABPC1L PE=2 SV=1	195.926	257.476	186.47	807.093	747.812	843.039
REVERSE30983	4	1	14.733	0.000234493	4.43475e-05	16.2007	1	Tumoral Cells	Normal Cells	95999.6	Reversed Sequence 30983	64.4231	34.5132	32.6797	798.904	680.852	652.509
Q13200;Q13200-2;Q13200-3;C9JPC0;H7C1H2;H7C2Q3	8	2	38.7615	0.000234799	4.43475e-05	2.16579	1	Tumoral Cells	Normal Cells	100941	26S proteasome non-ATPase regulatory subunit 2 OS=Homo sapiens OX=9606 GN=PSMD2 PE=1 SV=3	143.747	135.176	143.861	340.082	279.919	295.662
Q9Y6V0;Q9Y6V0-6;E9PE96;Q9Y6V0-3	18	1	64.6801	0.000241008	4.54369e-05	51.2413	1	Tumoral Cells	Normal Cells	562525	Protein piccolo OS=Homo sapiens OX=9606 GN=PCLO PE=1 SV=5	10.923	3.72936	4.68641	310.461	355.078	325.407
Q9NZJ4;Q9NZJ4-2;H0Y6M8	30	4	124.881	0.000242393	4.56144e-05	7.55066	1	Normal Cells	Tumoral Cells	526830	Sacsin OS=Homo sapiens OX=9606 GN=SACS PE=1 SV=2	535.777	383.159	425.488	45.044	65.8397	67.1702
A0A087WXQ7;A0A0A6YYL3;A0A0C4DH93;A0A0G2JMU2;A0A0G2JQ08;A0A0G2JQB7;A0A0G2JRD4;A0JP26;A0JP26-2;A0JP26-3;B2RU33;D7UEQ8;H3BUK9;Q495V5	2	1	10.9425	0.000244251	4.58802e-05	7.47753	1	Tumoral Cells	Normal Cells	43840.7	POTE ankyrin domain family member C OS=Homo sapiens OX=9606 GN=POTEC PE=4 SV=1	98.6426	173.05	140.593	1006.14	1027.27	1049.46
Q99798;A2A274	8	4	44.9639	0.000246391	4.61979e-05	28.5466	1	Normal Cells	Tumoral Cells	86166.9	Aconitate hydratase_ mitochondrial OS=Homo sapiens OX=9606 GN=ACO2 PE=1 SV=2	898.993	904.73	896.377	16.9685	40.8462	36.771
P07858;R4GMQ5	4	4	12.842	0.000246979	4.62239e-05	1550.31	1	Normal Cells	Tumoral Cells	38791.1	Cathepsin B OS=Homo sapiens OX=9606 GN=CTSB PE=1 SV=3	1477.48	1493.89	1594.42	2.94509	0	0
Q9UIQ6;Q9UIQ6-2;Q9UIQ6-3	12	3	61.2243	0.000248012	4.63331e-05	7.88034	1	Tumoral Cells	Normal Cells	117863	Leucyl-cystinyl aminopeptidase OS=Homo sapiens OX=9606 GN=LNPEP PE=1 SV=3	25.0455	28.8822	43.7425	270.447	245.481	253.747
Q9NRF8;H0Y5S6	2	1	8.2869	0.000249157	4.6334e-05	217.45	1	Tumoral Cells	Normal Cells	66362	CTP synthase 2 OS=Homo sapiens OX=9606 GN=CTPS2 PE=1 SV=1	0	0	1.49107	92.5151	116.285	115.434
O15018;O15018-2	9	3	27.8691	0.000249354	4.6334e-05	9.96884	1	Tumoral Cells	Normal Cells	304151	PDZ domain-containing protein 2 OS=Homo sapiens OX=9606 GN=PDZD2 PE=1 SV=4	42.1398	42.9722	25.5911	332.116	341.468	429.997
REVERSE14958	2	1	7.3566	0.000249367	4.6334e-05	Infinity	1	Normal Cells	Tumoral Cells	88298.6	Reversed Sequence 14958	37.1643	17.9746	58.2275	0	0	0
Q9HAV4;H0Y3W3;H0Y9I3	14	6	72.4236	0.000251639	4.65894e-05	393.854	1	Tumoral Cells	Normal Cells	138422	Exportin-5 OS=Homo sapiens OX=9606 GN=XPO5 PE=1 SV=1	0	1.85561	2.21952	544.294	546.583	514.127
REVERSE8623	30	1	97.1362	0.000251647	4.65894e-05	18.4318	1	Tumoral Cells	Normal Cells	496101	Reversed Sequence 8623	37.5831	81.356	71.0248	1199.68	1223.09	1078.61
O75165;H0Y8Q2	7	3	27.7685	0.000254658	4.70621e-05	17.9506	1	Normal Cells	Tumoral Cells	256696	DnaJ homolog subfamily C member 13 OS=Homo sapiens OX=9606 GN=DNAJC13 PE=1 SV=5	807.003	669.907	950.601	65.7766	32.6115	36.8447
P04843;B7Z4L4;F8WF32	14	8	88.5956	0.000255433	4.71208e-05	2.53605	1	Normal Cells	Tumoral Cells	68683.6	Dolichyl-diphosphooligosaccharide--protein glycosyltransferase subunit 1 OS=Homo sapiens OX=9606 GN=RPN1 PE=1 SV=1	1233.53	1141.64	1097.02	461.543	400.902	506.691
Q9Y281;Q9Y281-3;F8WDN3;G3V2U0	4	1	28.2468	0.000259533	4.77915e-05	2.36868	1	Normal Cells	Tumoral Cells	18850.7	Cofilin-2 OS=Homo sapiens OX=9606 GN=CFL2 PE=1 SV=1	683.995	637.272	770.424	269.377	303.522	310.161
P21333;P21333-2;Q60FE5;A0A087WWY3;F8WE98;H0Y5C6;H0Y5F3	84	53	583.578	0.000261277	4.80267e-05	1.29905	1	Tumoral Cells	Normal Cells	283477	Filamin-A OS=Homo sapiens OX=9606 GN=FLNA PE=1 SV=4	10940.9	10605.1	10409.8	13826.8	13462.9	14222.2
Q01518;Q01518-2;Q5T0R1;Q5T0R9;Q5T0R2;Q5T0R3;Q5T0R4;Q5T0R5;Q5T0R6;Q5T0R7;Q5T0S3	10	8	54.4804	0.000262076	4.80877e-05	1.92325	1	Normal Cells	Tumoral Cells	52357.8	Adenylyl cyclase-associated protein 1 OS=Homo sapiens OX=9606 GN=CAP1 PE=1 SV=5	5991.08	5968.93	5242.31	3010.38	2810.71	3123.34
H7BZJ3	5	1	37.5748	0.00026386	4.83289e-05	2.00381	1	Normal Cells	Tumoral Cells	13747.4	Protein disulfide-isomerase A3 (Fragment) OS=Homo sapiens OX=9606 GN=PDIA3 PE=1 SV=1	2386.61	2580.15	2477.2	1119.74	1342.26	1252.9
P22105;A0A140T8Y3;A0A140T902;A0A140T9C0;A0A140TA33;A0A140TA41;A0A140TA52;P22105-1;P22105-4;A0A140T8Z8;A0A140T956;A0A140T923	8	1	26.1817	0.000266856	4.87908e-05	111.275	1	Normal Cells	Tumoral Cells	465403	Tenascin-X OS=Homo sapiens OX=9606 GN=TNXB PE=1 SV=5	2259.39	3423.39	3198.6	22.6063	12.1518	45.0564
P22234;P22234-2;E9PBS1;D6RF62	8	2	43.7691	0.000267979	4.89093e-05	43.2079	1	Tumoral Cells	Normal Cells	47820.6	Multifunctional protein ADE2 OS=Homo sapiens OX=9606 GN=PAICS PE=1 SV=3	19.1007	6.45335	11.5267	539.265	472.416	590.499
Q13162;H7C3T4;A6NJJ0	9	4	60.023	0.00026846	4.89104e-05	1.73094	1	Normal Cells	Tumoral Cells	30768	Peroxiredoxin-4 OS=Homo sapiens OX=9606 GN=PRDX4 PE=1 SV=1	2050.45	1885.34	1820.45	1046.96	1131.12	1147.43
Q2TB90	2	1	7.133	0.000272389	4.95322e-05	6.46446	1	Normal Cells	Tumoral Cells	103857	Putative hexokinase HKDC1 OS=Homo sapiens OX=9606 GN=HKDC1 PE=1 SV=3	2245.52	2290.29	2105.02	354.092	249.909	423.28
Q9NQT8;E7ERX9;F8W8V9;H7C0K6;O43896;O60333-3;Q12756;Q12756-2;Q12756-3	9	2	42.9666	0.000272836	4.95322e-05	5.87725	1	Tumoral Cells	Normal Cells	204101	Kinesin-like protein KIF13B OS=Homo sapiens OX=9606 GN=KIF13B PE=1 SV=2	38.4796	40.2382	46.6615	192.814	306.245	237.827
P31040;D6RFM5;P31040-2;A0A087X1I3;P31040-3	8	2	36.9163	0.000275752	4.99491e-05	3.86985	1	Normal Cells	Tumoral Cells	73718.1	Succinate dehydrogenase [ubiquinone] flavoprotein subunit_ mitochondrial OS=Homo sapiens OX=9606 GN=SDHA PE=1 SV=2	1833	1979.09	1920.3	426.016	608.211	447.067
Q7Z417;Q7Z417-2	2	1	8.0523	0.000276102	4.99491e-05	13.7169	1	Normal Cells	Tumoral Cells	76178.3	Nuclear fragile X mental retardation-interacting protein 2 OS=Homo sapiens OX=9606 GN=NUFIP2 PE=1 SV=1	144.863	171.555	115.575	9.33544	7.6581	14.5
Q8TD26	9	1	30.8173	0.000281779	5.07866e-05	4.62628	1	Normal Cells	Tumoral Cells	308264	Chromodomain-helicase-DNA-binding protein 6 OS=Homo sapiens OX=9606 GN=CHD6 PE=1 SV=4	931.983	956.499	976.619	244.208	158.475	216.627
REVERSE7861	6	2	21.8687	0.000282821	5.07866e-05	38.9955	1	Tumoral Cells	Normal Cells	334345	Reversed Sequence 7861	5.50514	3.65049	1.98275	112.124	175.384	146.838
Q86VP6;Q86VP6-2;A0A0C4DGH5;H0YH27;Q86VP6-3	10	3	45.6592	0.000282976	5.07866e-05	1.96272	1	Tumoral Cells	Normal Cells	138087	Cullin-associated NEDD8-dissociated protein 1 OS=Homo sapiens OX=9606 GN=CAND1 PE=1 SV=2	72.1681	69.7794	69.5952	140.022	124.622	150.555
REVERSE13279	3	1	14.5313	0.000283036	5.07866e-05	30.8271	1	Normal Cells	Tumoral Cells	172303	Reversed Sequence 13279	1120.7	1220.98	1328.55	25.0773	29.5922	64.3891
P12270;P12270-2;Q5SWX9	21	4	97.6046	0.000283199	5.07866e-05	11.5712	1	Tumoral Cells	Normal Cells	267692	Nucleoprotein TPR OS=Homo sapiens OX=9606 GN=TPR PE=1 SV=3	28.6188	50.6012	54.8353	521.143	479.928	550.106
P35913;P35913-2;P35913-3;H7C4F7;H7C4P9	5	1	21.3521	0.00029211	5.22217e-05	2.48785	1	Normal Cells	Tumoral Cells	99533.6	Rod cGMP-specific 3'_5'-cyclic phosphodiesterase subunit beta OS=Homo sapiens OX=9606 GN=PDE6B PE=1 SV=2	760.068	749.98	853.168	287.183	305	357.721
REVERSE39021	10	2	39.7014	0.000292216	5.22217e-05	17.4327	1	Normal Cells	Tumoral Cells	239397	Reversed Sequence 39021	767.036	724.984	723.084	25.0768	44.3445	57.6447
REVERSE21110	1	1	3.5246	0.000295736	5.27096e-05	14.2226	1	Normal Cells	Tumoral Cells	75745.7	Reversed Sequence 21110	267.478	240.289	246.485	11.2901	24.8159	16.9262
P04179;P04179-4;P04179-2;P04179-3;F5GYZ5;F5H3C5;F5H4R2;G8JLJ2	4	2	28.9417	0.00029597	5.27096e-05	90.1549	1	Normal Cells	Tumoral Cells	24921.3	Superoxide dismutase [Mn]_ mitochondrial OS=Homo sapiens OX=9606 GN=SOD2 PE=1 SV=3	547.734	716.464	791.798	3.26987	12.1	7.43523
A0A087WYR3;O43399;O43399-5;O43399-7;O43399-2;O43399-3;O43399-4;A0A087WZ51;O43399-6	5	2	32.6497	0.000307434	5.45807e-05	4.93649	1	Normal Cells	Tumoral Cells	23878.8	Tumor protein D54 OS=Homo sapiens OX=9606 GN=TPD52L2 PE=1 SV=1	258.368	393.71	346.158	74.7913	64.2172	63.2072
Q13765	6	1	31.4033	0.000307537	5.45807e-05	1.57263	1	Tumoral Cells	Normal Cells	23383.9	Nascent polypeptide-associated complex subunit alpha OS=Homo sapiens OX=9606 GN=NACA PE=1 SV=1	140.672	137.909	152.446	215.792	228.164	233.89
Q9H254;C9JY79;Q9H254-4;M0QZQ3;Q9H254-2;Q9H254-3;Q9H254-5;M0R1V6	25	2	129.644	0.000309175	5.4777e-05	3.4687	1	Normal Cells	Tumoral Cells	290183	Spectrin beta chain_ non-erythrocytic 4 OS=Homo sapiens OX=9606 GN=SPTBN4 PE=1 SV=2	359.514	413.615	415.782	95.2617	132.79	114.702
K7EKI0;Q92817	7	1	24.7428	0.000312504	5.52717e-05	2.9094	1	Tumoral Cells	Normal Cells	235200	Envoplakin OS=Homo sapiens OX=9606 GN=EVPL PE=1 SV=1	273.106	328.209	286.687	819.05	776.105	988.399
P13533;P13535;Q9UKX2-2	10	1	37.3047	0.000314789	5.55804e-05	6.55897	1	Tumoral Cells	Normal Cells	224534	Myosin-6 OS=Homo sapiens OX=9606 GN=MYH6 PE=1 SV=5	13.2407	20.7765	21.6592	120.49	131.985	112.704
REVERSE7571	13	1	53.1063	0.00031535	5.5584e-05	8.1579	1	Tumoral Cells	Normal Cells	162199	Reversed Sequence 7571	63.2599	69.1184	43.412	535.469	377.389	521.221
P30040;F8VY02;P30040-2	5	2	28.458	0.000326894	5.75203e-05	2.57867	1	Tumoral Cells	Normal Cells	29050.5	Endoplasmic reticulum resident protein 29 OS=Homo sapiens OX=9606 GN=ERP29 PE=1 SV=4	440.875	406.483	359.649	975.567	977.208	1159.69
P01023;F8W7L3	11	3	67.7533	0.00032811	5.76357e-05	11.9103	1	Normal Cells	Tumoral Cells	164717	Alpha-2-macroglobulin OS=Homo sapiens OX=9606 GN=A2M PE=1 SV=3	519.883	545.798	496.72	37.9102	63.1139	30.1563
REVERSE41245	18	5	51.1803	0.000334236	5.85962e-05	8.53058	1	Tumoral Cells	Normal Cells	580894	Reversed Sequence 41245	148.967	126.677	129.271	1578.41	995.446	880.303
O15397;O15397-2;F5H2I3;F5H244;H0YH64	7	5	42.6823	0.000334716	5.85962e-05	70.9522	1	Tumoral Cells	Normal Cells	121022	Importin-8 OS=Homo sapiens OX=9606 GN=IPO8 PE=1 SV=2	4.3813	12.0876	3.8851	356.933	527.766	559.46
P08133;P08133-2;E5RK69;E7EMC6;E5RFF0;E5RJF5;E5RK63;E5RI05;E5RIU8;E5RJR0;H0YC77	27	23	135.966	0.000343975	6.01148e-05	19.7769	1	Normal Cells	Tumoral Cells	76215.6	Annexin A6 OS=Homo sapiens OX=9606 GN=ANXA6 PE=1 SV=3	1745.71	1706.57	1782.25	58.8455	139.397	66.4368
P62820;Q9H0U4;E7END7;E9PLD0;P62820-2;Q92928;P62820-3	6	4	59.457	0.000354837	6.19081e-05	1.6527	1	Normal Cells	Tumoral Cells	22905.9	Ras-related protein Rab-1A OS=Homo sapiens OX=9606 GN=RAB1A PE=1 SV=3	4369.85	4269.67	4718.58	2767.99	2793.99	2520.63
REVERSE3146	10	2	34.2416	0.000357123	6.22015e-05	8.4444	1	Tumoral Cells	Normal Cells	201226	Reversed Sequence 3146	54.6007	91.239	60.4623	473.813	577.182	691.101
Q15751;H0YNB1	10	3	34.2363	0.000358503	6.23363e-05	1.41306	1	Tumoral Cells	Normal Cells	539129	Probable E3 ubiquitin-protein ligase HERC1 OS=Homo sapiens OX=9606 GN=HERC1 PE=1 SV=2	134.28	131.54	144.566	191.343	197.732	190.822
REVERSE3835	4	2	17.5683	0.000360898	6.25594e-05	61.6065	1	Tumoral Cells	Normal Cells	72976.8	Reversed Sequence 3835	12.2848	6.14159	3.45548	366.831	445.358	535.875
P14625;A0A1W2PRR1;Q96GW1;F8W026;H0YIV0	49	31	325.216	0.000361001	6.25594e-05	1.25954	1	Normal Cells	Tumoral Cells	92754.2	Endoplasmin OS=Homo sapiens OX=9606 GN=HSP90B1 PE=1 SV=1	8897.62	8934.55	8827.33	6994.44	7329.86	6841.69
REVERSE35987	15	5	58.3979	0.000363188	6.28325e-05	4.18571	1	Normal Cells	Tumoral Cells	224989	Reversed Sequence 35987	280.907	347.51	288.604	71.154	60.0829	87.8468
REVERSE25300	6	1	22.633	0.000367862	6.35343e-05	4.99265	1	Normal Cells	Tumoral Cells	353201	Reversed Sequence 25300	307.232	249.825	270.474	58.6834	65.0835	41.9829
Q9P2D1;Q9P2D1-3;Q9P2D1-2;Q9P2D1-4	19	5	66.3894	0.000371661	6.4083e-05	4.27534	1	Tumoral Cells	Normal Cells	337753	Chromodomain-helicase-DNA-binding protein 7 OS=Homo sapiens OX=9606 GN=CHD7 PE=1 SV=3	78.2568	78.7357	102.587	419.071	304.889	385.83
P46821;D6RA32;D6RA40	5	2	18.4743	0.000373445	6.41792e-05	23.4318	1	Normal Cells	Tumoral Cells	271832	Microtubule-associated protein 1B OS=Homo sapiens OX=9606 GN=MAP1B PE=1 SV=2	1062.85	973.485	1013.81	63.0177	43.8001	23.3537
Q9Y4F3;Q9Y4F3-3;Q9Y4F3-4;Q9Y4F3-5;G8JLP4;F8VVB8	5	1	28.8924	0.000373466	6.41792e-05	210.742	1	Tumoral Cells	Normal Cells	195939	Meiosis regulator and mRNA stability factor 1 OS=Homo sapiens OX=9606 GN=MARF1 PE=1 SV=6	0.713804	0	0	63.6506	24.3267	62.4513
H0Y3H2;Q99758	3	1	10.9832	0.000378234	6.48903e-05	83.325	1	Normal Cells	Tumoral Cells	186347	ATP-binding cassette sub-family A member 3 OS=Homo sapiens OX=9606 GN=ABCA3 PE=1 SV=1	1461.49	1756.15	1483.49	34.6081	13.2	8.61114
Q9BSJ8;Q9BSJ8-2;F8VZB1	13	8	80.4892	0.000379836	6.50567e-05	2.10445	1	Normal Cells	Tumoral Cells	123370	Extended synaptotagmin-1 OS=Homo sapiens OX=9606 GN=ESYT1 PE=1 SV=1	909.997	879.094	959.643	462.778	382.726	460.651
P55786;E9PLK3;P55786-2;H0YDG0;E9PP11;A6NEC2-3;E9PJY4;E9PPD4	16	6	93.5943	0.000383887	6.56413e-05	2.49319	1	Tumoral Cells	Normal Cells	103961	Puromycin-sensitive aminopeptidase OS=Homo sapiens OX=9606 GN=NPEPPS PE=1 SV=2	388.803	371.872	373.495	961.56	804.71	1061.43
REVERSE17761	1	1	4.4239	0.000385715	6.57773e-05	7.21873	1	Normal Cells	Tumoral Cells	34252.5	Reversed Sequence 17761	368.075	390.785	421.835	63.5398	37.1085	62.9117
Q14008;Q14008-2;Q14008-3;H0YDX5	15	1	64.6508	0.000385961	6.57773e-05	24.6622	1	Tumoral Cells	Normal Cells	227206	Cytoskeleton-associated protein 5 OS=Homo sapiens OX=9606 GN=CKAP5 PE=1 SV=3	12.0327	21.1459	33.5133	580.992	507.69	556.087
REVERSE26418	5	1	16.8877	0.000387102	6.58627e-05	627.239	1	Tumoral Cells	Normal Cells	227100	Reversed Sequence 26418	0	0	2.82726	539.417	623.96	609.992
P55795	7	1	49.5702	0.000389608	6.6113e-05	2.51133	1	Tumoral Cells	Normal Cells	49548.8	Heterogeneous nuclear ribonucleoprotein H2 OS=Homo sapiens OX=9606 GN=HNRNPH2 PE=1 SV=1	96.8512	115.228	95.2158	258.086	231.337	282.296
P11216;H0Y4Z6	14	4	68.456	0.000389857	6.6113e-05	1.60727	1	Normal Cells	Tumoral Cells	97380.5	Glycogen phosphorylase_ brain form OS=Homo sapiens OX=9606 GN=PYGB PE=1 SV=5	605.01	639.739	609.975	414.94	375.074	363.948
B7ZAR1;E7ENZ3;E9PCA1;P48643;P48643-2	2	2	10.038	0.000394228	6.65513e-05	8.47689	1	Tumoral Cells	Normal Cells	55805.3	cDNA_ FLJ79275_ highly similar to T-complex protein 1 subunit epsilon OS=Homo sapiens OX=9606 GN=CCT5 PE=1 SV=1	116.074	66.6804	68.5607	824.107	678.038	628.221
Q52LW3;F8VWZ8;Q52LW3-2	6	1	18.993	0.000394235	6.65513e-05	9.08627	1	Normal Cells	Tumoral Cells	143604	Rho GTPase-activating protein 29 OS=Homo sapiens OX=9606 GN=ARHGAP29 PE=1 SV=2	1181.55	951.849	910.051	124.841	135.575	74.5344
P12004	8	4	47.5482	0.000394382	6.65513e-05	15.2108	1	Tumoral Cells	Normal Cells	29111	Proliferating cell nuclear antigen OS=Homo sapiens OX=9606 GN=PCNA PE=1 SV=1	28.9847	51.7345	67.7582	693.206	784.395	780.857
REVERSE1234	3	2	10.5166	0.000396347	6.67735e-05	6.20891	1	Normal Cells	Tumoral Cells	139641	Reversed Sequence 1234	97.2264	134.518	157.824	22.925	17.5518	22.2667
I3L2G5;Q9C000;Q9C000-2;Q9C000-3;Q9C000-4;Q9C000-5	2	1	8.1519	0.00040099	6.74147e-05	53.4277	1	Normal Cells	Tumoral Cells	162942	NACHT_ LRR and PYD domains-containing protein 1 OS=Homo sapiens OX=9606 GN=NLRP1 PE=1 SV=3	473.532	619.169	500.504	13.8991	4.24973	11.671
A6NMY6	23	3	135.204	0.000401501	6.74147e-05	1.46834	1	Normal Cells	Tumoral Cells	38830.2	Putative annexin A2-like protein OS=Homo sapiens OX=9606 GN=ANXA2P2 PE=5 SV=2	1328.8	1269.1	1316	905.902	926.644	832.982
O60716;C9JZR2;O60716-10;O60716-11;O60716-13;O60716-17;O60716-18;O60716-19;O60716-2;O60716-21;O60716-3;O60716-5;O60716-9;O60716-12;O60716-14;O60716-15;O60716-16;O60716-20;O60716-22;O60716-23;O60716-24;O60716-25;O60716-26;O60716-27;O60716-29;O60716-4;O60716-6;O60716-7;O60716-8;O60716-28;O60716-30;O60716-31;O60716-32;E9PRE2	8	3	45.924	0.000402118	6.74147e-05	2.48193	1	Tumoral Cells	Normal Cells	108740	Catenin delta-1 OS=Homo sapiens OX=9606 GN=CTNND1 PE=1 SV=1	970.159	863.214	822.62	2056.43	2033.86	2501.69
P00492	5	4	29.7766	0.000406233	6.79939e-05	124.918	1	Tumoral Cells	Normal Cells	24807.5	Hypoxanthine-guanine phosphoribosyltransferase OS=Homo sapiens OX=9606 GN=HPRT1 PE=1 SV=2	7.42583	8.99818	1.99001	769.092	702.02	829.123
Q13813;A0A0D9SF54;A0A0D9SGF6;Q13813-2;Q13813-3;A0A0D9SFF6;A0A1B0GTB7	22	1	101.577	0.000407214	6.80475e-05	3.50802	1	Normal Cells	Tumoral Cells	285338	Spectrin alpha chain_ non-erythrocytic 1 OS=Homo sapiens OX=9606 GN=SPTAN1 PE=1 SV=3	337.553	312.791	328.026	86.7394	114.342	77.8135
P55072	26	18	145.71	0.000409516	6.83212e-05	2.15934	1	Normal Cells	Tumoral Cells	90006.3	Transitional endoplasmic reticulum ATPase OS=Homo sapiens OX=9606 GN=VCP PE=1 SV=4	5373.94	4953.52	5265.52	2527.71	2097.94	2595.52
P36542;P36542-2	2	1	11.5506	0.000414787	6.90887e-05	2.16139	1	Normal Cells	Tumoral Cells	33053.1	ATP synthase subunit gamma_ mitochondrial OS=Homo sapiens OX=9606 GN=ATP5F1C PE=1 SV=1	1488.39	1570.68	1490.93	633.299	673.056	798.768
P17301;D6RG08	16	1	94.0926	0.0004212	7.00434e-05	3.67468	1	Normal Cells	Tumoral Cells	130550	Integrin alpha-2 OS=Homo sapiens OX=9606 GN=ITGA2 PE=1 SV=1	630.056	661.926	641.261	175.944	138.921	211.233
REVERSE16883	7	2	24.6378	0.000426031	7.07326e-05	6.09283	1	Tumoral Cells	Normal Cells	143878	Reversed Sequence 16883	61.3299	64.8537	95.4399	497.558	484.836	367.92
Q70UQ0-4	4	1	25.8731	0.000427345	7.08365e-05	28.8419	1	Normal Cells	Tumoral Cells	43254.8	Isoform 4 of Inhibitor of nuclear factor kappa-B kinase-interacting protein OS=Homo sapiens OX=9606 GN=IKBIP	350.762	373.893	394.138	21.551	7.28367	9.95573
REVERSE34323	2	1	10.3834	0.000429789	7.11271e-05	9604.16	1	Normal Cells	Tumoral Cells	150696	Reversed Sequence 34323	45734.7	47559	47553.1	11.7265	2.93869	0
P05023;P05023-4;P05023-3;P05023-2;Q13733;P20648;Q5TC01;Q5TC02	14	7	78.9359	0.000446991	7.38551e-05	2.44286	1	Tumoral Cells	Normal Cells	114208	Sodium/potassium-transporting ATPase subunit alpha-1 OS=Homo sapiens OX=9606 GN=ATP1A1 PE=1 SV=1	721.627	701.387	573.255	1655.87	1492.64	1728.1
Q6IA86;Q6IA86-2;Q6IA86-3;Q6IA86-4;Q6IA86-5;Q6IA86-6;Q6IA86-7	2	1	7.0205	0.000460726	7.60026e-05	7.04273	1	Normal Cells	Tumoral Cells	94325	Elongator complex protein 2 OS=Homo sapiens OX=9606 GN=ELP2 PE=1 SV=2	1112.78	1122.92	1121.25	115.588	219.319	141.748
REVERSE12894	4	1	13.0324	0.000468885	7.72248e-05	15.7222	1	Normal Cells	Tumoral Cells	185383	Reversed Sequence 12894	495.446	831.931	734.721	40.9212	29.1243	61.1132
REVERSE12435	3	1	10.6342	0.000472723	7.76037e-05	Infinity	1	Tumoral Cells	Normal Cells	128248	Reversed Sequence 12435	0	0	0	29.2835	90.4596	146.2
REVERSE3461	1	1	3.391	0.000472937	7.76037e-05	3.16683	1	Tumoral Cells	Normal Cells	185821	Reversed Sequence 3461	308.943	306.214	344.234	971.278	853.615	1213.33
REVERSE31655	3	1	11.025	0.000473448	7.76037e-05	4.47704	1	Normal Cells	Tumoral Cells	151447	Reversed Sequence 31655	2135.33	1834.05	2384.81	518.087	535.91	365.286
Q9NYU1	6	2	20.329	0.000480728	7.86717e-05	2.41775	1	Normal Cells	Tumoral Cells	175363	UDP-glucose:glycoprotein glucosyltransferase 2 OS=Homo sapiens OX=9606 GN=UGGT2 PE=1 SV=4	483.884	482.511	485.468	168.376	208.306	223.821
REVERSE6567	30	3	114.475	0.000481619	7.86924e-05	2.25297	1	Tumoral Cells	Normal Cells	474080	Reversed Sequence 6567	674.531	631.299	741.775	1355.25	1660.56	1597.4
P49327;A0A0U1RQF0;A0A0U1RRG3;J3KTF0	59	42	317.244	0.000499811	8.15354e-05	148.079	1	Tumoral Cells	Normal Cells	276050	Fatty acid synthase OS=Homo sapiens OX=9606 GN=FASN PE=1 SV=3	14.8295	84.3421	26.5403	6266.98	6155.91	6192.42
F5H365;Q15436;Q15436-2;G3V1W4;G3V2R6;G3V3G5;G3V4Q2;G3V4V1;G3V5X8	3	1	18.4341	0.000502286	8.18095e-05	6.38586	1	Normal Cells	Tumoral Cells	83881.8	Protein transport protein SEC23 OS=Homo sapiens OX=9606 GN=SEC23A PE=1 SV=1	249.795	235.306	290.222	41.0277	51.7122	28.6725
E9PBL0;Q9UII4	3	1	15.6869	0.000506374	8.23451e-05	2.95819	1	Tumoral Cells	Normal Cells	78839.5	E3 ISG15--protein ligase HERC5 OS=Homo sapiens OX=9606 GN=HERC5 PE=1 SV=1	346.522	429.398	314.138	972.126	1089.02	1163.46
REVERSE6280	38	6	142.109	0.000513981	8.33297e-05	8.42407	1	Tumoral Cells	Normal Cells	479975	Reversed Sequence 6280	73.1803	62.5809	122.284	759.448	636.227	778.118
E9PKG1;Q99873;Q99873-2;Q99873-3;E9PIX6;E9PNR9;E9PQ98;H0YDE4;E9PMW9;Q99873-5	5	2	27.6068	0.000514048	8.33297e-05	1.62092	1	Normal Cells	Tumoral Cells	38222.7	Protein arginine N-methyltransferase 1 OS=Homo sapiens OX=9606 GN=PRMT1 PE=1 SV=1	673.402	605.671	709.746	410.842	404.299	411.832
REVERSE38658	5	1	18.8231	0.000520448	8.41334e-05	72.0523	1	Tumoral Cells	Normal Cells	241292	Reversed Sequence 38658	4.11722	7.97186	18.3844	780.727	792.825	622.133
A0A2R8YEG7;Q96P20;Q96P20-2;Q96P20-3;Q96P20-4;Q96P20-5;Q96P20-6	1	1	3.0492	0.000521128	8.41334e-05	3.73178	1	Normal Cells	Tumoral Cells	79166.8	NACHT_ LRR and PYD domains-containing protein 3 (Fragment) OS=Homo sapiens OX=9606 GN=NLRP3 PE=1 SV=1	767.07	913.966	639.698	190.47	240.419	190.995
Q9NR30;Q9NR30-2	3	1	14.7267	0.000522173	8.41334e-05	Infinity	1	Tumoral Cells	Normal Cells	87857.8	Nucleolar RNA helicase 2 OS=Homo sapiens OX=9606 GN=DDX21 PE=1 SV=5	0	0	0	81.252	64.0746	19.2963
P52209;P52209-2;K7EM49;K7EMN2;K7EPF6	5	4	29.7128	0.000522275	8.41334e-05	1.93494	1	Tumoral Cells	Normal Cells	53653.3	6-phosphogluconate dehydrogenase_ decarboxylating OS=Homo sapiens OX=9606 GN=PGD PE=1 SV=3	392.817	394.287	370.422	673.254	831.394	735.098
REVERSE23397	3	2	13.6324	0.000525603	8.45372e-05	17.6323	1	Normal Cells	Tumoral Cells	117186	Reversed Sequence 23397	1019.6	530.254	1249.4	63.4959	45.5596	49.7018
P09429;Q5T7C4	2	1	10.1105	0.000526745	8.45887e-05	10.8986	1	Tumoral Cells	Normal Cells	25064.9	High mobility group protein B1 OS=Homo sapiens OX=9606 GN=HMGB1 PE=1 SV=3	63.1745	41.3868	94.9178	700.364	723.689	749.982
REVERSE22575	4	1	13.7206	0.000530045	8.4986e-05	2.96845	1	Normal Cells	Tumoral Cells	197851	Reversed Sequence 22575	432.654	438.877	460.715	140.177	181.603	127.021
Q969H8;M0QXF7;M0QYN0	5	5	21.0446	0.000531602	8.51032e-05	58.3074	1	Normal Cells	Tumoral Cells	18909.3	Myeloid-derived growth factor OS=Homo sapiens OX=9606 GN=MYDGF PE=1 SV=1	1163.78	1164.46	998.245	25.1255	7.2243	24.7011
O43776	4	1	21.3572	0.000537251	8.58739e-05	1.29731	1	Tumoral Cells	Normal Cells	63798.4	Asparagine--tRNA ligase_ cytoplasmic OS=Homo sapiens OX=9606 GN=NARS PE=1 SV=1	536.476	552.498	534.129	676.377	696.52	732.765
REVERSE8493	5	1	18.3846	0.000547273	8.72509e-05	18.0063	1	Normal Cells	Tumoral Cells	251221	Reversed Sequence 8493	359.914	442.843	486.477	12.9417	33.0808	25.5764
E9PEM5;P50851;P50851-2;H0YAC6	4	1	17.9365	0.000547561	8.72509e-05	2.99137	1	Normal Cells	Tumoral Cells	288857	Lipopolysaccharide-responsive and beige-like anchor protein OS=Homo sapiens OX=9606 GN=LRBA PE=1 SV=1	294.474	320.031	256.903	107.192	103.262	80.852
Q8IVL1;A0A0A0MTE8;Q8IVL1-10;Q8IVL1-11;Q8IVL1-12;Q8IVL1-13;Q8IVL1-8;Q8IVL1-9;A0A0A0MTL4;Q8IVL1-2;Q8IVL1-3;Q8IVL1-4;E9PNV5;Q8IVL1-5	4	1	13.4862	0.000549633	8.74457e-05	19.334	1	Tumoral Cells	Normal Cells	269479	Neuron navigator 2 OS=Homo sapiens OX=9606 GN=NAV2 PE=1 SV=3	33.905	26.0518	12.3367	452.75	473.941	471.029
REVERSE10418	8	2	39.2762	0.0005534	8.79092e-05	11.5477	1	Normal Cells	Tumoral Cells	154179	Reversed Sequence 10418	273.645	379.477	305.056	16.7323	32.0254	34.2178
P31946;P31946-2	9	3	84.1015	0.000556671	8.82926e-05	1.48982	1	Tumoral Cells	Normal Cells	28196.5	14-3-3 protein beta/alpha OS=Homo sapiens OX=9606 GN=YWHAB PE=1 SV=3	678.849	678.671	692.575	972.013	983.499	1098.76
Q13535;Q13535-2;Q13535-3;H0Y9K2	6	4	21.9609	0.00055957	8.86158e-05	22.4557	1	Tumoral Cells	Normal Cells	304960	Serine/threonine-protein kinase ATR OS=Homo sapiens OX=9606 GN=ATR PE=1 SV=3	14.5737	5.7677	5.93081	174.348	238.512	177.1
Q5VT06;H0Y7F7;Q5T2X4	19	5	73.3821	0.000566728	8.96114e-05	2.79401	1	Normal Cells	Tumoral Cells	352527	Centrosome-associated protein 350 OS=Homo sapiens OX=9606 GN=CEP350 PE=1 SV=1	302.702	275.212	294.45	111.456	116.244	84.5267
REVERSE7623	3	2	12.6014	0.000580418	9.16354e-05	258.01	0.999999	Normal Cells	Tumoral Cells	168751	Reversed Sequence 7623	91.5868	159.676	41.7158	0.098988	0	1.03654
P13645;Q7Z3Y7	19	12	128.087	0.000589676	9.29545e-05	1.45187	0.999999	Tumoral Cells	Normal Cells	59055.3	Keratin_ type I cytoskeletal 10 OS=Homo sapiens OX=9606 GN=KRT10 PE=1 SV=6	3673.62	3533.28	3412.88	4879.14	5106.92	5432.48
A0A0D9SEN1;Q12884;B4DLR2;Q12884-2;C9J131;F8WF29	5	1	20.8368	0.000594402	9.35562e-05	Infinity	0.999999	Normal Cells	Tumoral Cells	88268.8	Prolyl endopeptidase FAP OS=Homo sapiens OX=9606 GN=FAP PE=1 SV=1	146.762	106.837	27.8297	0	0	0
P23634;P23634-6;P23634-7;P23634-8;P23634-2;P23634-3;P23634-4;P23634-5	10	4	52.6418	0.000606383	9.52962e-05	106.706	0.999999	Normal Cells	Tumoral Cells	139118	Plasma membrane calcium-transporting ATPase 4 OS=Homo sapiens OX=9606 GN=ATP2B4 PE=1 SV=2	548.503	613.231	599.325	11.5356	2.33014	2.63814
REVERSE29663	4	1	13.8964	0.000607633	9.53471e-05	4.19811	0.999999	Tumoral Cells	Normal Cells	135323	Reversed Sequence 29663	82.1979	112.298	74.8783	422.765	387.551	320.545
O75396;A0A087X1A9	5	2	34.4432	0.000614509	9.61698e-05	2.4345	0.999999	Normal Cells	Tumoral Cells	24821.5	Vesicle-trafficking protein SEC22b OS=Homo sapiens OX=9606 GN=SEC22B PE=1 SV=4	1632.07	1459.79	1649.88	684.689	547.563	715.474
O14966;P57729;Q13637	3	1	16.9254	0.000614745	9.61698e-05	8.66704	0.999999	Normal Cells	Tumoral Cells	23440.4	Ras-related protein Rab-7L1 OS=Homo sapiens OX=9606 GN=RAB29 PE=1 SV=1	515.444	312.621	477.595	63.2508	36.791	50.6049
Q8NDH2	8	2	25.8594	0.000618901	9.66731e-05	227.577	0.999999	Normal Cells	Tumoral Cells	279776	Coiled-coil domain-containing protein 168 OS=Homo sapiens OX=9606 GN=CCDC168 PE=2 SV=2	183.305	211.69	173.804	2.49937	0	0
Q00610;A0A087WVQ6;Q00610-2;J3KS13;K7EJJ5;J3KSQ2;J3KRF5;J3QL20	50	22	310.474	0.000620986	9.68518e-05	1.34888	0.999999	Normal Cells	Tumoral Cells	193383	Clathrin heavy chain 1 OS=Homo sapiens OX=9606 GN=CLTC PE=1 SV=5	4453.67	4050.72	4206.24	3177.22	3188.18	3057.67
P35916;E9PD35;P35916-1;P35916-3	4	1	15.4393	0.000624177	9.72023e-05	3.51348	0.999999	Tumoral Cells	Normal Cells	154868	Vascular endothelial growth factor receptor 3 OS=Homo sapiens OX=9606 GN=FLT4 PE=1 SV=3	180.111	199.508	272.482	798.238	704.995	787.913
P27694;I3L4R8	5	1	23.0586	0.000627105	9.73052e-05	15.2164	0.999999	Tumoral Cells	Normal Cells	68765.6	Replication protein A 70 kDa DNA-binding subunit OS=Homo sapiens OX=9606 GN=RPA1 PE=1 SV=2	7.86233	20.1852	12.0476	170.122	232.742	207.239
REVERSE24438	2	1	8.0595	0.000627472	9.73052e-05	8.16761	0.999999	Normal Cells	Tumoral Cells	206116	Reversed Sequence 24438	332.474	354.17	355.565	29.999	62.1403	35.4635
Q92736;H7BY35;Q92736-2	27	2	98.3261	0.000627674	9.73052e-05	2.82375	0.999999	Normal Cells	Tumoral Cells	569701	Ryanodine receptor 2 OS=Homo sapiens OX=9606 GN=RYR2 PE=1 SV=3	343.399	393.515	384.069	128.714	156.855	111.414
H0Y8E6;P49736	6	4	34.5533	0.000630644	9.76186e-05	13.7031	0.999999	Tumoral Cells	Normal Cells	94740.4	DNA helicase (Fragment) OS=Homo sapiens OX=9606 GN=MCM2 PE=1 SV=1	64.2695	25.7237	52.0466	653.211	654.565	638.61
REVERSE35776	8	2	27.0484	0.000631905	9.76669e-05	46.3198	0.999999	Normal Cells	Tumoral Cells	562525	Reversed Sequence 35776	475.05	357.236	222.577	4.2082	5.55753	13.0077
REVERSE26002	2	1	8.3948	0.00063607	9.80954e-05	8.82297	0.999999	Normal Cells	Tumoral Cells	68763.3	Reversed Sequence 26002	545.856	577.846	532.621	38.4086	82.8629	66.457
O43854;O43854-2	3	1	13.1239	0.000636583	9.80954e-05	19.6688	0.999999	Tumoral Cells	Normal Cells	55133.6	EGF-like repeat and discoidin I-like domain-containing protein 3 OS=Homo sapiens OX=9606 GN=EDIL3 PE=1 SV=1	14.3306	12.6448	31.6564	464.849	390.766	297.604
P04181	4	3	23.244	0.000641252	9.86671e-05	392.069	0.999999	Normal Cells	Tumoral Cells	48877.1	Ornithine aminotransferase_ mitochondrial OS=Homo sapiens OX=9606 GN=OAT PE=1 SV=1	569.828	238.499	513.69	0	0.37397	2.99793
REVERSE24475	20	2	59.7576	0.000644936	9.90858e-05	114.502	0.999999	Tumoral Cells	Normal Cells	539804	Reversed Sequence 24475	0	1.31871	0	54.5892	30.0042	66.4024
P10809;E7ESH4;E7EXB4;C9JL25;P10809-2;C9JCQ4;C9JL19	18	15	113.06	0.000646214	9.91343e-05	1.25031	0.999999	Tumoral Cells	Normal Cells	61225.9	60 kDa heat shock protein_ mitochondrial OS=Homo sapiens OX=9606 GN=HSPD1 PE=1 SV=2	2951.93	2818.61	2808.44	3591.73	3465.23	3669.43
Q9NY61	2	1	7.7842	0.000654099	0.000100195	5.55646	0.999999	Normal Cells	Tumoral Cells	63247.1	Protein AATF OS=Homo sapiens OX=9606 GN=AATF PE=1 SV=1	412.986	449.456	418.511	62.9302	106.408	61.1957
Q8NHW5;F8VU65;F8VWS0;G3V210;P05388;P05388-2;F8VPE8;F8VQY6;F8VRK7;F8VS58;F8VW21;F8VZS0	4	3	21.0729	0.000667626	0.000102115	1.58841	0.999998	Tumoral Cells	Normal Cells	34535.6	60S acidic ribosomal protein P0-like OS=Homo sapiens OX=9606 GN=RPLP0P6 PE=5 SV=1	1019.15	1106.66	1090.27	1720.59	1574.89	1812.98
Q9NSV4;Q9NSV4-4;Q9NSV4-5;Q9NSV4-6;Q9NSV4-1;Q9NSV4-7;Q9NSV4-2	3	3	11.8575	0.000675194	0.000103119	410.624	0.999998	Normal Cells	Tumoral Cells	138238	Protein diaphanous homolog 3 OS=Homo sapiens OX=9606 GN=DIAPH3 PE=1 SV=4	1335.72	1190.31	1306.26	1.44105	0.440365	7.45142
P07954;P07954-2	4	3	20.8055	0.000680208	0.000103731	2.63805	0.999998	Normal Cells	Tumoral Cells	54808.2	Fumarate hydratase_ mitochondrial OS=Homo sapiens OX=9606 GN=FH PE=1 SV=3	381.197	354.283	306.969	143.138	111.607	140.414
O75592;O75592-2;H7C3U4	9	1	33.0922	0.00068333	0.000104053	10.2116	0.999998	Normal Cells	Tumoral Cells	521792	E3 ubiquitin-protein ligase MYCBP2 OS=Homo sapiens OX=9606 GN=MYCBP2 PE=1 SV=4	1698.52	1689.19	1908.66	235.538	181.118	102.009
P53675;P53675-2;A0A087WX41;F5H5N6;A0A087WV74;A0A087WXH4	24	4	143.565	0.000686502	0.000104381	1.86589	0.999998	Normal Cells	Tumoral Cells	189140	Clathrin heavy chain 2 OS=Homo sapiens OX=9606 GN=CLTCL1 PE=1 SV=2	388.57	429.735	407.321	237.997	224.003	194.859
Q9Y2I7;E9PDH4;Q9Y2I7-4;C9JL08;Q9Y2I7-2;Q9Y2I7-3;F8WEZ0	15	3	52.5859	0.000691533	0.000104991	3.79738	0.999998	Tumoral Cells	Normal Cells	239760	1-phosphatidylinositol 3-phosphate 5-kinase OS=Homo sapiens OX=9606 GN=PIKFYVE PE=1 SV=3	58.5235	51.0406	37.1237	169.628	189.461	197.94
B9A067;C9J406;H7C463;Q16891;Q16891-2;Q16891-3;Q16891-4	4	2	19.9603	0.000694614	0.000105304	3.89051	0.999998	Normal Cells	Tumoral Cells	79373	MICOS complex subunit MIC60 OS=Homo sapiens OX=9606 GN=IMMT PE=1 SV=2	303.623	396.873	328.327	101.992	68.6543	93.798
REVERSE9652	11	2	37.4981	0.000700989	0.000106114	190.725	0.999998	Tumoral Cells	Normal Cells	209912	Reversed Sequence 9652	0	2.49008	0	170.824	164.252	139.843
Q6P0N0;G5E9K5;Q6P0N0-2;H7C1S6	9	1	38.5348	0.000709628	0.000107264	Infinity	0.999998	Normal Cells	Tumoral Cells	129998	Mis18-binding protein 1 OS=Homo sapiens OX=9606 GN=MIS18BP1 PE=1 SV=1	131.675	38.5003	25.7534	0	0	0
Q13423;E9PCX7;D6RAI5;D6RHU2	10	4	43.3727	0.000711752	0.000107427	1.41224	0.999998	Tumoral Cells	Normal Cells	114637	NAD(P) transhydrogenase_ mitochondrial OS=Homo sapiens OX=9606 GN=NNT PE=1 SV=3	177.364	167.732	181.162	254.319	233.791	255.092
O75578;O75578-3	6	2	20.1192	0.000715165	0.000107784	175.542	0.999997	Normal Cells	Tumoral Cells	128971	Integrin alpha-10 OS=Homo sapiens OX=9606 GN=ITGA10 PE=2 SV=2	283.133	327.151	302.21	2.62294	2.5752	0
E9PAV3;E9PAV3-2;F8VZJ2;F8W0W4;H0YHX9;F8VNW4;F8W1N5;F8VZ58;Q9BZK3	11	1	74.2934	0.000728396	0.00010956	2.02897	0.999997	Tumoral Cells	Normal Cells	206106	Nascent polypeptide-associated complex subunit alpha_ muscle-specific form OS=Homo sapiens OX=9606 GN=NACA PE=1 SV=1	584.971	566.421	518.903	986.294	1183.12	1219.56
P48449;P48449-3;P48449-2;C9J315;A0A0G2JQD0;A0A0G2JS81	8	1	45.201	0.000730265	0.00010956	3.49293	0.999997	Tumoral Cells	Normal Cells	84506.5	Lanosterol synthase OS=Homo sapiens OX=9606 GN=LSS PE=1 SV=1	260.086	333.733	408.213	1178.77	1233.82	1087.43
P21796;C9JI87	14	9	103.23	0.000730326	0.00010956	1.68383	0.999997	Tumoral Cells	Normal Cells	30886.7	Voltage-dependent anion-selective channel protein 1 OS=Homo sapiens OX=9606 GN=VDAC1 PE=1 SV=2	1740.15	1720.01	1977.82	2914.23	3254.58	2987.85
Q08J23;Q08J23-2;Q08J23-3;A0A140T9Y7	8	1	36.7479	0.000731201	0.00010956	3.48278	0.999997	Normal Cells	Tumoral Cells	87269.3	tRNA (cytosine(34)-C(5))-methyltransferase OS=Homo sapiens OX=9606 GN=NSUN2 PE=1 SV=2	1545.2	1402.43	1393.41	465.797	466.107	314.522
P51149;C9J8S3;C9IZZ0;C9J4V0;C9J592;C9J4S4;C9J7D1	19	12	103.967	0.000733384	0.000109727	1.48419	0.999997	Normal Cells	Tumoral Cells	23774.9	Ras-related protein Rab-7a OS=Homo sapiens OX=9606 GN=RAB7A PE=1 SV=1	8022.44	8098.7	8423.07	5482.66	5147.78	5906.63
P20340;P20340-2;P20340-4;F5H3K7;P20340-3;F5GX61	9	2	67.4376	0.000737336	0.000110014	1.65674	0.999997	Tumoral Cells	Normal Cells	23706.9	Ras-related protein Rab-6A OS=Homo sapiens OX=9606 GN=RAB6A PE=1 SV=3	505.636	524.144	463.978	779.667	804.27	890.832
REVERSE9955	6	1	19.8296	0.000737438	0.000110014	7.04551	0.999997	Tumoral Cells	Normal Cells	281792	Reversed Sequence 9955	17.042	20.9865	10.5302	121.313	120.609	100.198
REVERSE8542	8	1	24.5286	0.00073958	0.000110173	20.3395	0.999997	Normal Cells	Tumoral Cells	518035	Reversed Sequence 8542	1057.15	874.863	935.741	69.9555	22.8264	48.2123
J3KNL2;Q8WYJ6;Q8WYJ6-2	3	1	11.314	0.000754759	0.000112272	9.75919	0.999996	Normal Cells	Tumoral Cells	47431.7	Septin-1 OS=Homo sapiens OX=9606 GN=SEPT1 PE=1 SV=2	301.715	221.523	194.73	27.1289	15.4944	30.9452
Q92688;Q92688-2;H0YN26;P39687	2	1	13.1404	0.000755905	0.00011228	10.7948	0.999996	Tumoral Cells	Normal Cells	28958.8	Acidic leucine-rich nuclear phosphoprotein 32 family member B OS=Homo sapiens OX=9606 GN=ANP32B PE=1 SV=1	14.4406	30.2394	30.4589	313.147	232.058	265.904
O75643;O75643-2	10	4	42.5371	0.000758714	0.000112535	24.1011	0.999996	Tumoral Cells	Normal Cells	246162	U5 small nuclear ribonucleoprotein 200 kDa helicase OS=Homo sapiens OX=9606 GN=SNRNP200 PE=1 SV=2	21.6976	9.91298	6.39247	295.021	294.118	326.773
P17655;P17655-2	5	2	34.7924	0.000782752	0.000115557	3.50111	0.999995	Normal Cells	Tumoral Cells	80850.9	Calpain-2 catalytic subunit OS=Homo sapiens OX=9606 GN=CAPN2 PE=1 SV=6	269.125	293.681	289.52	103.4	74.5463	65.4986
A0A0A0MSZ9;Q05048	1	1	4.2618	0.000783274	0.000115557	10.9769	0.999995	Normal Cells	Tumoral Cells	39018.9	Cleavage stimulation factor subunit 1 (Fragment) OS=Homo sapiens OX=9606 GN=CSTF1 PE=1 SV=1	178.216	257.589	254.661	26.3095	12.4539	24.1382
Q9BXL7	4	2	17.5675	0.000783384	0.000115557	81.3205	0.999995	Normal Cells	Tumoral Cells	134596	Caspase recruitment domain-containing protein 11 OS=Homo sapiens OX=9606 GN=CARD11 PE=1 SV=3	64.7475	115.599	88.181	1.17294	0	2.12915
Q9Y263;E5RIM3;H0YAU9;H0YBW4	5	3	19.7356	0.000783578	0.000115557	5.80918	0.999995	Normal Cells	Tumoral Cells	88696.9	Phospholipase A-2-activating protein OS=Homo sapiens OX=9606 GN=PLAA PE=1 SV=2	352.827	306.023	353.285	70.5533	65.1024	38.5745
Q9BUP0;A0A087X1Z2;C9JTV4;Q8WYH2;Q9BUP0-2;H7C0I0	3	2	16.5994	0.000786881	0.000115878	2.98354	0.999995	Tumoral Cells	Normal Cells	27041.8	EF-hand domain-containing protein D1 OS=Homo sapiens OX=9606 GN=EFHD1 PE=1 SV=1	89.7709	87.7586	69.338	226.262	221.082	289.196
P17813;P17813-2;F5GX88	3	2	15.0758	0.000790637	0.000116265	5.14612	0.999995	Normal Cells	Tumoral Cells	71604.7	Endoglin OS=Homo sapiens OX=9606 GN=ENG PE=1 SV=2	129.829	105.578	105.006	24.6928	26.0705	15.3861
A0A0S2Z4G6;P09493;P09493-10;P09493-3;P09493-4;P09493-9;H0YKX5;Q6ZN40;B7Z596;F5H7S3;H0YK48;H0YKJ4;H0YKP3;H0YNC7;H7BYY1;P09493-2;P09493-5;P09493-6;P09493-7;P09493-8;H0YK20;H0YL42;A0A087WTJ7;H0YKZ6	7	1	46.6972	0.000806185	0.000118364	54.2945	0.999994	Normal Cells	Tumoral Cells	32783.7	Tropomyosin 1 (Alpha)_ isoform CRA_o (Fragment) OS=Homo sapiens OX=9606 GN=TPM1 PE=1 SV=1	386.702	454.106	457.024	10.0382	2.65088	11.2144
REVERSE10207	6	2	21.1369	0.00080721	0.000118364	31.0818	0.999994	Tumoral Cells	Normal Cells	322414	Reversed Sequence 10207	7.5705	2.12476	6.68723	180.434	165.728	163.035
P23528;E9PK25;E9PP50;G3V1A4;E9PLJ3;E9PQB7;E9PS23	11	5	65.7372	0.000808371	0.000118366	1.43185	0.999994	Tumoral Cells	Normal Cells	18730.6	Cofilin-1 OS=Homo sapiens OX=9606 GN=CFL1 PE=1 SV=3	4474.74	4125.21	4351.03	5935.45	6038.87	6569.54
Q8TC59;Q8TC59-2	5	1	16.4993	0.000810062	0.000118445	1.67528	0.999994	Normal Cells	Tumoral Cells	111161	Piwi-like protein 2 OS=Homo sapiens OX=9606 GN=PIWIL2 PE=1 SV=1	1088.03	1084.76	964.624	585.367	614.932	672.465
P35613;P35613-2;A0A087WUV8;P35613-3;P35613-4;A0A087X2B5;I3L192;R4GMX5;A0A2R8YDZ0;R4GN83	12	8	77.3243	0.000826603	0.000120569	6.4412	0.999993	Tumoral Cells	Normal Cells	42599.6	Basigin OS=Homo sapiens OX=9606 GN=BSG PE=1 SV=2	106.046	187.266	96.7282	812.072	793.656	906.596
P07951-2;A7XZE4;P07951-3;Q5TCU3	9	2	63.5229	0.00082693	0.000120569	49.197	0.999993	Normal Cells	Tumoral Cells	33046.9	Isoform 2 of Tropomyosin beta chain OS=Homo sapiens OX=9606 GN=TPM2	475.892	575.987	530.334	3.74981	16.679	11.732
Q03001-8;E7ETB9;Q6P0N6;A0A0U1RQJ2;H0YC82;Q03001-10	44	6	162.262	0.000833839	0.000121404	1.53869	0.999992	Normal Cells	Tumoral Cells	594173	Isoform 2 of Dystonin OS=Homo sapiens OX=9606 GN=DST	5248.44	5292.2	5004.8	3077.39	3469.83	3555.8
P30050;P30050-2	4	3	20.2776	0.000846903	0.000123132	1.75098	0.999992	Tumoral Cells	Normal Cells	17989.7	60S ribosomal protein L12 OS=Homo sapiens OX=9606 GN=RPL12 PE=1 SV=1	673.538	659.032	623.792	1094.2	1056.6	1274.75
Q7Z3Z4;Q7Z3Z4-2;Q7Z3Z4-3	9	2	48.6521	0.000851141	0.000123573	371.991	0.999991	Tumoral Cells	Normal Cells	97900.3	Piwi-like protein 4 OS=Homo sapiens OX=9606 GN=PIWIL4 PE=2 SV=2	0	3.5543	0	486.721	521.474	313.972
Q13561;Q13561-2;Q13561-3;F8W1I6;H0YI98;F8VW18;H0YHL1;F8VRV7;F8VX93	8	6	49.229	0.000854018	0.000123661	1.53412	0.999991	Normal Cells	Tumoral Cells	44345.1	Dynactin subunit 2 OS=Homo sapiens OX=9606 GN=DCTN2 PE=1 SV=4	970.091	962.841	985.358	639.325	579.99	682.94
P50995;P50995-2	2	1	10.77	0.000854145	0.000123661	2.03111	0.999991	Normal Cells	Tumoral Cells	54732	Annexin A11 OS=Homo sapiens OX=9606 GN=ANXA11 PE=1 SV=1	782.192	703.037	884.322	421.694	366.554	378.378
P60660;B7Z6Z4;F8W1R7;G3V1V0;G8JLA2;J3KND3;P60660-2;F8VPF3;G3V1Y7;F8VZU9;F8W180;H0YI43;F8VXL3;F8W1I5;P14649	8	4	60.664	0.000858351	0.000124095	2.72117	0.999991	Normal Cells	Tumoral Cells	17101.2	Myosin light polypeptide 6 OS=Homo sapiens OX=9606 GN=MYL6 PE=1 SV=2	624.832	639.572	699.054	268.041	261.591	191.918
P78332;P78332-3	1	1	3.1957	0.000862716	0.000124551	35.3003	0.999991	Tumoral Cells	Normal Cells	129271	RNA-binding protein 6 OS=Homo sapiens OX=9606 GN=RBM6 PE=1 SV=5	9.16067	38.5416	18.0834	840.621	760.157	721.479
Q07065	31	26	194.904	0.000869992	0.000125426	3.2418	0.99999	Normal Cells	Tumoral Cells	66136.6	Cytoskeleton-associated protein 4 OS=Homo sapiens OX=9606 GN=CKAP4 PE=1 SV=2	8126.06	5297.58	7232.58	2195.79	2024.15	2151.89
A6NFX8;Q9UKK9;A6NCQ0;A6NJU6;C9JYY9;H0YEY4	3	1	17.3219	0.000875902	0.000126101	26.0605	0.99999	Tumoral Cells	Normal Cells	26180.7	ADP-sugar pyrophosphatase OS=Homo sapiens OX=9606 GN=NUDT5 PE=1 SV=1	4.70629	2.16309	8.21665	147.844	124.474	120.831
P42345;B1AKP8	4	1	14.1547	0.000877248	0.000126119	2.67251	0.999989	Normal Cells	Tumoral Cells	290945	Serine/threonine-protein kinase mTOR OS=Homo sapiens OX=9606 GN=MTOR PE=1 SV=1	265.407	230.967	280.927	111.459	98.7667	80.6255
A0A0A0MR02;P45880;P45880-1;P45880-2;Q5JSD1;Q5JSD2	7	4	53.9386	0.000878494	0.000126122	1.20348	0.999989	Normal Cells	Tumoral Cells	30861.4	Voltage-dependent anion-selective channel protein 2 (Fragment) OS=Homo sapiens OX=9606 GN=VDAC2 PE=1 SV=1	1569.76	1662.96	1656.36	1354.54	1332.3	1375.63
P08574	1	1	5.2395	0.000886303	0.000127066	156.706	0.999989	Tumoral Cells	Normal Cells	35764.2	Cytochrome c1_ heme protein_ mitochondrial OS=Homo sapiens OX=9606 GN=CYC1 PE=1 SV=3	6.73096	0.819338	0.982974	503.92	451.333	381.961
REVERSE41480	11	1	33.8454	0.00088842	0.000127192	13.1863	0.999988	Tumoral Cells	Normal Cells	209623	Reversed Sequence 41480	41.5851	24.0636	17.6661	431.077	262.242	405.292
REVERSE22442	3	1	9.7814	0.000896753	0.000128207	6.23063	0.999988	Normal Cells	Tumoral Cells	94369.3	Reversed Sequence 22442	204.799	277.328	177.128	38.1408	42.5038	25.1641
O75436;O75436-2;S4R3Q6;S4R2Y3	5	2	27.2591	0.000899154	0.000128372	1.83644	0.999988	Normal Cells	Tumoral Cells	38284	Vacuolar protein sorting-associated protein 26A OS=Homo sapiens OX=9606 GN=VPS26A PE=1 SV=2	1075.4	1013.66	1034.31	552.037	508.986	639.753
P56199	8	4	38.5024	0.000907419	0.000129372	228.07	0.999987	Normal Cells	Tumoral Cells	132388	Integrin alpha-1 OS=Homo sapiens OX=9606 GN=ITGA1 PE=1 SV=2	489.5	483.825	455.558	0	4.50729	1.75782
REVERSE19410	3	1	10.3668	0.000918833	0.000130818	387.293	0.999986	Normal Cells	Tumoral Cells	99740.1	Reversed Sequence 19410	512.582	604.707	473.976	4.10869	0	0
P63104;E7EX29;B0AZS6;P63104-2;H0YB80;B7Z2E6;E7ESK7;E5RGE1;E5RIR4;E7EVZ2;E9PD24	13	7	105.506	0.000953948	0.00013563	3.08562	0.999982	Tumoral Cells	Normal Cells	27916.2	14-3-3 protein zeta/delta OS=Homo sapiens OX=9606 GN=YWHAZ PE=1 SV=1	3763.15	4198.68	4017.38	9485.74	13562.3	13915.2
Q92598;Q92598-2;Q92598-3;A0A0A0MSM0;Q92598-4;R4GN69	8	2	42.5496	0.000955717	0.000135694	2.7435	0.999982	Tumoral Cells	Normal Cells	97777.6	Heat shock protein 105 kDa OS=Homo sapiens OX=9606 GN=HSPH1 PE=1 SV=1	316.56	302.835	294.893	1028.67	710.372	769.301
F5H269;Q9Y485;E7EMZ0	3	1	10.8182	0.000963838	0.000136659	103.208	0.999981	Tumoral Cells	Normal Cells	344066	DmX-like protein 1 OS=Homo sapiens OX=9606 GN=DMXL1 PE=1 SV=1	2.1347	0	0	57.8276	75.7359	86.7556
H0Y720;Q9UPQ9;Q9UPQ9-1	3	1	14.0246	0.000970596	0.000137428	9.62413	0.99998	Normal Cells	Tumoral Cells	148910	Trinucleotide repeat-containing gene 6B protein (Fragment) OS=Homo sapiens OX=9606 GN=TNRC6B PE=1 SV=1	632.873	725.298	670.071	108.162	58.7974	43.7862
H0YLX2;Q2KHR2;Q2KHR2-2	5	2	18.1655	0.000978203	0.000138314	3.10962	0.999979	Normal Cells	Tumoral Cells	138373	DNA-binding protein RFX7 OS=Homo sapiens OX=9606 GN=RFX7 PE=1 SV=2	864.605	564.789	637.207	223.684	229.83	211.07
Q99832;Q99832-3;Q99832-4;Q99832-2;F8WAM2	11	7	63.3864	0.000979864	0.000138359	1.68622	0.999978	Tumoral Cells	Normal Cells	59880	T-complex protein 1 subunit eta OS=Homo sapiens OX=9606 GN=CCT7 PE=1 SV=2	1133.04	1076.09	992.41	1761.45	1676.06	1960.99
Q96M86	13	1	53.7593	0.000983819	0.000138727	589.609	0.999978	Normal Cells	Tumoral Cells	539804	Dynein heavy chain domain-containing protein 1 OS=Homo sapiens OX=9606 GN=DNHD1 PE=2 SV=2	1054.04	1006.2	1100.15	0	5.35602	0.00410867
P04264	25	15	143.711	0.00100136	0.000140957	1.31361	0.999975	Tumoral Cells	Normal Cells	66209.9	Keratin_ type II cytoskeletal 1 OS=Homo sapiens OX=9606 GN=KRT1 PE=1 SV=6	9158.52	8874.48	8680.3	11142.2	11691	12257.5
P52907;C9JUG7;P47755-2	5	1	28.7101	0.00100311	0.000140957	1.69762	0.999975	Normal Cells	Tumoral Cells	33093.9	F-actin-capping protein subunit alpha-1 OS=Homo sapiens OX=9606 GN=CAPZA1 PE=1 SV=3	355.252	352.339	332.586	199.726	185.999	227.001
Q02878	3	3	18.773	0.00100374	0.000140957	4.94466	0.999975	Tumoral Cells	Normal Cells	32785	60S ribosomal protein L6 OS=Homo sapiens OX=9606 GN=RPL6 PE=1 SV=3	96.6119	100.034	63.1482	347.811	516.163	420.62
G3V3A5;Q3SY87;Q86TZ1	7	2	25.1905	0.00101191	0.000141911	160.763	0.999974	Tumoral Cells	Normal Cells	218042	Tetratricopeptide repeat protein 6 OS=Homo sapiens OX=9606 GN=TTC6 PE=1 SV=1	0.623277	3.32778	0	136.269	266.011	232.906
REVERSE35701	4	2	19.1575	0.0010262	0.000143719	74.1403	0.999971	Normal Cells	Tumoral Cells	132514	Reversed Sequence 35701	450.775	524.314	429.958	1.67238	9.68052	7.59829
Q13033;Q13033-2;G3V340;G3V3G7	3	1	14.555	0.00102935	0.000143964	157.136	0.999971	Normal Cells	Tumoral Cells	87608.6	Striatin-3 OS=Homo sapiens OX=9606 GN=STRN3 PE=1 SV=3	1984.63	1760.39	1736.74	20.4024	12.0446	2.43832
Q5JXB2	4	1	19.7361	0.00103898	0.000145114	34.6373	0.999969	Tumoral Cells	Normal Cells	17377	Putative ubiquitin-conjugating enzyme E2 N-like OS=Homo sapiens OX=9606 GN=UBE2NL PE=1 SV=1	5.73703	17.4935	21.8106	597.622	565.85	396.632
REVERSE11467	4	1	12.2052	0.001046	0.000145897	30.6743	0.999968	Tumoral Cells	Normal Cells	536529	Reversed Sequence 11467	11.657	3.15402	3.57483	159.793	180.584	223.595
Q8IVF4;A0A1C7CYW8;A0A0J9YY17;A0A087WV07;F5H515;Q8IVF4-2	28	2	113.761	0.00104919	0.000146071	3.15032	0.999967	Normal Cells	Tumoral Cells	518035	Dynein heavy chain 10_ axonemal OS=Homo sapiens OX=9606 GN=DNAH10 PE=1 SV=4	287.086	228.151	279.812	68.8136	81.2939	102.264
Q06830;A0A0A0MSI0;A0A0A0MRQ5	16	9	66.168	0.00105009	0.000146071	1.20846	0.999967	Normal Cells	Tumoral Cells	22338.5	Peroxiredoxin-1 OS=Homo sapiens OX=9606 GN=PRDX1 PE=1 SV=1	2871.14	2906.21	2924.56	2364.53	2503.57	2332.72
P13861;P13861-2;H7C1L0;H7C330;P31323	5	3	28.1704	0.0010573	0.000146876	2.58215	0.999966	Tumoral Cells	Normal Cells	45860.6	cAMP-dependent protein kinase type II-alpha regulatory subunit OS=Homo sapiens OX=9606 GN=PRKAR2A PE=1 SV=2	80.4209	100.947	87.3786	251.18	191.936	250.83
Q9P225;Q9P225-2;I3L520;Q9P225-3	25	2	94.2328	0.00107089	0.000148564	13.0505	0.999963	Normal Cells	Tumoral Cells	511121	Dynein heavy chain 2_ axonemal OS=Homo sapiens OX=9606 GN=DNAH2 PE=2 SV=3	485.858	577.941	687.586	56.612	54.6385	22.9501
REVERSE30012	2	1	7.2113	0.00108931	0.000150915	430.48	0.999959	Normal Cells	Tumoral Cells	225727	Reversed Sequence 30012	1413.39	1405.86	1358.95	4.44177	0	5.26413
REVERSE24187	13	1	49.0525	0.00109165	0.000151036	2.90064	0.999959	Tumoral Cells	Normal Cells	239405	Reversed Sequence 24187	82.9091	109.496	100.769	310.656	307.684	232.055
Q13464;A0A0U1RQV4	6	2	26.66	0.00110416	0.000152562	7.73672	0.999956	Normal Cells	Tumoral Cells	159201	Rho-associated protein kinase 1 OS=Homo sapiens OX=9606 GN=ROCK1 PE=1 SV=1	343.453	305.523	352.696	55.9493	25.1154	48.4051
Q13308;Q13308-2;Q13308-4;Q13308-6;Q13308-5;Q13308-3;H0Y8F1;H7C5L0;Q86X91;C9J9E8;C9JQR6;F8WDG7	6	1	33.7542	0.00111343	0.000153637	87.1294	0.999954	Tumoral Cells	Normal Cells	119875	Inactive tyrosine-protein kinase 7 OS=Homo sapiens OX=9606 GN=PTK7 PE=1 SV=2	3.96702	4.52552	0.51074	282.344	262.673	239.434
Q5T4S7;Q5T4S7-2;Q5T4S7-3;Q5T4S7-4;X6R960;A0A0A0MSW0;X6RE05	8	2	28.0342	0.0011421	0.000157382	3.21238	0.999946	Normal Cells	Tumoral Cells	580913	E3 ubiquitin-protein ligase UBR4 OS=Homo sapiens OX=9606 GN=UBR4 PE=1 SV=1	944.631	853.204	1069.21	247.823	270.063	374.613
Q86UQ4;A0A0A0MT16;Q86UQ4-4;Q86UQ4-3;F5H7B7;Q86UQ4-5;Q86UQ4-6;Q86UQ4-7;H0Y4D2;H7C0U5;H7BZI9	20	3	74.6721	0.00115682	0.000159192	2.05213	0.999942	Normal Cells	Tumoral Cells	580894	ATP-binding cassette sub-family A member 13 OS=Homo sapiens OX=9606 GN=ABCA13 PE=2 SV=3	192.767	163.943	215.06	94.6112	97.302	86.7088
Q9BS26	3	2	12.1896	0.00115833	0.000159192	163.837	0.999942	Normal Cells	Tumoral Cells	47370.5	Endoplasmic reticulum resident protein 44 OS=Homo sapiens OX=9606 GN=ERP44 PE=1 SV=1	174.359	192.199	163.456	0	0	3.23502
Q9P2J5;Q9P2J5-2;A0A087WXY1;Q9P2J5-3	9	4	40.2845	0.00117004	0.000160586	2.1671	0.999938	Normal Cells	Tumoral Cells	135664	Leucine--tRNA ligase_ cytoplasmic OS=Homo sapiens OX=9606 GN=LARS PE=1 SV=2	317.83	350.577	370.636	160.158	136.954	182.349
Q9NR12;Q9NR12-2;D6RAN1;D6RF83;D6RH06;H7BYK4;Q9NR12-3;Q9NR12-4;Q9NR12-5;Q9NR12-6	4	1	22.2073	0.00119542	0.000163852	8.11166	0.99993	Normal Cells	Tumoral Cells	50928.3	PDZ and LIM domain protein 7 OS=Homo sapiens OX=9606 GN=PDLIM7 PE=1 SV=1	630.855	646.284	611.893	107.518	81.1303	44.2307
P35749;P35749-2;P35749-3;P35749-4	27	4	155.369	0.00119761	0.000163933	6.45594	0.99993	Normal Cells	Tumoral Cells	228195	Myosin-11 OS=Homo sapiens OX=9606 GN=MYH11 PE=1 SV=3	674.449	334.032	614.215	85.299	86.3461	79.704
Q03252	2	1	7.5145	0.00121715	0.000166171	5.70572	0.999923	Normal Cells	Tumoral Cells	70062.6	Lamin-B2 OS=Homo sapiens OX=9606 GN=LMNB2 PE=1 SV=4	306.583	305.397	337.382	79.0342	49.6868	37.6667
P62834;P61224;P61224-2;P61224-3;A0A075B6Q0;A6NIZ1;E7ESV4;F5GWU8;F5GX62;F5GYB5;F5GYH7;F5H004;F5H077;F5H0B7;F5H491;F5H4H0;F5H500;F5H6R7;F5H7Y6;P61224-4;B7ZB78;F5GZG1;F5H823;F8WBC0	5	3	22.3561	0.00121718	0.000166171	26.9245	0.999923	Normal Cells	Tumoral Cells	21329.4	Ras-related protein Rap-1A OS=Homo sapiens OX=9606 GN=RAP1A PE=1 SV=1	377.235	383.379	391.368	19.7719	17.7328	5.28093
C9J1V9;D6RBD7;H0YAL7;O43324;O43324-2;D6RCQ0	2	1	10.8065	0.001221	0.000166471	3.97637	0.999922	Tumoral Cells	Normal Cells	17017.6	EEF1E1-BLOC1S5 readthrough (NMD candidate) OS=Homo sapiens OX=9606 GN=EEF1E1-BLOC1S5 PE=4 SV=2	203.636	122.825	125.876	631.398	540.953	626.307
A0A0G2JS82;O94973;O94973-2;A0A0G2JQM1;O94973-3;A0A0G2JQA4;A0A0G2JRF9;A0A0G2JRS3;E9PR62;E9PNC4;A0A0G2JQT9;H0YEG0;A0A0G2JS17;E9PQP4;H0YDE9	9	3	51.431	0.00122641	0.000166988	1.12424	0.99992	Tumoral Cells	Normal Cells	102396	AP-2 complex subunit alpha-2 (Fragment) OS=Homo sapiens OX=9606 GN=AP2A2 PE=1 SV=1	511.777	511.707	500.208	584.963	563.996	564.034
Q9NY65;C9J2C0;Q9NY65-2	14	2	100.321	0.00123253	0.000167598	1.72021	0.999918	Tumoral Cells	Normal Cells	50778	Tubulin alpha-8 chain OS=Homo sapiens OX=9606 GN=TUBA8 PE=1 SV=1	743.178	766.502	670.458	1369.15	1239.97	1141.18
O75533;H7C341	7	3	35.6635	0.00124376	0.000168903	207.01	0.999913	Tumoral Cells	Normal Cells	146572	Splicing factor 3B subunit 1 OS=Homo sapiens OX=9606 GN=SF3B1 PE=1 SV=3	3.76492	0	0	284.983	215.828	278.567
P49756	2	2	7.249	0.00124833	0.000169301	10.4021	0.999912	Normal Cells	Tumoral Cells	100528	RNA-binding protein 25 OS=Homo sapiens OX=9606 GN=RBM25 PE=1 SV=3	234.861	381.178	388.413	21.1114	47.9665	27.4846
Q07666;Q07666-2;Q07666-3	2	1	9.5404	0.00125471	0.000169942	7.58729	0.999909	Tumoral Cells	Normal Cells	48341.5	KH domain-containing_ RNA-binding_ signal transduction-associated protein 1 OS=Homo sapiens OX=9606 GN=KHDRBS1 PE=1 SV=1	34.6451	24.6667	14.445	185.404	174.877	199.333
Q9UIJ7;Q9UIJ7-2;Q9UIJ7-3	2	1	11.3183	0.00127645	0.000172659	260.422	0.9999	Normal Cells	Tumoral Cells	25565.4	GTP:AMP phosphotransferase AK3_ mitochondrial OS=Homo sapiens OX=9606 GN=AK3 PE=1 SV=4	831.972	754.717	845.494	7.41326	0.13395	1.79219
P61160;F5H6T1;P61160-2	8	6	48.4803	0.0012826	0.000173263	3.70872	0.999898	Normal Cells	Tumoral Cells	45046	Actin-related protein 2 OS=Homo sapiens OX=9606 GN=ACTR2 PE=1 SV=1	904.483	938.242	949.174	276.789	299.619	176.385
REVERSE9601	6	2	20.6744	0.00128595	0.000173488	10.4019	0.999896	Normal Cells	Tumoral Cells	356247	Reversed Sequence 9601	204.186	110.702	199.97	14.4902	11.467	23.5396
Q9Y262;B0QY89;B0QY90;Q9Y262-2	7	4	37.0985	0.00130048	0.000175012	1.57519	0.99989	Normal Cells	Tumoral Cells	66955.2	Eukaryotic translation initiation factor 3 subunit L OS=Homo sapiens OX=9606 GN=EIF3L PE=1 SV=1	807.637	738.758	781.295	447.509	498.1	532.109
REVERSE26453	3	1	10.8868	0.00130065	0.000175012	25.5404	0.99989	Normal Cells	Tumoral Cells	92923.1	Reversed Sequence 26453	223.712	245.837	161.765	15.4832	4.95967	4.27541
P63096;C9JPP4;P63096-2	8	2	38.979	0.00130581	0.000175477	2.18859	0.999887	Tumoral Cells	Normal Cells	40931.4	Guanine nucleotide-binding protein G(i) subunit alpha-1 OS=Homo sapiens OX=9606 GN=GNAI1 PE=1 SV=2	406.663	436.993	372.263	950.376	967.617	743.153
Q5VST9-5;A0A0A0MRI8	5	2	19.4327	0.00133145	0.00017869	6.64854	0.999875	Tumoral Cells	Normal Cells	434061	Isoform 4 of Obscurin OS=Homo sapiens OX=9606 GN=OBSCN	22.7019	22.4061	42.8423	239.968	166.193	178.58
P51148;P51148-2;K7ERI8;K7ERQ8;K7ENY4;K7EIP6	7	2	50.6947	0.00137933	0.000184709	1.54499	0.99985	Normal Cells	Tumoral Cells	23710.7	Ras-related protein Rab-5C OS=Homo sapiens OX=9606 GN=RAB5C PE=1 SV=2	1779.93	1790.33	1769.82	1159.41	1257.67	1039.31
Q96K21;H3BRF9;H3BRM1;Q96K21-2;Q96K21-3;H3BN64;H3BUW6;Q96K21-4	3	2	14.6222	0.00137989	0.000184709	2.75894	0.999849	Normal Cells	Tumoral Cells	52458.8	Abscission/NoCut checkpoint regulator OS=Homo sapiens OX=9606 GN=ZFYVE19 PE=1 SV=3	458.03	452.499	514.241	132.581	192.594	191.245
P56192;P56192-2;H0YHV5;H0YIP0;H0YHL6;H0YI27;H0YI94;H0YIC2	9	3	55.6539	0.00141221	0.00018879	4.07716	0.99983	Tumoral Cells	Normal Cells	102313	Methionine--tRNA ligase_ cytoplasmic OS=Homo sapiens OX=9606 GN=MARS PE=1 SV=2	76.8798	77.7822	77.5149	366.585	216.08	363.957
REVERSE8411	4	1	13.6154	0.00141668	0.000189142	Infinity	0.999827	Normal Cells	Tumoral Cells	183447	Reversed Sequence 8411	139.003	18.4374	87.5592	0	0	0
P10515;E9PEJ4;H0YDD4	7	2	35.141	0.00145814	0.000194424	2.85198	0.9998	Normal Cells	Tumoral Cells	69510	Dihydrolipoyllysine-residue acetyltransferase component of pyruvate dehydrogenase complex_ mitochondrial OS=Homo sapiens OX=9606 GN=DLAT PE=1 SV=3	415.941	453.393	453.778	123.129	146.197	194.602
Q06210;Q06210-2	6	5	32.2776	0.00146329	0.000194859	2.84895	0.999797	Normal Cells	Tumoral Cells	79605	Glutamine--fructose-6-phosphate aminotransferase [isomerizing] 1 OS=Homo sapiens OX=9606 GN=GFPT1 PE=1 SV=3	364.062	394.282	359.475	162.383	127.686	102.292
Q8TD57	23	2	74.3749	0.0014672	0.000195127	2.13453	0.999794	Normal Cells	Tumoral Cells	474080	Dynein heavy chain 3_ axonemal OS=Homo sapiens OX=9606 GN=DNAH3 PE=2 SV=1	418.68	364.601	354.067	208.272	162.836	161.726
P18206;P18206-2;P18206-3	45	34	269.51	0.00148159	0.000196787	2.07694	0.999784	Normal Cells	Tumoral Cells	124370	Vinculin OS=Homo sapiens OX=9606 GN=VCL PE=1 SV=4	5800.64	4392.96	5808.96	2590.87	2569.08	2544.91
Q07954;H0YJI8	13	4	60.7174	0.00149603	0.000198449	3.02963	0.999773	Normal Cells	Tumoral Cells	523483	Prolow-density lipoprotein receptor-related protein 1 OS=Homo sapiens OX=9606 GN=LRP1 PE=1 SV=2	274.137	402.359	355.625	96.1749	129.573	114.928
P49368;P49368-2;B4DUR8;Q5SZX6;E9PM09;E9PRC8;Q5SZW8;Q5SZX9	9	5	46.4516	0.0015052	0.000199408	1.84808	0.999766	Tumoral Cells	Normal Cells	61104.3	T-complex protein 1 subunit gamma OS=Homo sapiens OX=9606 GN=CCT3 PE=1 SV=4	262.807	238.394	219.551	468.515	392.51	470.983
H3BMM9;H3BMS0;H3BTC0;H3BV80;Q15287;Q15287-2;Q15287-3;H3BPG5	2	1	12.0268	0.00150851	0.00019959	73.5845	0.999763	Tumoral Cells	Normal Cells	31700.6	RNA-binding protein with serine-rich domain 1 (Fragment) OS=Homo sapiens OX=9606 GN=RNPS1 PE=1 SV=1	0.980697	5.59704	7.3712	277.567	431.817	317.042
REVERSE33438	3	1	10.7201	0.00152204	0.000201122	229.696	0.999753	Normal Cells	Tumoral Cells	130097	Reversed Sequence 33438	738.156	697.965	694.523	0	3.54343	5.73251
Q9H9G7;Q9H9G7-2;Q9HCK5	2	1	8.1729	0.00152438	0.000201173	94.1092	0.999751	Tumoral Cells	Normal Cells	98558	Protein argonaute-3 OS=Homo sapiens OX=9606 GN=AGO3 PE=1 SV=2	0	2.10261	3.2579	159.861	224.501	120.111
P25398	2	2	6.1107	0.00156167	0.00020583	4.00971	0.99972	Tumoral Cells	Normal Cells	14914.2	40S ribosomal protein S12 OS=Homo sapiens OX=9606 GN=RPS12 PE=1 SV=3	50.0063	80.0125	64.873	202.012	283.224	296.224
REVERSE56452	34	8	137.45	0.00158382	0.000208482	8.18109	0.9997	Normal Cells	Tumoral Cells	350266	Reversed Sequence 56452	290.489	340.647	348.909	21.4362	46.2109	52.1469
Q96JI7;Q96JI7-3;C4B7M2;Q96JI7-2;H0YLK7;H0YLR8	5	1	19.2164	0.00160638	0.000211181	6.7046	0.999679	Tumoral Cells	Normal Cells	282860	Spatacsin OS=Homo sapiens OX=9606 GN=SPG11 PE=1 SV=3	32.2503	34.2536	16.1833	188.134	155.492	210.76
A6NHR9;A6NHR9-2	5	1	22.9947	0.00162058	0.000212777	64.2865	0.999665	Tumoral Cells	Normal Cells	228085	Structural maintenance of chromosomes flexible hinge domain-containing protein 1 OS=Homo sapiens OX=9606 GN=SMCHD1 PE=1 SV=2	0.275534	4.22419	0.671723	98.797	117.471	116.186
A0A2R8YD45;A0A2R8YGD1;O14773;O14773-2;A0A2R8Y7U1;A0A2R8Y7I4;A0A2R8YDY1	3	3	20.4821	0.00162581	0.000212886	120.11	0.99966	Normal Cells	Tumoral Cells	54776.4	Tripeptidyl-peptidase 1 OS=Homo sapiens OX=9606 GN=TPP1 PE=1 SV=1	950.673	986.717	1004.08	18.8209	4.04282	1.62601
B9A063;Q6PIF6;Q6PIF6-2	4	2	16.6804	0.00162749	0.000212886	8.57361	0.999658	Normal Cells	Tumoral Cells	111468	Unconventional myosin-VIIb OS=Homo sapiens OX=9606 GN=MYO7B PE=1 SV=1	560.473	420.425	603.194	92.9492	55.2777	36.5368
P32969;D6RAN4;A0A2R8Y5Y7;H0Y9R4;H0Y9V9;E7ESE0	5	2	23.2346	0.00162761	0.000212886	5.58638	0.999658	Tumoral Cells	Normal Cells	21977.5	60S ribosomal protein L9 OS=Homo sapiens OX=9606 GN=RPL9 PE=1 SV=1	91.1502	46.7542	46.4932	352.672	300.286	377.156
REVERSE20623	5	1	16.2852	0.00164388	0.00021474	7.2216	0.999642	Tumoral Cells	Normal Cells	271935	Reversed Sequence 20623	146.287	70.3935	68.6765	617.894	835.715	607.127
Q4G0P3;F8WD03;J3KTP9;Q4G0P3-10;Q4G0P3-5;Q4G0P3-6;Q4G0P3-8;Q4G0P3-2	10	1	42.6135	0.00165982	0.000216548	146.068	0.999625	Normal Cells	Tumoral Cells	581311	Hydrocephalus-inducing protein homolog OS=Homo sapiens OX=9606 GN=HYDIN PE=1 SV=3	191.623	165.017	216.127	3.92124	0	0
REVERSE29358	8	1	23.6813	0.00166487	0.000216932	3.86433	0.99962	Normal Cells	Tumoral Cells	570879	Reversed Sequence 29358	425.066	357.318	464.169	123.445	123.803	75.3305
REVERSE23740	12	2	35.3006	0.00166839	0.00021694	14.2538	0.999616	Tumoral Cells	Normal Cells	546622	Reversed Sequence 23740	8.22773	26.586	22.7314	259.803	268.733	291.7
P62854	1	1	5.6927	0.00166914	0.00021694	77.2631	0.999615	Tumoral Cells	Normal Cells	13300.6	40S ribosomal protein S26 OS=Homo sapiens OX=9606 GN=RPS26 PE=1 SV=3	0	2.57495	0	75.4054	73.1855	50.3575
REVERSE29265	16	1	53.6099	0.00168666	0.000218815	4.50987	0.999596	Normal Cells	Tumoral Cells	558145	Reversed Sequence 29265	530.839	581.466	573.35	81.485	129.137	163.148
P08648	4	2	18.0624	0.00168783	0.000218815	23.5946	0.999595	Normal Cells	Tumoral Cells	115677	Integrin alpha-5 OS=Homo sapiens OX=9606 GN=ITGA5 PE=1 SV=2	545.795	503.644	554.672	12.3601	44.6666	10.9597
Q9H2D6;Q9H2D6-2;Q9H2D6-3;Q9H2D6-5;Q9H2D6-7;F6WYE2;H0Y5J9;Q9H2D6-6	3	1	12.5127	0.00169645	0.0002194	203.37	0.999585	Tumoral Cells	Normal Cells	264284	TRIO and F-actin-binding protein OS=Homo sapiens OX=9606 GN=TRIOBP PE=1 SV=3	4.8097	0	0	290.211	381.01	306.927
REVERSE38539	8	2	24.825	0.00169804	0.0002194	1.70828	0.999583	Tumoral Cells	Normal Cells	239343	Reversed Sequence 38539	260.502	272.824	244.114	398.034	495.069	434.982
P33316;A0A0C4DGL3;H0YKC5;H0YKI0;H0YNW5;P33316-2;H0YMM5;H0YMP1;H0YNJ9	3	1	16.5569	0.00169874	0.0002194	288.779	0.999583	Tumoral Cells	Normal Cells	26848.4	Deoxyuridine 5'-triphosphate nucleotidohydrolase_ mitochondrial OS=Homo sapiens OX=9606 GN=DUT PE=1 SV=4	0	0	5.8863	570.65	488.809	640.38
Q8WXF0;O75494;O75494-2;O75494-3;O75494-4;O75494-5;O75494-6;Q5JRI1	3	1	17.4399	0.00171661	0.000221431	1.79223	0.999562	Tumoral Cells	Normal Cells	30683	Serine/arginine-rich splicing factor 12 OS=Homo sapiens OX=9606 GN=SRSF12 PE=2 SV=1	258.17	223.893	202.093	389.124	401.299	435.743
Q5JU85;A0A1W2PR28;Q5JU85-3	2	1	7.9309	0.00172927	0.000222784	7.3119	0.999547	Normal Cells	Tumoral Cells	163696	IQ motif and SEC7 domain-containing protein 2 OS=Homo sapiens OX=9606 GN=IQSEC2 PE=1 SV=2	817.907	1428.97	1241.27	214.259	159.055	103.736
Q96P70	8	4	39.0426	0.00176478	0.000227076	5.9511	0.999503	Tumoral Cells	Normal Cells	116933	Importin-9 OS=Homo sapiens OX=9606 GN=IPO9 PE=1 SV=3	174.564	75.3849	129.922	801.515	741.732	717.404
P04406;P04406-2;E7EUT5	40	22	142.815	0.00179363	0.0002305	1.19953	0.999465	Normal Cells	Tumoral Cells	36224.4	Glyceraldehyde-3-phosphate dehydrogenase OS=Homo sapiens OX=9606 GN=GAPDH PE=1 SV=3	41556.6	41720.8	40225.9	34234.3	33066.5	35658.8
O60568;H7C2V1;H7C2S8	4	2	20.2895	0.00181078	0.00023189	6.00656	0.999442	Normal Cells	Tumoral Cells	85355.6	Procollagen-lysine_2-oxoglutarate 5-dioxygenase 3 OS=Homo sapiens OX=9606 GN=PLOD3 PE=1 SV=1	322.289	401.139	412.051	83.4542	67.8147	37.771
REVERSE24680	2	1	6.8805	0.00181099	0.00023189	3.51146	0.999442	Normal Cells	Tumoral Cells	101470	Reversed Sequence 24680	244.019	395.065	402.22	105.778	95.7876	94.9792
P07099	3	1	14.99	0.00181164	0.00023189	1.70305	0.999441	Tumoral Cells	Normal Cells	53177.1	Epoxide hydrolase 1 OS=Homo sapiens OX=9606 GN=EPHX1 PE=1 SV=1	632.636	780.399	631.111	1139.08	1205.29	1136.91
Q15758;M0QXM4;Q15758-2;Q15758-3	4	1	25.8377	0.00181346	0.00023189	477.955	0.999438	Tumoral Cells	Normal Cells	57054.6	Neutral amino acid transporter B(0) OS=Homo sapiens OX=9606 GN=SLC1A5 PE=1 SV=2	0	8.08845	0	1216.33	1616.7	1032.89
P0CG47;B4DV12;F5GXK7;F5GYU3;F5H265;F5H2Z3;F5H388;F5H6Q2;F5H747;J3QKN0;J3QS39;P0CG48;Q5PY61;Q96C32;J3QTR3;P62979;P62987;A0A2R8Y422;M0R1M6;M0R1V7;M0R2S1;Q49A90;F5GZ39;J3QSA3	9	6	59.5273	0.00184736	0.000235931	2.11848	0.99939	Tumoral Cells	Normal Cells	25818.7	Polyubiquitin-B OS=Homo sapiens OX=9606 GN=UBB PE=1 SV=1	1129.23	951.411	995.645	1808.3	2358.44	2350.32
A0A087WV22;F8W7C6;P27635;X1WI28;H7C123;H7C2C5;Q96L21	3	2	17.3664	0.00187218	0.000238806	1.65498	0.999353	Tumoral Cells	Normal Cells	20838.4	60S ribosomal protein L10 OS=Homo sapiens OX=9606 GN=RPL10 PE=1 SV=1	1071.41	1298.02	1286.27	1898.55	2056.75	2094.8
REVERSE18580	4	1	15.6698	0.00187591	0.000238985	Infinity	0.999347	Tumoral Cells	Normal Cells	82668	Reversed Sequence 18580	0	0	0	104.339	17.434	151.756
E9PLA9;G3V153;Q14444;Q14444-2	2	2	11.2184	0.0018882	0.000240253	3.09724	0.999328	Tumoral Cells	Normal Cells	20235.8	Caprin-1 (Fragment) OS=Homo sapiens OX=9606 GN=CAPRIN1 PE=1 SV=1	170.326	179.683	145.98	379.928	580.182	576.084
REVERSE24367	1	1	3.9734	0.00189318	0.000240589	101.166	0.999321	Normal Cells	Tumoral Cells	139865	Reversed Sequence 24367	541.672	360.877	562.45	0.787443	3.26353	10.4302
Q14195-2	12	1	82.1907	0.00190454	0.000241734	12.8912	0.999303	Tumoral Cells	Normal Cells	74367.6	Isoform LCRMP-4 of Dihydropyrimidinase-related protein 3 OS=Homo sapiens OX=9606 GN=DPYSL3	17.8701	32.4117	63.7902	478.05	461.876	530.6
P31689;P31689-2	4	1	19.0563	0.00191313	0.000242338	10.5314	0.999289	Tumoral Cells	Normal Cells	45609.6	DnaJ homolog subfamily A member 1 OS=Homo sapiens OX=9606 GN=DNAJA1 PE=1 SV=2	49.3392	16.061	36.2225	353.451	328.556	388.22
Q8IY37	3	1	14.8547	0.00191627	0.000242338	84.0927	0.999284	Normal Cells	Tumoral Cells	130629	Probable ATP-dependent RNA helicase DHX37 OS=Homo sapiens OX=9606 GN=DHX37 PE=1 SV=1	182.749	190.719	164.082	4.4125	0	1.97986
REVERSE23814	2	1	6.4496	0.00191636	0.000242338	9.58755	0.999284	Normal Cells	Tumoral Cells	80837.6	Reversed Sequence 23814	274.619	182.249	167.399	28.7965	11.6588	24.6569
Q9UBB4;Q9UBB4-2;A0A1W2PQD2;B1AHE3;B1AHE4	4	1	28.2775	0.00192291	0.000242869	231.568	0.999273	Tumoral Cells	Normal Cells	54230.2	Ataxin-10 OS=Homo sapiens OX=9606 GN=ATXN10 PE=1 SV=1	0	0.868918	8.19472	674.689	734.726	689.432
Q9C0C2;A0A2R8Y5C4;E9PKK0;Q9C0C2-2	7	2	26.2136	0.00192992	0.000243455	99.2992	0.999261	Normal Cells	Tumoral Cells	182822	182 kDa tankyrase-1-binding protein OS=Homo sapiens OX=9606 GN=TNKS1BP1 PE=1 SV=4	94.7045	100.869	140.674	0	3.38621	0
H7C003;Q15435;B5MBZ8;C9J177;C9JD73;Q15435-2;Q15435-3;Q15435-4;Q15435-5	3	1	18.4736	0.0019592	0.000246847	1.90363	0.999212	Tumoral Cells	Normal Cells	38747.9	Protein phosphatase 1 regulatory subunit 7 (Fragment) OS=Homo sapiens OX=9606 GN=PPP1R7 PE=1 SV=1	126.839	133.009	115.789	249.477	202.963	262.635
Q5VTE0;P68104;A0A087WVQ9;P68104-2;A0A2U3TZH3;Q05639;A0A087WV01;A0A2R8Y488;A0A2R8Y660;A6PW80;Q5JR01;A0A2R8YDN5	25	20	108.225	0.00196911	0.000247792	1.29382	0.999195	Tumoral Cells	Normal Cells	50527.3	Putative elongation factor 1-alpha-like 3 OS=Homo sapiens OX=9606 GN=EEF1A1P5 PE=5 SV=1	6706.16	6120.16	6124.19	8167.99	8444.65	7905.83
O15020;O15020-2;A4QPE4	7	1	28.1193	0.00197161	0.000247803	2.09177	0.999191	Tumoral Cells	Normal Cells	272694	Spectrin beta chain_ non-erythrocytic 2 OS=Homo sapiens OX=9606 GN=SPTBN2 PE=1 SV=3	229.456	189.525	183.383	456.477	443.599	359.932
REVERSE38334	6	1	22.197	0.0019821	0.000248819	25.3802	0.999172	Normal Cells	Tumoral Cells	434061	Reversed Sequence 38334	698.69	992.292	428.753	12.2579	47.973	23.2885
A0A0C4DFV9;Q01105;Q01105-2;Q01105-3;Q01105-4;A0A087X027;P0DME0	2	1	12.3897	0.00198498	0.000248876	1.96005	0.999167	Tumoral Cells	Normal Cells	31124.1	Protein SET OS=Homo sapiens OX=9606 GN=SET PE=1 SV=1	680.316	795.167	819.976	1722.97	1419.23	1357.02
H7BXY3;Q7L2E3;Q7L2E3-2;Q7L2E3-3	3	1	10.5823	0.00198881	0.000249052	268.049	0.99916	Normal Cells	Tumoral Cells	131577	Putative ATP-dependent RNA helicase DHX30 OS=Homo sapiens OX=9606 GN=DHX30 PE=1 SV=1	687.663	504.032	550.645	0	0	6.50009
P26639;P26639-2	9	1	46.5222	0.00199234	0.000249192	8.9854	0.999154	Tumoral Cells	Normal Cells	84347.7	Threonine--tRNA ligase_ cytoplasmic OS=Homo sapiens OX=9606 GN=TARS PE=1 SV=3	30.1173	78.1205	69.6916	626.243	524.6	447.924
J3QS41;P42694;P42694-2	6	1	18.6139	0.00200014	0.000249574	3.07696	0.99914	Tumoral Cells	Normal Cells	220825	Probable helicase with zinc finger domain OS=Homo sapiens OX=9606 GN=HELZ PE=1 SV=1	134.612	145.542	96.859	334.021	460.969	365.064
REVERSE26703	10	3	37.0126	0.00200024	0.000249574	13.7543	0.999139	Tumoral Cells	Normal Cells	269479	Reversed Sequence 26703	28.8766	8.35165	10.1799	224.388	230.555	197.124
P45877	2	1	10.841	0.00200754	0.000250181	9.48397	0.999126	Tumoral Cells	Normal Cells	22877.4	Peptidyl-prolyl cis-trans isomerase C OS=Homo sapiens OX=9606 GN=PPIC PE=1 SV=1	22.3917	48.589	57.834	444.966	304.787	471.922
C9J931;Q15382;C9J469	2	1	12.4779	0.00201532	0.000250846	89.9166	0.999112	Tumoral Cells	Normal Cells	8731.07	GTP-binding protein Rheb OS=Homo sapiens OX=9606 GN=RHEB PE=1 SV=1	0	0	3.3383	112.302	79.742	108.124
H0Y786;H7BZD5	28	5	109.583	0.00202143	0.000251303	1.21055	0.9991	Tumoral Cells	Normal Cells	350266	Nebulin (Fragment) OS=Homo sapiens OX=9606 GN=NEB PE=1 SV=1	219.831	202.055	214.933	253.728	261.513	255.659
A0A0C4DGF4;E9PQF7;E9PRW0;Q9NZQ8;Q9NZQ8-2;Q9NZQ8-3	2	1	7.0525	0.00202927	0.000251973	1.7203	0.999085	Tumoral Cells	Normal Cells	131745	Transient receptor potential cation channel subfamily M member 5 (Fragment) OS=Homo sapiens OX=9606 GN=TRPM5 PE=4 SV=1	437.708	375.724	336.494	670.818	654.288	653.115
P07355;P07355-2;H0YN42;H0YMD0;H0YMU9;H0YKS4;H0YM50;H0YL33;H0YMM1;H0YN28;H0YNP5;H0YKX9;H0YKZ7;H0YLV6;H0YMT9;H0YMW4;H0YNA0;H0YKL9;H0YKV8;H0YN52;H0YMD9;H0YKN4;H0YNB8;H0YLE2	22	6	176.181	0.00212214	0.000263188	1.31189	0.998899	Normal Cells	Tumoral Cells	38832.2	Annexin A2 OS=Homo sapiens OX=9606 GN=ANXA2 PE=1 SV=2	10027.4	9093.15	9625.19	6952.82	7361.84	7597.03
O75417;A0A087WXL3;O75417-2	12	2	39.7998	0.00213854	0.000264903	96.948	0.998864	Normal Cells	Tumoral Cells	292471	DNA polymerase theta OS=Homo sapiens OX=9606 GN=POLQ PE=1 SV=2	113.477	283.97	119.489	1.62078	0	3.71131
P50395;P50395-2;Q5SX87;Q5SX86;Q5SX90;V9GYF8;V9GYJ7;G5E9U5;Q5SX91	14	2	71.2749	0.00217648	0.000269279	1.48431	0.998779	Tumoral Cells	Normal Cells	51119.6	Rab GDP dissociation inhibitor beta OS=Homo sapiens OX=9606 GN=GDI2 PE=1 SV=2	493.454	568.108	550.446	741.912	839.456	811.35
Q15233;C9JYS8;Q15233-2;H7C367;C9IZL7;C9J4X2	6	3	27.5664	0.00218165	0.000269518	191.182	0.998768	Tumoral Cells	Normal Cells	54345.8	Non-POU domain-containing octamer-binding protein OS=Homo sapiens OX=9606 GN=NONO PE=1 SV=4	4.31819	6.68196	0	742.81	743.221	616.998
Q14689;Q14689-2;Q14689-3;Q14689-4;Q14689-6;Q14689-5	9	1	42.2133	0.00218366	0.000269518	265.726	0.998763	Tumoral Cells	Normal Cells	172480	Disco-interacting protein 2 homolog A OS=Homo sapiens OX=9606 GN=DIP2A PE=1 SV=2	2.43544	0	10.5719	1202.25	1108.53	1145.59
P62318;P62318-2	4	1	15.3824	0.00219864	0.000271043	211.161	0.998729	Tumoral Cells	Normal Cells	14030.4	Small nuclear ribonucleoprotein Sm D3 OS=Homo sapiens OX=9606 GN=SNRPD3 PE=1 SV=1	0	0	6.33353	421.046	486.769	429.578
REVERSE6005	4	1	13.6689	0.00221408	0.000272619	67.2603	0.998692	Normal Cells	Tumoral Cells	247853	Reversed Sequence 6005	151.333	109.434	154.757	3.65492	0	2.52294
O60282;A0A0G2JMZ6;O60282-2	10	1	43.2352	0.00222242	0.00027332	123.04	0.998673	Normal Cells	Tumoral Cells	110065	Kinesin heavy chain isoform 5C OS=Homo sapiens OX=9606 GN=KIF5C PE=1 SV=1	375.148	381.52	332.688	3.05729	5.79637	0
Q709C8;Q709C8-2;Q709C8-3;Q709C8-4	21	2	81.797	0.00224545	0.000275822	18.7972	0.998617	Normal Cells	Tumoral Cells	424729	Vacuolar protein sorting-associated protein 13C OS=Homo sapiens OX=9606 GN=VPS13C PE=1 SV=1	144.625	234.104	202.878	8.69795	18.0681	4.17509
Q8IWZ3;E9PDP5;H0Y4P6;H3BLS9;H7C2F5;Q8IWZ3-4;Q8IWZ3-6	2	2	7.279	0.00225466	0.000276624	3.4453	0.998594	Normal Cells	Tumoral Cells	271454	Ankyrin repeat and KH domain-containing protein 1 OS=Homo sapiens OX=9606 GN=ANKHD1 PE=1 SV=1	429.903	479.398	507.475	95.3647	143.082	172.773
P61020;P61020-2	4	2	30.5642	0.00226023	0.000276977	2.23875	0.99858	Normal Cells	Tumoral Cells	23935	Ras-related protein Rab-5B OS=Homo sapiens OX=9606 GN=RAB5B PE=1 SV=1	233.859	233.217	259.578	130.15	106.217	88.2132
P47755;A0A0D9SET8;F8W9N7	4	3	22.7091	0.00227064	0.000277922	1.24482	0.998554	Normal Cells	Tumoral Cells	33177.2	F-actin-capping protein subunit alpha-2 OS=Homo sapiens OX=9606 GN=CAPZA2 PE=1 SV=3	976.604	909.048	981.811	777.281	738.79	787.447
O75369;O75369-2;O75369-3;O75369-6;O75369-8;O75369-9;E7EN95;O75369-7;O75369-4;O75369-5;H7C5L4	33	12	185.888	0.00228035	0.000278545	1.90523	0.99853	Normal Cells	Tumoral Cells	280331	Filamin-B OS=Homo sapiens OX=9606 GN=FLNB PE=1 SV=2	2465.99	2400.65	2410.16	1395.16	1377.92	1046.31
REVERSE14001	15	1	48.87	0.00228115	0.000278545	1.84927	0.998528	Normal Cells	Tumoral Cells	377445	Reversed Sequence 14001	506.319	515.2	538.603	277.308	240.398	325.936
Q96JB1;A0A075B6F3;Q96JB1-2;H0Y7V4	24	1	76.7866	0.00231549	0.000282404	1.6835	0.998439	Normal Cells	Tumoral Cells	518315	Dynein heavy chain 8_ axonemal OS=Homo sapiens OX=9606 GN=DNAH8 PE=1 SV=2	1598.71	1380.1	1302.53	837.664	788.168	917.273
Q71U36;Q71U36-2;P0DPH7;P0DPH8;Q6PEY2;P0DPH7-2;F8VQQ4;V9GZ17	14	1	157.954	0.0023228	0.000282961	20.5255	0.99842	Tumoral Cells	Normal Cells	50820	Tubulin alpha-1A chain OS=Homo sapiens OX=9606 GN=TUBA1A PE=1 SV=1	107.913	38.4056	23.8338	1278.06	1339.38	875.02
P31948;P31948-2;P31948-3;F5GXD8;F5H783;H0YGI8	7	4	47.9422	0.00233552	0.000284099	2.207	0.998386	Tumoral Cells	Normal Cells	63266.7	Stress-induced-phosphoprotein 1 OS=Homo sapiens OX=9606 GN=STIP1 PE=1 SV=1	120.156	89.8439	92.6767	200.279	214.44	253.286
REVERSE12841	5	1	15.912	0.00233767	0.000284099	8.63113	0.99838	Tumoral Cells	Normal Cells	197738	Reversed Sequence 12841	35.6797	13.8227	36.4608	264.141	217.077	260.742
Q9NS87;Q9NS87-2;Q9NS87-4;C9JKA9;D6RCT7;Q9NS87-3	4	1	12.7477	0.00237586	0.0002884	8.39225	0.998275	Tumoral Cells	Normal Cells	161130	Kinesin-like protein KIF15 OS=Homo sapiens OX=9606 GN=KIF15 PE=1 SV=1	41.8208	15.6272	40.672	282.659	274.793	265.996
P55265;P55265-4;P55265-5;H0YCK3;P55265-2;P55265-3	7	2	29.8827	0.0023813	0.000288515	51.122	0.99826	Tumoral Cells	Normal Cells	137264	Double-stranded RNA-specific adenosine deaminase OS=Homo sapiens OX=9606 GN=ADAR PE=1 SV=4	12.9511	7.12487	1.47284	376.02	344.591	381.009
Q2LD37;Q2LD37-4;Q2LD37-7;Q2LD37-6;Q2LD37-2;H0Y781;H3BLT5;H7C121;H7C070;H7C0G8;H7C0Y8;Q2LD37-5	27	2	115.644	0.00238242	0.000288515	2.5387	0.998257	Normal Cells	Tumoral Cells	559703	Transmembrane protein KIAA1109 OS=Homo sapiens OX=9606 GN=KIAA1109 PE=1 SV=2	114.471	98.5328	150.1	51.8025	43.1062	48.1186
E7ESA6;H0YBP1;Q05397;Q05397-5;Q05397-7;E9PEI4;H0YB16;H0YBZ1;Q05397-2;Q05397-3;Q05397-4;E5RJI4	3	1	17.8987	0.00239757	0.00028996	6.23561	0.998214	Normal Cells	Tumoral Cells	124994	Focal adhesion kinase 1 OS=Homo sapiens OX=9606 GN=PTK2 PE=1 SV=1	611.376	627.173	571.957	115.914	52.0533	122.383
Q96QP1;B3KUH8;B4E0R2;Q96QP1-2	4	1	18.6135	0.00239998	0.00028996	3.35152	0.998207	Normal Cells	Tumoral Cells	140287	Alpha-protein kinase 1 OS=Homo sapiens OX=9606 GN=ALPK1 PE=2 SV=3	191.109	168.268	185.369	65.4573	37.0535	60.0264
Q15181;Q5SQT6;D6RGI1;D6RGV9;H0YAK2	3	1	16.6467	0.00240616	0.000290162	120.709	0.998189	Tumoral Cells	Normal Cells	33116.3	Inorganic pyrophosphatase OS=Homo sapiens OX=9606 GN=PPA1 PE=1 SV=2	2.12866	0	6.88347	327.08	372.638	388.128
Q9NUQ9;A0A087X178;A0A1W2PRQ0;E5RFS4;E5RGI7;E5RHU5;E5RI16;E5RIR8;E5RJE1;E5RJL8;E5RK61;Q9NUQ9-2;Q9H0Q0	4	1	22.9779	0.00240729	0.000290162	10.0465	0.998186	Tumoral Cells	Normal Cells	37033.2	Protein FAM49B OS=Homo sapiens OX=9606 GN=FAM49B PE=1 SV=1	60.2652	48.7686	20.7782	517.804	450.447	335.906
REVERSE37718	6	1	20.5198	0.00242904	0.000292441	5.26176	0.998122	Normal Cells	Tumoral Cells	452405	Reversed Sequence 37718	747.84	898.125	919.484	158.351	99.2701	229.943
Q9UG01;Q9UG01-2;H7C161	8	1	27.9202	0.00243549	0.000292875	14.8505	0.998103	Normal Cells	Tumoral Cells	199344	Intraflagellar transport protein 172 homolog OS=Homo sapiens OX=9606 GN=IFT172 PE=1 SV=2	252.284	189.728	267.285	25.0453	6.38131	16.336
P27348;E9PG15	10	5	92.4734	0.00245003	0.00029428	4.68859	0.99806	Tumoral Cells	Normal Cells	28049.4	14-3-3 protein theta OS=Homo sapiens OX=9606 GN=YWHAQ PE=1 SV=1	668.622	581.477	658.368	1851.5	3577.42	3519.11
E7EVV3;Q8TC71	2	1	6.254	0.00246812	0.000296107	18.824	0.998005	Normal Cells	Tumoral Cells	59561.9	Mitochondria-eating protein OS=Homo sapiens OX=9606 GN=SPATA18 PE=1 SV=1	281.261	229.488	257.909	4.67429	14.8632	21.2966
A0A1W2PQ47;E9PNM1;P37268;P37268-2;P37268-3;P37268-4;P37268-5;E9PJG4;E9PS69	5	1	25.8097	0.00247175	0.000296197	312.79	0.997994	Tumoral Cells	Normal Cells	54484.9	Squalene synthase OS=Homo sapiens OX=9606 GN=FDFT1 PE=1 SV=1	9.09876	0	0	965.417	840.445	1040.14
Q5VZ89;Q5VZ89-7;Q5VZ89-3;Q5VZ89-5;X6RAE7	7	2	24.5163	0.00249618	0.000298777	1.92316	0.997919	Normal Cells	Tumoral Cells	215049	DENN domain-containing protein 4C OS=Homo sapiens OX=9606 GN=DENND4C PE=1 SV=3	132.874	166.938	163.283	85.7	70.4175	84.6821
Q8WUD1;Q8WUD1-2;E9PE37;H0YD31	10	2	54.4819	0.00252265	0.000301595	1.19135	0.997835	Normal Cells	Tumoral Cells	24442.5	Ras-related protein Rab-2B OS=Homo sapiens OX=9606 GN=RAB2B PE=1 SV=1	606.415	615.732	623.463	528.58	491.121	529.472
Q14108;A0A1W2PPX5;A0A1W2PQB7;A0A1W2PQR6;A0A1W2PRS1;A0A1W2PS43;A0A1W2PPU6;A0A1W2PRF6;Q14108-2	7	2	31.1921	0.00255602	0.00030523	21.4903	0.997727	Normal Cells	Tumoral Cells	54746.5	Lysosome membrane protein 2 OS=Homo sapiens OX=9606 GN=SCARB2 PE=1 SV=2	156.298	77.0638	191.442	6.09928	10.7853	2.88269
Q15738;C9JDR0	3	1	15.7751	0.00256096	0.000305466	10.2053	0.99771	Tumoral Cells	Normal Cells	42185.5	Sterol-4-alpha-carboxylate 3-dehydrogenase_ decarboxylating OS=Homo sapiens OX=9606 GN=NSDHL PE=1 SV=2	25.1004	79.8882	63.9097	545.677	520.645	657.331
REVERSE18833	9	1	27.3903	0.00256473	0.000305561	223.191	0.997698	Tumoral Cells	Normal Cells	316173	Reversed Sequence 18833	7.36921	6.25064	0	1094.08	904.776	1040.97
O60318;O60318-2	4	1	15.5199	0.00257512	0.000306444	8.64281	0.997663	Normal Cells	Tumoral Cells	220800	Germinal-center associated nuclear protein OS=Homo sapiens OX=9606 GN=MCM3AP PE=1 SV=2	352.348	337.208	301.802	41.8412	18.1084	54.7536
P36776;P36776-2;K7EJE8;K7EKE6;P36776-3;K7ER27;K7ER56;K7ERR6;K7ERS1	13	5	62.2984	0.0025807	0.000306754	2.4173	0.997645	Normal Cells	Tumoral Cells	107003	Lon protease homolog_ mitochondrial OS=Homo sapiens OX=9606 GN=LONP1 PE=1 SV=2	437.052	460.815	562.157	210.033	161.629	232.326
O43175;A0A286YF22;A0A2C9F2M7;A0A286YFA2;A0A286YFL2;A0A286YFM8;A0A286YER3;A0A286YFB2;A0A286YFC8;A0A286YF34;A0A286YFF3;A0A286YFK5	9	5	46.0649	0.00260238	0.000308973	13.8087	0.997571	Tumoral Cells	Normal Cells	57392	D-3-phosphoglycerate dehydrogenase OS=Homo sapiens OX=9606 GN=PHGDH PE=1 SV=4	252.244	61.3322	128.663	1738.8	2138.75	2229.18
P08195;F5GZS6;J3KPF3;P08195-2;P08195-3;P08195-4;F5GZI0;F5H0E2;H0YFS2;F5H867;H0YFX4	18	10	88.4761	0.00260828	0.000309318	1.42995	0.997551	Tumoral Cells	Normal Cells	68222.2	4F2 cell-surface antigen heavy chain OS=Homo sapiens OX=9606 GN=SLC3A2 PE=1 SV=3	2045.73	2368.55	2218.83	2964.21	3309.23	3211.56
P32322;P32322-2;P32322-3;E2QRB3;J3KQ22;J3QL24;J3KTA8;J3QKT3;J3QKT4;J3QL23;J3QL32;J3QLK9;J3QR88;J3QRZ0	3	2	19.3501	0.00261485	0.00030974	137.417	0.997528	Tumoral Cells	Normal Cells	33588.8	Pyrroline-5-carboxylate reductase 1_ mitochondrial OS=Homo sapiens OX=9606 GN=PYCR1 PE=1 SV=2	0	0	5.37718	185.382	257.064	296.469
M0QXB5;O95571;M0QY80	2	2	13.8411	0.00262328	0.000310381	198.581	0.997499	Normal Cells	Tumoral Cells	28900.7	Persulfide dioxygenase ETHE1_ mitochondrial OS=Homo sapiens OX=9606 GN=ETHE1 PE=1 SV=1	655.601	687.237	556.934	9.08058	0	0.486164
A0A087WX29;Q13148;A0A087WYY0;A0A087X260;B1AKP7;G3V162;K7EJM5;K7EN94;A0A087WV68;A0A087WXQ5;Q13148-4;A0A087WW61;A0A087WX67;A0A087WXV3	4	3	25.2008	0.00264647	0.000312765	32.8244	0.997418	Tumoral Cells	Normal Cells	27028.4	TAR DNA-binding protein 43 (Fragment) OS=Homo sapiens OX=9606 GN=TARDBP PE=1 SV=1	2.47211	14.9828	12.4433	320.086	314.517	346.787
A0AVT1;A0AVT1-2;H0Y8S8	13	1	58.802	0.00265895	0.00031388	4.30285	0.997373	Tumoral Cells	Normal Cells	119282	Ubiquitin-like modifier-activating enzyme 6 OS=Homo sapiens OX=9606 GN=UBA6 PE=1 SV=1	123.877	99.2242	60.1715	422.043	351.421	445.419
Q58FF8	23	5	123.708	0.00267661	0.000315603	72.4783	0.99731	Tumoral Cells	Normal Cells	44520.1	Putative heat shock protein HSP 90-beta 2 OS=Homo sapiens OX=9606 GN=HSP90AB2P PE=1 SV=2	9.88711	27.8507	2.31062	925.368	1009.39	967.883
Q08431;Q08431-2;Q08431-4;H0YKS8;Q08431-3;X6R3G6	2	1	11.3255	0.00269114	0.000316953	38.2255	0.997257	Normal Cells	Tumoral Cells	43903.4	Lactadherin OS=Homo sapiens OX=9606 GN=MFGE8 PE=1 SV=3	651.736	619.414	500.061	23.4411	19.2317	3.66296
O94986;O94986-3;O94986-1;O94986-2	8	1	27.5524	0.00272536	0.000320616	1.46554	0.99713	Normal Cells	Tumoral Cells	198022	Centrosomal protein of 152 kDa OS=Homo sapiens OX=9606 GN=CEP152 PE=1 SV=4	2400.81	2560.76	2383.96	1648.43	1526.9	1836.83
F5GYQ1;J3QL14;P61421;R4GN72	1	1	6.2851	0.00280493	0.0003296	6.48625	0.996821	Normal Cells	Tumoral Cells	45116.3	V-type proton ATPase subunit OS=Homo sapiens OX=9606 GN=ATP6V0D1 PE=1 SV=1	353	736.252	705.143	94.811	68.3215	113.513
P24539;Q5QNZ2	4	1	22.2731	0.0028405	0.000333399	1.48405	0.996678	Normal Cells	Tumoral Cells	28965.7	ATP synthase F(0) complex subunit B1_ mitochondrial OS=Homo sapiens OX=9606 GN=ATP5F1 PE=1 SV=2	556.411	569.222	598.057	344.41	411.089	405.976
Q99497;K7ELW0	3	1	21.8621	0.00285329	0.00033452	2.38472	0.996626	Tumoral Cells	Normal Cells	20062.2	Protein/nucleic acid deglycase DJ-1 OS=Homo sapiens OX=9606 GN=PARK7 PE=1 SV=2	206.646	207.101	197.57	368.949	551.916	536.958
O75534;O75534-2;O75534-3;O75534-4;E9PLT0;E9PKN4;E9PLD4;E9PNG3	4	1	27.6377	0.00287487	0.000336666	3.44126	0.996536	Tumoral Cells	Normal Cells	89740.2	Cold shock domain-containing protein E1 OS=Homo sapiens OX=9606 GN=CSDE1 PE=1 SV=2	37.9938	30.8524	41.8287	171.248	105.623	103.99
REVERSE35195	3	1	9.9523	0.00288535	0.000337509	3.18117	0.996492	Tumoral Cells	Normal Cells	61302.2	Reversed Sequence 35195	88.8465	56.513	85.0015	289.035	244.007	199.776
Q9Y2K3	9	2	29.3659	0.00289157	0.000337853	5.67879	0.996466	Normal Cells	Tumoral Cells	226045	Myosin-15 OS=Homo sapiens OX=9606 GN=MYH15 PE=1 SV=5	301.032	261.658	247.318	37.8723	74.6451	30.12
REVERSE18379	11	2	41.1081	0.0029064	0.000339201	2.23067	0.996403	Tumoral Cells	Normal Cells	252851	Reversed Sequence 18379	49.5889	34.5159	33.6471	88.9063	88.7571	85.0017
Q15008;Q15008-4;Q15008-2;Q15008-3;H7C531;C9J0E9;C9J7B7	6	1	28.3903	0.00301932	0.000351821	1.58374	0.995904	Tumoral Cells	Normal Cells	45816.6	26S proteasome non-ATPase regulatory subunit 6 OS=Homo sapiens OX=9606 GN=PSMD6 PE=1 SV=1	364.009	380.691	327.639	555.188	517.037	626.083
P14868;P14868-2;C9J7S3;C9JLC1	3	1	14.3186	0.00302137	0.000351821	244.314	0.995894	Normal Cells	Tumoral Cells	57535.5	Aspartate--tRNA ligase_ cytoplasmic OS=Homo sapiens OX=9606 GN=DARS PE=1 SV=2	1338.04	1436.02	1382.69	12.1628	4.85118	0
P39880;A0A2R8Y852;A0A2R8YDI1;P39880-2;P39880-3;P39880-4;P39880-5;P39880-6;Q13948;Q13948-10;Q13948-2;Q13948-9	6	2	27.639	0.00305101	0.000354871	1.77204	0.995757	Tumoral Cells	Normal Cells	164644	Homeobox protein cut-like 1 OS=Homo sapiens OX=9606 GN=CUX1 PE=1 SV=3	424.866	415.683	394.196	735.831	619.916	832.274
REVERSE29498	10	1	37.7147	0.00306453	0.000356041	7.67213	0.995694	Normal Cells	Tumoral Cells	159201	Reversed Sequence 29498	165.599	118.707	222.301	17.0652	34.6643	14.3025
REVERSE13371	2	1	6.8354	0.00312341	0.000362473	27.6165	0.995412	Tumoral Cells	Normal Cells	61149.9	Reversed Sequence 13371	19.8101	38.7395	5.83	694.809	588.927	494.201
P35580;P35580-2;P35580-3;P35580-4;P35580-5;E7ERA5	32	5	200.763	0.00314059	0.000364056	1.61325	0.995328	Tumoral Cells	Normal Cells	229969	Myosin-10 OS=Homo sapiens OX=9606 GN=MYH10 PE=1 SV=3	377.54	314.693	359.874	625.795	539.414	532.107
Q9NZI8;Q9NZI8-2	6	2	33.5721	0.00317572	0.000367715	1.38046	0.995154	Normal Cells	Tumoral Cells	63822.9	Insulin-like growth factor 2 mRNA-binding protein 1 OS=Homo sapiens OX=9606 GN=IGF2BP1 PE=1 SV=2	726.893	660.738	748.588	508.779	489.192	549.495
REVERSE16863	2	1	6.0826	0.00322402	0.000372887	31.8674	0.994909	Tumoral Cells	Normal Cells	226983	Reversed Sequence 16863	20.3965	12.958	2.84007	400.691	419.448	333.29
P18085;C9JAK5;C9JPM4;U3KQF2;F5H1V1;F5H6T5;F8WDB3	13	10	54.5218	0.00325579	0.000376139	1.4425	0.994744	Normal Cells	Tumoral Cells	20624.9	ADP-ribosylation factor 4 OS=Homo sapiens OX=9606 GN=ARF4 PE=1 SV=3	1174.71	1066.04	1091.33	705.154	840.235	764.549
O60706;O60706-2	2	1	6.6054	0.00327738	0.000378209	Infinity	0.994631	Normal Cells	Tumoral Cells	175650	ATP-binding cassette sub-family C member 9 OS=Homo sapiens OX=9606 GN=ABCC9 PE=1 SV=2	7.54168	59.8186	38.5564	0	0	0
O75116;E9PF63;Q14DU5;D6REE7;C9JFJ0	15	1	56.9287	0.00330341	0.000380787	2.91455	0.994493	Tumoral Cells	Normal Cells	162041	Rho-associated protein kinase 2 OS=Homo sapiens OX=9606 GN=ROCK2 PE=1 SV=4	392.5	497.341	484.055	1759.79	1135.87	1108.63
Q8NBX0	5	2	20.3526	0.00332498	0.000382843	12.5519	0.994377	Tumoral Cells	Normal Cells	47493.6	Saccharopine dehydrogenase-like oxidoreductase OS=Homo sapiens OX=9606 GN=SCCPDH PE=1 SV=1	8.93205	2.75923	6.49579	103.485	47.1932	77.6045
REVERSE7485	3	1	10.7543	0.0034099	0.000392183	5.20376	0.993908	Tumoral Cells	Normal Cells	147733	Reversed Sequence 7485	34.0616	52.5208	25.3226	245.184	197.888	139.254
REVERSE37118	4	1	11.8164	0.00344141	0.000395366	264.302	0.993729	Tumoral Cells	Normal Cells	186935	Reversed Sequence 37118	12.2148	0	0	1063.73	1076.43	1088.23
REVERSE7660	3	1	10.3975	0.0035766	0.000410439	89.9224	0.992932	Tumoral Cells	Normal Cells	270027	Reversed Sequence 7660	5.05508	0	0	108.67	134.885	211.009
REVERSE2303	5	1	19.9034	0.00360147	0.000412832	102.377	0.992781	Tumoral Cells	Normal Cells	138725	Reversed Sequence 2303	0	3.24791	0	42.9249	118.88	170.705
A7E2V4;A7E2V4-2;A7E2V4-3;A7E2V4-4;A7E2V4-5;H7BZ52;S4R393;S4R3H3;S4R410;H0YCW2;H7C453;S4R3B3;S4R3U7	5	1	22.8194	0.00360761	0.000413076	102.762	0.992743	Normal Cells	Tumoral Cells	199465	Zinc finger SWIM domain-containing protein 8 OS=Homo sapiens OX=9606 GN=ZSWIM8 PE=1 SV=1	404.331	346.883	440.787	5.98036	5.61921	0
P20339;P20339-2;F8VUA5;F8VVK3;F8VVZ0;F8VWU4	10	5	45.7987	0.00366646	0.000419347	1.82393	0.992377	Normal Cells	Tumoral Cells	23886.8	Ras-related protein Rab-5A OS=Homo sapiens OX=9606 GN=RAB5A PE=1 SV=2	760.309	788.837	817.439	450.428	492.349	354.743
Q3L8U1;Q3L8U1-2;Q3L8U1-3;A0A087WU44	4	1	15.8757	0.003876	0.000442821	4.04478	0.991003	Normal Cells	Tumoral Cells	328189	Chromodomain-helicase-DNA-binding protein 9 OS=Homo sapiens OX=9606 GN=CHD9 PE=1 SV=2	57.5332	75.4865	77.5679	23.6806	17.2754	11.1081
H0YLR3;H0YMA0;P09661	2	1	12.0253	0.00390777	0.000445956	13.5827	0.990785	Tumoral Cells	Normal Cells	9477.63	U2 small nuclear ribonucleoprotein A' (Fragment) OS=Homo sapiens OX=9606 GN=SNRPA1 PE=1 SV=1	12.99	11.01	47.8899	329.545	274.116	372.8
REVERSE37142	2	1	6.7432	0.00394744	0.000449985	66.8613	0.99051	Tumoral Cells	Normal Cells	85752.4	Reversed Sequence 37142	5.25186	4.37405	0	214.502	194.005	235.095
Q9Y3F4;Q9Y3F4-2;H0YH33	8	4	44.414	0.00401633	0.000457331	1.62857	0.990023	Tumoral Cells	Normal Cells	38780.5	Serine-threonine kinase receptor-associated protein OS=Homo sapiens OX=9606 GN=STRAP PE=1 SV=1	406.433	429.794	416.219	578.842	707.825	753.034
P28074;P28074-3;H0YJM8;P28074-2	4	4	25.3493	0.00403933	0.000459442	1.87139	0.989858	Tumoral Cells	Normal Cells	28651.4	Proteasome subunit beta type-5 OS=Homo sapiens OX=9606 GN=PSMB5 PE=1 SV=3	164.525	196.882	157.052	302.128	376.312	291.798
P04899;P04899-4;P04899-2;P04899-3;P04899-5;P04899-6;P09471;P09471-2;A0A1W2PP38;H3BTM2	9	5	60.8554	0.00406196	0.000461506	1.23228	0.989695	Normal Cells	Tumoral Cells	41021.3	Guanine nucleotide-binding protein G(i) subunit alpha-2 OS=Homo sapiens OX=9606 GN=GNAI2 PE=1 SV=3	3798.5	3555.5	3485.16	2941.73	3047.08	2807.22
O95996;O95996-2;O95996-3;A0A0C4DGQ0;B5MDS5;K7ELQ3;K7EN62	3	1	16.1453	0.00415209	0.000471226	3.88663	0.989032	Normal Cells	Tumoral Cells	246116	Adenomatous polyposis coli protein 2 OS=Homo sapiens OX=9606 GN=APC2 PE=1 SV=1	147.7	187.571	163.163	32.6798	31.6782	63.8853
Q9ULT8;A0A087X2H1;H0YJP0;H0YJD4	6	2	25.1562	0.00416267	0.000471907	70.5707	0.988953	Normal Cells	Tumoral Cells	292407	E3 ubiquitin-protein ligase HECTD1 OS=Homo sapiens OX=9606 GN=HECTD1 PE=1 SV=3	280.266	229.911	214.104	0	3.14472	7.11848
Q99996;A0A0A0MRF6;Q99996-1;Q99996-3;Q99996-5;Q99996-6;A0A0A0MRE9;A0A087WX84;Q99996-4;H7BYL6;Q6PJH3	35	4	137.331	0.0042212	0.000478015	6.83309	0.988511	Normal Cells	Tumoral Cells	455269	A-kinase anchor protein 9 OS=Homo sapiens OX=9606 GN=AKAP9 PE=1 SV=4	165.911	119.146	178.65	12.8672	37.6728	17.322
Q14643;Q14643-2;Q14643-3;Q14643-4;Q14643-5;Q14643-6;Q14643-7;Q14643-8	11	2	40.7063	0.0042762	0.000483711	2.27964	0.988089	Normal Cells	Tumoral Cells	317351	Inositol 1_4_5-trisphosphate receptor type 1 OS=Homo sapiens OX=9606 GN=ITPR1 PE=1 SV=3	309.221	289.43	320.05	100.57	140.593	161.84
Q9Y617;Q9Y617-2	4	4	23.0993	0.00431194	0.000487219	12.2991	0.987811	Tumoral Cells	Normal Cells	40821.9	Phosphoserine aminotransferase OS=Homo sapiens OX=9606 GN=PSAT1 PE=1 SV=2	30.0345	57.2641	12.2842	366.441	503.134	355.204
Q8N1F7;Q8N1F7-2;H3BVG0;H3BMX0;H3BP95;H3BPA9;H3BRD9;H3BV15;H3BVE2	9	4	52.003	0.00432637	0.000488313	2.91972	0.987698	Tumoral Cells	Normal Cells	94001.7	Nuclear pore complex protein Nup93 OS=Homo sapiens OX=9606 GN=NUP93 PE=1 SV=2	221.02	118.107	188.074	491.734	510.634	536.911
G5E9C5;O76074;O76074-2;C9JGT3	2	2	9.9749	0.00434884	0.000490312	48.0773	0.987521	Normal Cells	Tumoral Cells	95056	Phosphodiesterase OS=Homo sapiens OX=9606 GN=PDE5A PE=1 SV=1	147.233	161.739	91.2902	5.04993	3.20206	0.0734028
P00491;G3V2H3;G3V5M2	6	1	39.4633	0.004409	0.000496551	3.85082	0.987043	Normal Cells	Tumoral Cells	32346.1	Purine nucleoside phosphorylase OS=Homo sapiens OX=9606 GN=PNP PE=1 SV=2	399.937	256.375	507.112	99.8921	120.136	82.0959
Q9UHQ9;H7C0R7	3	2	17.1662	0.00442357	0.000497648	45.7618	0.986925	Normal Cells	Tumoral Cells	34266	NADH-cytochrome b5 reductase 1 OS=Homo sapiens OX=9606 GN=CYB5R1 PE=1 SV=1	129.736	146.65	150.134	1.39296	7.71469	0.212792
E7ETU9;O00469;O00469-2;C9JXZ0;O00469-3	3	2	17.1	0.00443569	0.000498333	14.679	0.986828	Normal Cells	Tumoral Cells	81797.8	Procollagen-lysine_2-oxoglutarate 5-dioxygenase 2 OS=Homo sapiens OX=9606 GN=PLOD2 PE=1 SV=1	190.058	594.175	570.914	28.5423	45.3753	18.4013
Q9UPU5	3	1	13.3043	0.00444041	0.000498333	Infinity	0.98679	Normal Cells	Tumoral Cells	297388	Ubiquitin carboxyl-terminal hydrolase 24 OS=Homo sapiens OX=9606 GN=USP24 PE=1 SV=3	23.0464	463.152	498.371	0	0	0
Q07890;Q07890-2;A0A087X277;C9K0N6	7	3	24.6228	0.00444419	0.000498333	1.38679	0.986759	Normal Cells	Tumoral Cells	154348	Son of sevenless homolog 2 OS=Homo sapiens OX=9606 GN=SOS2 PE=1 SV=2	365.938	393.58	332.681	271.517	268.033	248.024
Q6R2W3;A0A2R8Y5N3;A0A140T9Y6	6	3	22.1286	0.00444935	0.000498369	7.28247	0.986717	Tumoral Cells	Normal Cells	153548	SCAN domain-containing protein 3 OS=Homo sapiens OX=9606 GN=ZBED9 PE=2 SV=1	33.7954	23.8785	77.9591	367.856	269.545	350.342
Q86VV8;Q86VV8-3;A0A1W2PPP3;A0A1W2PR32;A0A1W2PR96	3	1	11.8864	0.00448095	0.000501363	1.82651	0.98646	Normal Cells	Tumoral Cells	252451	Rotatin OS=Homo sapiens OX=9606 GN=RTTN PE=1 SV=3	744.608	841.939	939.093	420.248	424.67	537.851
REVERSE18497	5	1	15.0302	0.00448882	0.000501698	5.82114	0.986396	Tumoral Cells	Normal Cells	340556	Reversed Sequence 18497	33.4642	13.4097	12.8372	98.3868	129.019	120.181
P11413;P11413-2;P11413-3;E7EM57;E7EUI8;E9PD92	5	4	30.9638	0.00459189	0.000512661	1.79399	0.985541	Tumoral Cells	Normal Cells	59713.1	Glucose-6-phosphate 1-dehydrogenase OS=Homo sapiens OX=9606 GN=G6PD PE=1 SV=4	347.636	292.41	268.494	546.662	478.011	605.237
Q14568	15	5	79.8004	0.00461645	0.000514439	6.73278	0.985334	Tumoral Cells	Normal Cells	39478.9	Heat shock protein HSP 90-alpha A2 OS=Homo sapiens OX=9606 GN=HSP90AA2P PE=1 SV=2	89.1691	237.983	251.909	1263.11	1521.99	1113.59
O94826	3	1	13.3322	0.00461781	0.000514439	3.03919	0.985322	Tumoral Cells	Normal Cells	68139.3	Mitochondrial import receptor subunit TOM70 OS=Homo sapiens OX=9606 GN=TOMM70 PE=1 SV=1	39.5698	69.2356	40.3586	173.643	147.064	132.631
E7EVA0;P27816;P27816-6;P27816-2;P27816-5;B5MEG9;F8W9U4;H0Y2V1;H7C456;H7C4C5;A0A0J9YVV8;A0A0J9YW37;P27816-7	16	3	90.7979	0.00464218	0.000516595	14.1739	0.985116	Normal Cells	Tumoral Cells	246699	Microtubule-associated protein OS=Homo sapiens OX=9606 GN=MAP4 PE=1 SV=1	338.123	418.185	322.263	37.7061	7.84601	30.5433
O95373	10	5	48.774	0.00466057	0.000518081	1.41969	0.984959	Tumoral Cells	Normal Cells	120828	Importin-7 OS=Homo sapiens OX=9606 GN=IPO7 PE=1 SV=1	348.308	396.195	381.891	511.792	584.808	502.525
P30041	11	8	46.0143	0.00466762	0.000518305	1.27279	0.984899	Normal Cells	Tumoral Cells	25149.1	Peroxiredoxin-6 OS=Homo sapiens OX=9606 GN=PRDX6 PE=1 SV=3	2572.9	2519.09	2524.29	1983.28	1855.06	2145.6
A0A087WVY5;Q96MR6;Q96MR6-2;E9PRV3	6	1	21.754	0.00468025	0.000519148	4.37172	0.984791	Normal Cells	Tumoral Cells	150000	Cilia- and flagella-associated protein 57 OS=Homo sapiens OX=9606 GN=CFAP57 PE=1 SV=1	226.749	189.439	170.249	34.605	30.2769	69.2614
P54578;P54578-2;A6NJA2;P54578-3;J3KS55;J3QQT6	8	4	46.396	0.00477762	0.000529378	1.20487	0.983946	Normal Cells	Tumoral Cells	56525.4	Ubiquitin carboxyl-terminal hydrolase 14 OS=Homo sapiens OX=9606 GN=USP14 PE=1 SV=3	807.362	849.902	871.591	672.831	695.354	730.679
O15144;C9JTV5;G5E9J0;G5E9S7;H7C3F9	6	2	40.2744	0.00478535	0.000529664	26.9548	0.983879	Normal Cells	Tumoral Cells	34447.1	Actin-related protein 2/3 complex subunit 2 OS=Homo sapiens OX=9606 GN=ARPC2 PE=1 SV=1	161.854	189.512	151.409	1.6083	2.44357	14.6006
REVERSE7309	11	2	28.5908	0.00482994	0.000534025	65.2909	0.983485	Tumoral Cells	Normal Cells	413451	Reversed Sequence 7309	0	0	5.40058	164.104	101.339	87.1656
REVERSE35859	8	4	31.8111	0.00483747	0.000534284	3.33546	0.983419	Normal Cells	Tumoral Cells	195160	Reversed Sequence 35859	368.076	261.391	262.081	73.7683	69.2754	124.25
P02545;P02545-2;P02545-4;P02545-5;P02545-6;Q3BDU5;Q5TCI8;P02545-3	4	1	18.1865	0.00484591	0.000534642	4.85956	0.983344	Normal Cells	Tumoral Cells	74424.7	Prelamin-A/C OS=Homo sapiens OX=9606 GN=LMNA PE=1 SV=1	248.532	531.294	230.954	67.9712	68.8893	71.1377
REVERSE20015	4	1	13.9895	0.00490834	0.000540951	13.0401	0.982785	Tumoral Cells	Normal Cells	69925.8	Reversed Sequence 20015	12.7495	32.1037	5.91973	261.141	209.404	191.536
REVERSE24993	4	1	17.2717	0.00493347	0.000543139	6.23501	0.982558	Normal Cells	Tumoral Cells	175832	Reversed Sequence 24993	115.628	113.38	86.2478	7.98768	22.8271	19.7474
Q9UMZ2;Q9UMZ2-3;Q9UMZ2-4;Q9UMZ2-5;Q9UMZ2-6;Q9UMZ2-7;Q9UMZ2-8;Q9UMZ2-9	6	2	20.5508	0.00494375	0.000543689	60.0597	0.982465	Tumoral Cells	Normal Cells	141396	Synergin gamma OS=Homo sapiens OX=9606 GN=SYNRG PE=1 SV=2	16.0393	1.71739	25.8978	894.958	849.762	877.159
Q9P2D8;Q9P2D8-2;Q9P2D8-3	2	1	6.4307	0.00501708	0.000551165	45.093	0.981794	Tumoral Cells	Normal Cells	299889	Protein unc-79 homolog OS=Homo sapiens OX=9606 GN=UNC79 PE=2 SV=4	0	0	4.02752	76.0178	40.2443	65.351
P10155;P10155-2;P10155-3;P10155-4;P10155-5	2	1	9.4887	0.0050346	0.0005525	3.81953	0.981633	Normal Cells	Tumoral Cells	61412.1	60 kDa SS-A/Ro ribonucleoprotein OS=Homo sapiens OX=9606 GN=TROVE2 PE=1 SV=2	297.626	563.373	536.364	106.465	107.82	151.563
A0A087WWK8;A0A2R8Y695;A0A2R8Y7T6;Q6DN90;A0A0C4DGT3;Q6DN90-2	3	1	10.6349	0.0050504	0.000553643	3.50848	0.981487	Tumoral Cells	Normal Cells	125332	IQ motif and SEC7 domain-containing protein 1 OS=Homo sapiens OX=9606 GN=IQSEC1 PE=1 SV=1	90.7583	123.047	77.7098	436.583	348.307	237.883
P49755;G3V2K7	3	2	19.6009	0.0051017	0.000558673	1.5697	0.981009	Normal Cells	Tumoral Cells	25147.1	Transmembrane emp24 domain-containing protein 10 OS=Homo sapiens OX=9606 GN=TMED10 PE=1 SV=2	3111.38	2989.02	3064.9	1996.58	1657.58	2184.74
REVERSE14116	11	1	35.5894	0.00510744	0.000558706	1.27982	0.980955	Normal Cells	Tumoral Cells	298472	Reversed Sequence 14116	1594.24	1462.7	1420.07	1140.92	1230.38	1126.86
O75083;D6RD66;O75083-3	6	2	36.7588	0.00514227	0.000561919	1.77891	0.980628	Normal Cells	Tumoral Cells	66877.9	WD repeat-containing protein 1 OS=Homo sapiens OX=9606 GN=WDR1 PE=1 SV=4	574.559	466.299	494.4	277.386	334.342	251.307
P35609;P35609-2;F6THM6	18	4	141.916	0.00516461	0.000563762	1.26171	0.980417	Normal Cells	Tumoral Cells	104424	Alpha-actinin-2 OS=Homo sapiens OX=9606 GN=ACTN2 PE=1 SV=1	352.099	315.559	343.883	256.751	264.989	279.985
Q2TAC2;Q2TAC2-2;K7N7D6	9	1	43.0496	0.00517598	0.000564404	64.9353	0.98031	Normal Cells	Tumoral Cells	103452	Coiled-coil domain-containing protein 57 OS=Homo sapiens OX=9606 GN=CCDC57 PE=1 SV=2	135.786	228.055	139.669	0.222683	7.41284	0.118518
A4D1B5;A4D1B5-2;A4D1B5-3	3	1	10.517	0.00519224	0.000565578	63.0631	0.980155	Tumoral Cells	Normal Cells	99056.3	Gamma-secretase-activating protein OS=Homo sapiens OX=9606 GN=GSAP PE=1 SV=2	0	5.88721	0	122.828	159.18	89.2573
P62995;P62995-3;H7BXF3	4	1	25.1552	0.00522106	0.000568116	184.19	0.97988	Tumoral Cells	Normal Cells	33779.8	Transformer-2 protein homolog beta OS=Homo sapiens OX=9606 GN=TRA2B PE=1 SV=1	0	0	15.929	1095.7	774.655	1063.6
O95202;O95202-2;O95202-3	10	3	52.2343	0.00525209	0.000570889	2.91965	0.979583	Normal Cells	Tumoral Cells	84038.6	Mitochondrial proton/calcium exchanger protein OS=Homo sapiens OX=9606 GN=LETM1 PE=1 SV=1	225.732	171.714	276.254	99.1074	66.9457	64.6941
P46977;A0A0C4DH80;E9PI32;E9PN73;P46977-2	5	2	23.3678	0.00527431	0.0005727	9.09161	0.979369	Normal Cells	Tumoral Cells	81157.1	Dolichyl-diphosphooligosaccharide--protein glycosyltransferase subunit STT3A OS=Homo sapiens OX=9606 GN=STT3A PE=1 SV=2	32.5044	98.2712	72.3932	5.36807	6.26569	10.7131
Q15424;Q15424-2;Q15424-3;Q15424-4	3	1	13.99	0.00530788	0.000575738	72.8031	0.979044	Tumoral Cells	Normal Cells	103098	Scaffold attachment factor B1 OS=Homo sapiens OX=9606 GN=SAFB PE=1 SV=4	0	1.76942	9.24508	298.349	162.232	341.308
P49411	6	3	36.3754	0.00532485	0.00057697	1.32726	0.97888	Normal Cells	Tumoral Cells	49883.8	Elongation factor Tu_ mitochondrial OS=Homo sapiens OX=9606 GN=TUFM PE=1 SV=2	1420.78	1286.39	1316.4	1011.28	936.799	1083.41
REVERSE1650	4	1	14.2152	0.00536867	0.000581107	22.4874	0.978452	Tumoral Cells	Normal Cells	201837	Reversed Sequence 1650	3.36756	7.47916	5.362	37.6654	170.595	156.231
Q3SY69	5	1	21.582	0.00541765	0.000585792	2.22575	0.97797	Tumoral Cells	Normal Cells	102430	Mitochondrial 10-formyltetrahydrofolate dehydrogenase OS=Homo sapiens OX=9606 GN=ALDH1L2 PE=1 SV=2	103.958	90.9513	75.017	179.197	175.066	246.525
J3KSB5;P21359;P21359-2;P21359-4;P21359-6	4	1	13.3923	0.00545712	0.000589441	1.54399	0.977579	Tumoral Cells	Normal Cells	188652	Neurofibromin (Fragment) OS=Homo sapiens OX=9606 GN=NF1 PE=1 SV=1	1451.8	1506.68	1279.77	2391.83	1935.19	2216.81
Q15084;Q15084-2;Q15084-3;Q15084-4;Q15084-5	18	10	81.8596	0.0055423	0.000598014	1.16474	0.976727	Tumoral Cells	Normal Cells	48520.6	Protein disulfide-isomerase A6 OS=Homo sapiens OX=9606 GN=PDIA6 PE=1 SV=1	7624.05	7499.79	7452.21	8298.65	8963.86	9032.66
A0A0A0MRG2;E9PG40;P05067;P05067-10;P05067-11;P05067-3;P05067-4;P05067-5;P05067-6;P05067-7;P05067-8;P05067-9;H7C0V9	3	2	12.7791	0.00561203	0.000604904	59.318	0.976022	Tumoral Cells	Normal Cells	75794.2	Amyloid-beta A4 protein OS=Homo sapiens OX=9606 GN=APP PE=1 SV=1	0	3.63259	8.37267	216.189	236.054	259.885
REVERSE38145	2	2	7.6393	0.00564451	0.000607241	3.2789	0.975691	Tumoral Cells	Normal Cells	92268.1	Reversed Sequence 38145	68.2559	65.2553	35.7198	156.321	189.568	209.002
Q8WXH0-7;A0A0C4DGK3;G3V4T3;Q8WXH0-13;G3V3D4;Q8WXH0-10;Q8WXH0-3;Q8WXH0-4	16	3	56.9607	0.00564551	0.000607241	1.38993	0.975681	Normal Cells	Tumoral Cells	379760	Isoform 7 of Nesprin-2 OS=Homo sapiens OX=9606 GN=SYNE2	1870.73	1857.54	1689.24	1315.62	1177.4	1404.68
P51911;P51911-2	3	1	15.4221	0.00566039	0.000608206	53.4247	0.975529	Normal Cells	Tumoral Cells	33341.6	Calponin-1 OS=Homo sapiens OX=9606 GN=CNN1 PE=1 SV=2	144.098	244.69	167.502	3.00768	7.40492	0
B0I1T2	2	1	10.8018	0.00573748	0.000615846	21.0725	0.974735	Normal Cells	Tumoral Cells	117469	Unconventional myosin-Ig OS=Homo sapiens OX=9606 GN=MYO1G PE=1 SV=2	394.833	426.617	454.945	10.221	45.2336	5.1171
Q04637;E7EUU4;E7EX73;E9PGM1;Q04637-3;Q04637-4;Q04637-5;Q04637-6;Q04637-7;Q04637-8;Q04637-9;C9JF13;C9J6B6;C9J2Z7;C9K073;A0A0A0MSA7;A0A0U1RQK7;H7C044;H7C0V6;O43432-3;O43432-4	14	4	81.2473	0.00576597	0.000618259	1.56883	0.97444	Tumoral Cells	Normal Cells	176233	Eukaryotic translation initiation factor 4 gamma 1 OS=Homo sapiens OX=9606 GN=EIF4G1 PE=1 SV=4	277.882	333.799	269.36	419.356	499.968	462.879
P07942;G3XAI2;E7EPA6	11	3	62.7748	0.00585398	0.000627043	2.5595	0.97352	Normal Cells	Tumoral Cells	205281	Laminin subunit beta-1 OS=Homo sapiens OX=9606 GN=LAMB1 PE=1 SV=2	260.931	218.401	175.326	108.261	69.0673	78.4475
Q9H0J4;A0A1B0GW36;Q9H0J4-3;Q9H0J4-2	3	1	7.0348	0.00591332	0.000632741	3.93854	0.972894	Tumoral Cells	Normal Cells	181340	Glutamine-rich protein 2 OS=Homo sapiens OX=9606 GN=QRICH2 PE=1 SV=1	23.9452	16.4409	25.053	118.083	56.4744	83.1763
REVERSE7272	6	1	26.097	0.00593015	0.000633458	8.43822	0.972716	Normal Cells	Tumoral Cells	125124	Reversed Sequence 7272	467.367	505.168	537.252	22.8772	99.8337	56.2115
K7ERC8;Q06136;K7EQS7	2	1	11.1798	0.00593233	0.000633458	14.7736	0.972693	Normal Cells	Tumoral Cells	33068.5	3-ketodihydrosphingosine reductase OS=Homo sapiens OX=9606 GN=KDSR PE=1 SV=2	403.047	320.456	340.736	23.7533	41.7303	6.5528
REVERSE12537	5	2	16.7354	0.0060024	0.000640277	2.85751	0.971946	Tumoral Cells	Normal Cells	559703	Reversed Sequence 12537	74.1166	143	127.061	329.066	343.628	310.796
REVERSE10052	11	2	41.4448	0.00613137	0.000653356	29.8685	0.970555	Normal Cells	Tumoral Cells	156319	Reversed Sequence 10052	179.79	186.38	187.253	1.07879	15.1966	2.2533
REVERSE615	2	1	6.948	0.00614288	0.000653907	7.02618	0.97043	Normal Cells	Tumoral Cells	99689.8	Reversed Sequence 615	119.985	198.382	259.534	31.6892	14.0002	36.5603
REVERSE12664	6	2	19.0964	0.00624577	0.000664172	2.22837	0.969305	Normal Cells	Tumoral Cells	135245	Reversed Sequence 12664	858.977	600.012	776.108	347.836	386.861	268.323
P22102	2	1	8.891	0.00630954	0.000670261	2.91826	0.968601	Tumoral Cells	Normal Cells	109022	Trifunctional purine biosynthetic protein adenosine-3 OS=Homo sapiens OX=9606 GN=GART PE=1 SV=1	243.971	144.537	127.711	547.589	433.626	525.244
Q86YA3;I3L0G6;G3XAL8;Q86YA3-3;Q86YA3-4;Q86YA3-5;Q86YA3-6;Q86YA3-2;Q86YA3-7	9	2	38.0669	0.00633239	0.000671995	4.47874	0.968347	Normal Cells	Tumoral Cells	239054	Protein ZGRF1 OS=Homo sapiens OX=9606 GN=ZGRF1 PE=1 SV=3	263.51	270.512	283.32	33.5698	53.3609	95.5633
Q96JJ7;Q96JJ7-2;B4DIE3;H3BPB3;H3BRY0;H3BT89;H3BVI1	5	2	29.6227	0.00636026	0.000674257	1.41098	0.968038	Tumoral Cells	Normal Cells	52214.2	Protein disulfide-isomerase TMX3 OS=Homo sapiens OX=9606 GN=TMX3 PE=1 SV=2	231.647	248.006	229.775	374.31	306.935	319.743
O00410;H0Y8C6;O00410-3;O00410-2;C9JMV5;E7ETV3;H0Y3V4;C9JZ53;E7EQT5;E7EV12;E7EWK4;E7EX05	14	9	86.6293	0.00639259	0.000676987	1.40219	0.967677	Tumoral Cells	Normal Cells	125113	Importin-5 OS=Homo sapiens OX=9606 GN=IPO5 PE=1 SV=4	1578.7	1260.31	1402.35	1968.23	1967.54	2011.43
P54652	19	5	110.413	0.00640302	0.000677395	2.85185	0.967561	Tumoral Cells	Normal Cells	70306.2	Heat shock-related 70 kDa protein 2 OS=Homo sapiens OX=9606 GN=HSPA2 PE=1 SV=1	544.361	607.29	336.521	1385.91	1196.28	1661.85
Q8NBS9;Q8NBS9-2	4	1	23.6846	0.00649126	0.000686025	1.83546	0.96657	Normal Cells	Tumoral Cells	48313.2	Thioredoxin domain-containing protein 5 OS=Homo sapiens OX=9606 GN=TXNDC5 PE=1 SV=2	330.56	383.817	387.364	180.064	175.53	244.657
Q9H7D0;H0Y7N4;H0YB14;Q9H7D0-2	6	1	21.1874	0.00652977	0.000689387	40.4983	0.966135	Tumoral Cells	Normal Cells	216336	Dedicator of cytokinesis protein 5 OS=Homo sapiens OX=9606 GN=DOCK5 PE=1 SV=3	5.01736	0	0	88.8266	49.2989	65.069
Q96JQ2	3	1	12.0317	0.00656121	0.000691675	194.001	0.965779	Normal Cells	Tumoral Cells	112107	Calmin OS=Homo sapiens OX=9606 GN=CLMN PE=1 SV=1	2114.54	2185.93	2082.11	13.0258	19.8741	0
REVERSE30701	1	1	4.046	0.00656488	0.000691675	12.5881	0.965737	Normal Cells	Tumoral Cells	73148.4	Reversed Sequence 30701	255.265	351.104	306.422	14.5556	49.8563	8.10005
Q96N66;Q96N66-2;Q96N66-3	1	1	6.5717	0.00657968	0.000692526	15.6111	0.965569	Normal Cells	Tumoral Cells	53449.4	Lysophospholipid acyltransferase 7 OS=Homo sapiens OX=9606 GN=MBOAT7 PE=1 SV=2	563.339	697.959	174.823	47.8862	18.0556	26.052
O95613;O95613-2	22	4	78.9708	0.0066347	0.000697603	41.9092	0.964942	Tumoral Cells	Normal Cells	380832	Pericentrin OS=Homo sapiens OX=9606 GN=PCNT PE=1 SV=4	0	8.33899	2.32489	135.23	148.434	163.251
REVERSE18217	6	1	21.4449	0.00664187	0.000697644	1.51598	0.96486	Tumoral Cells	Normal Cells	144547	Reversed Sequence 18217	803.069	791.047	686.626	1130.21	1038.71	1288.64
O75923;O75923-10;O75923-11;O75923-12;O75923-13;O75923-14;O75923-2;O75923-3;O75923-4;O75923-5;O75923-6;O75923-7;O75923-8;O75923-9;O75923-15	6	1	25.2131	0.0066811	0.00070105	41.6635	0.964411	Normal Cells	Tumoral Cells	239405	Dysferlin OS=Homo sapiens OX=9606 GN=DYSF PE=1 SV=1	64.8124	93.754	79.3325	0	0	5.71
P25205;J3KQ69;P25205-2	9	4	41.7028	0.00684793	0.000717823	55.4637	0.962484	Tumoral Cells	Normal Cells	91608.3	DNA replication licensing factor MCM3 OS=Homo sapiens OX=9606 GN=MCM3 PE=1 SV=3	0	2.30172	11.606	234.429	284.772	252.175
REVERSE34328	5	1	22.7424	0.00687378	0.000719801	3.34001	0.962183	Normal Cells	Tumoral Cells	244485	Reversed Sequence 34328	122.43	220.196	195.974	57.1491	64.7671	39.3409
O14828;O14828-2	4	2	21.0887	0.0069309	0.000725044	1.37442	0.961516	Tumoral Cells	Normal Cells	38686.2	Secretory carrier-associated membrane protein 3 OS=Homo sapiens OX=9606 GN=SCAMP3 PE=1 SV=3	338.709	359.442	382.028	445.658	515.217	523.742
Q2M1Z3;C9J652	3	1	9.5158	0.0069503	0.000726335	23.148	0.961289	Normal Cells	Tumoral Cells	158354	Rho GTPase-activating protein 31 OS=Homo sapiens OX=9606 GN=ARHGAP31 PE=1 SV=2	179.513	84.6544	118.797	11.2385	1.05015	4.25554
REVERSE31109	5	1	17.0073	0.00702494	0.000733391	1.30519	0.960412	Normal Cells	Tumoral Cells	161674	Reversed Sequence 31109	424.693	429.679	456.824	342.831	357.063	304.708
P35269;M0R0R9;M0R0Z3	4	1	18.5697	0.00711165	0.000741691	5.18426	0.959386	Normal Cells	Tumoral Cells	58297.6	General transcription factor IIF subunit 1 OS=Homo sapiens OX=9606 GN=GTF2F1 PE=1 SV=2	260.076	383.959	161.216	63.4724	58.1246	33.7291
P37198	1	1	6.0585	0.00717004	0.000747024	13.2694	0.958692	Tumoral Cells	Normal Cells	53426.1	Nuclear pore glycoprotein p62 OS=Homo sapiens OX=9606 GN=NUP62 PE=1 SV=3	6.68723	7.40731	39.9177	250.572	254.674	211.461
Q9Y577;E5RJW6;Q9Y577-2	3	1	13.0838	0.0071804	0.000747348	134.54	0.958569	Normal Cells	Tumoral Cells	55502	E3 ubiquitin-protein ligase TRIM17 OS=Homo sapiens OX=9606 GN=TRIM17 PE=1 SV=1	1278.89	1276.14	1157.64	0	13.5484	14.0469
Q8WUM4;Q8WUM4-2;Q8WUM4-3;F8WDK9	7	2	34.9192	0.00720452	0.0007491	2.01659	0.958281	Tumoral Cells	Normal Cells	96650.6	Programmed cell death 6-interacting protein OS=Homo sapiens OX=9606 GN=PDCD6IP PE=1 SV=1	176.641	123.996	121.055	291.937	246.489	311.954
Q9NR16;Q9NR16-2;Q9NR16-4;Q9NR16-3	3	1	10.7961	0.00723332	0.000751335	51.4414	0.957937	Tumoral Cells	Normal Cells	165170	Scavenger receptor cysteine-rich type 1 protein M160 OS=Homo sapiens OX=9606 GN=CD163L1 PE=1 SV=2	7.90415	0	0	116.666	157.065	132.87
Q9P219	3	1	9.3721	0.00735639	0.000763349	65.6167	0.956459	Tumoral Cells	Normal Cells	229371	Protein Daple OS=Homo sapiens OX=9606 GN=CCDC88C PE=1 SV=3	0	0	10.4902	220.464	255.533	212.336
Q32P28;Q32P28-3;Q32P28-4;E2QRI1;Q32P28-2;H7C2W6	3	1	18.6297	0.0073652	0.000763493	7.41877	0.956353	Normal Cells	Tumoral Cells	84249.5	Prolyl 3-hydroxylase 1 OS=Homo sapiens OX=9606 GN=P3H1 PE=1 SV=2	95.7772	116.134	172.374	30.0133	13.8578	7.92799
REVERSE22535	3	1	9.9399	0.00748672	0.00077531	49.1375	0.954882	Tumoral Cells	Normal Cells	108177	Reversed Sequence 22535	0	0	7.56881	93.4261	130.739	147.747
REVERSE16594	8	1	27.9019	0.00753808	0.00077938	12.4241	0.954257	Tumoral Cells	Normal Cells	385973	Reversed Sequence 16594	34.456	26.9027	155.609	682.72	917.219	1095.69
O60287	5	1	19.2914	0.00754117	0.00077938	62.3529	0.95422	Tumoral Cells	Normal Cells	256671	Nucleolar pre-ribosomal-associated protein 1 OS=Homo sapiens OX=9606 GN=URB1 PE=1 SV=4	0	0	8.26712	100.059	238.027	177.393
Q86UP2;Q86UP2-2;Q86UP2-3;Q86UP2-4;G3V4Y7;B7Z6P3;H0YJV5	11	1	46.7205	0.00756396	0.000780951	4.03612	0.953942	Normal Cells	Tumoral Cells	156561	Kinectin OS=Homo sapiens OX=9606 GN=KTN1 PE=1 SV=1	313.286	317.288	286.491	75.7109	111.043	40.4606
H0Y4Y4;Q96C19	1	1	6.0327	0.00763762	0.000786492	2.53837	0.953041	Tumoral Cells	Normal Cells	19588.2	EF-hand domain-containing protein D2 (Fragment) OS=Homo sapiens OX=9606 GN=EFHD2 PE=1 SV=1	50.9841	79.9223	47.5644	122.452	164.575	165.999
P13073;H3BN72;H3BNV9;H3BPG0;Q86WV2;H3BNI5	3	1	19.2856	0.00764018	0.000786492	46.0306	0.95301	Tumoral Cells	Normal Cells	19633.8	Cytochrome c oxidase subunit 4 isoform 1_ mitochondrial OS=Homo sapiens OX=9606 GN=COX4I1 PE=1 SV=1	0	10.5867	2.76184	188.486	233.527	192.427
A0A087X0T5;Q96AB6	1	1	3.9699	0.00764055	0.000786492	49.231	0.953005	Normal Cells	Tumoral Cells	23522.4	Protein N-terminal asparagine amidohydrolase OS=Homo sapiens OX=9606 GN=NTAN1 PE=1 SV=1	104.499	93.8617	166.702	0	7.41531	0
Q16401;Q16401-2	4	2	17.3383	0.00764957	0.000786635	4.0695	0.952895	Normal Cells	Tumoral Cells	56595	26S proteasome non-ATPase regulatory subunit 5 OS=Homo sapiens OX=9606 GN=PSMD5 PE=1 SV=3	147.72	196.311	129.062	58.9772	23.6065	33.6699
P18669	3	1	19.2155	0.00771686	0.000792762	85.7273	0.952068	Tumoral Cells	Normal Cells	28918	Phosphoglycerate mutase 1 OS=Homo sapiens OX=9606 GN=PGAM1 PE=1 SV=2	0	14.7905	0	378.106	429.761	460.087
Q8NC60	2	1	6.8985	0.00783685	0.000804286	16.8522	0.950588	Tumoral Cells	Normal Cells	79028.2	Nitric oxide-associated protein 1 OS=Homo sapiens OX=9606 GN=NOA1 PE=1 SV=2	2.83152	27.2285	6.04782	215.407	204.612	188.478
Q9BXU1;Q9BXU1-2;Q9BXU1-3	4	1	15.8538	0.00791536	0.000811534	Infinity	0.949614	Normal Cells	Tumoral Cells	116721	Serine/threonine-protein kinase 31 OS=Homo sapiens OX=9606 GN=STK31 PE=2 SV=2	17.9914	763.964	660.717	0	0	0
Q96QE3;A0A075B754;Q96QE3-2	6	2	20.9756	0.00794003	0.000813253	3.72019	0.949308	Normal Cells	Tumoral Cells	209623	ATPase family AAA domain-containing protein 5 OS=Homo sapiens OX=9606 GN=ATAD5 PE=1 SV=4	307.534	326.721	339.591	122.295	92.0024	47.4758
P45974;P45974-2	7	3	32.1486	0.00809275	0.000828072	2.59257	0.947402	Tumoral Cells	Normal Cells	96698.9	Ubiquitin carboxyl-terminal hydrolase 5 OS=Homo sapiens OX=9606 GN=USP5 PE=1 SV=2	73.2354	122.906	129.771	288.855	239.721	316.374
REVERSE30754	7	4	25.9273	0.00816351	0.000834483	1.29553	0.946514	Tumoral Cells	Normal Cells	309720	Reversed Sequence 30754	898.429	925.264	909.988	1264.53	1212.54	1064.5
A0A1B0GV93;Q53GQ0;E9PI21;A0A1B0GVY6	4	3	25.0773	0.00817205	0.000834527	1.64179	0.946407	Tumoral Cells	Normal Cells	30475.7	Very-long-chain 3-oxoacyl-CoA reductase OS=Homo sapiens OX=9606 GN=HSD17B12 PE=1 SV=1	201.524	201.014	245.618	410.713	330.303	323.119
REVERSE8949	6	1	27.8473	0.00819274	0.000835811	72.6646	0.946147	Normal Cells	Tumoral Cells	334562	Reversed Sequence 8949	132.984	1368.15	1338.95	10.1577	9.70905	19.2181
A8TX70;A8TX70-2;E9PAL5;H0Y935	9	2	31.7465	0.00820198	0.000835925	16.7552	0.946031	Tumoral Cells	Normal Cells	291979	Collagen alpha-5(VI) chain OS=Homo sapiens OX=9606 GN=COL6A5 PE=1 SV=1	29.1542	14.4188	16.298	681.078	182.739	139.336
P11532;P11532-4;A0A075B6G3;A0A087WTU7;A0A087WV90;E9PDN5;P11532-2;P11532-3;E7EQS5;E7ESB2;F5GZY3;F8VX32;H0Y304;E7EQR9;Q4G0X0	15	3	62.1415	0.00825411	0.000840405	66.2637	0.945374	Normal Cells	Tumoral Cells	428803	Dystrophin OS=Homo sapiens OX=9606 GN=DMD PE=1 SV=3	90.1652	278.217	197.741	8.54348	0	0
O00370	4	2	13.1676	0.0082969	0.000843338	2.67401	0.944834	Normal Cells	Tumoral Cells	150095	LINE-1 retrotransposable element ORF2 protein OS=Homo sapiens OX=9606 PE=1 SV=1	117.725	131.779	179.218	59.8562	37.8321	62.6411
Q12767;C9JL75;Q12767-2;J3KTL5;J3QQW3;J3QRY7;J3KRU7;J3KS76;J3QLM7;J3QS17	4	1	18.1182	0.00829929	0.000843338	22.299	0.944804	Normal Cells	Tumoral Cells	153717	Transmembrane protein 94 OS=Homo sapiens OX=9606 GN=TMEM94 PE=1 SV=1	773.17	727.075	540.806	9.3958	75.2467	6.88872
P46013;P46013-2	6	2	18.8296	0.00834415	0.000847059	2.88285	0.944237	Normal Cells	Tumoral Cells	360918	Proliferation marker protein Ki-67 OS=Homo sapiens OX=9606 GN=MKI67 PE=1 SV=2	973.841	931.448	906.174	485.014	236.121	254.101
Q5H9R7;E9PKF6;H7BXH2;Q5H9R7-2;Q5H9R7-4;Q5H9R7-5;Q5H9R7-6;Q5H9R7-3;E9PQP7;H0YEN2;E9PK08	7	2	30.5318	0.00853711	0.000865795	5.09047	0.941788	Tumoral Cells	Normal Cells	98638.7	Serine/threonine-protein phosphatase 6 regulatory subunit 3 OS=Homo sapiens OX=9606 GN=PPP6R3 PE=1 SV=2	39.1329	60.6653	17.7056	190.806	214.703	192.641
O95714;A0A0J9YVP0	13	1	51.8111	0.00868003	0.000879422	1.62161	0.939964	Tumoral Cells	Normal Cells	533844	E3 ubiquitin-protein ligase HERC2 OS=Homo sapiens OX=9606 GN=HERC2 PE=1 SV=2	280.953	291.921	281.674	460.279	384.907	540.555
Q8N201	5	1	14.6105	0.00870567	0.000881153	9.81972	0.939636	Tumoral Cells	Normal Cells	246522	Integrator complex subunit 1 OS=Homo sapiens OX=9606 GN=INTS1 PE=1 SV=2	41.3433	7.41736	10.4866	164.801	236.637	180.353
Q6PCE3	1	1	4.8907	0.00891897	0.000901855	53.7073	0.936897	Tumoral Cells	Normal Cells	71411.2	Glucose 1_6-bisphosphate synthase OS=Homo sapiens OX=9606 GN=PGM2L1 PE=1 SV=3	0.698878	4.40383	32.9701	648.001	687.624	709.159
O14979;A0A087WUK2;O14979-2;O14979-3	7	2	36.7792	0.00897988	0.000907124	2.96729	0.936112	Tumoral Cells	Normal Cells	46608.7	Heterogeneous nuclear ribonucleoprotein D-like OS=Homo sapiens OX=9606 GN=HNRNPDL PE=1 SV=3	828.165	360.685	506.641	1703.83	1661.27	1665.91
REVERSE28875	4	1	14.8575	0.00907804	0.00091614	9.05427	0.934845	Normal Cells	Tumoral Cells	199474	Reversed Sequence 28875	517.539	692.468	512.453	80.7901	19.3536	90.0936
P53420	1	1	3.1343	0.00909185	0.000916635	3.6798	0.934666	Normal Cells	Tumoral Cells	165863	Collagen alpha-4(IV) chain OS=Homo sapiens OX=9606 GN=COL4A4 PE=1 SV=3	1010.43	608.479	466.687	233.51	142.201	191.058
REVERSE26742	13	3	40.4136	0.00916823	0.000923432	1.43325	0.933677	Tumoral Cells	Normal Cells	266472	Reversed Sequence 26742	167.164	188.281	193.716	236.449	291.867	258.769
REVERSE1842	3	2	8.8603	0.00921672	0.000926912	1.9108	0.933049	Tumoral Cells	Normal Cells	54532.5	Reversed Sequence 1842	72.8408	106.168	103.614	172.601	163.025	204.411
Q96DT5	8	1	27.9985	0.00922137	0.000926912	6.98201	0.932988	Normal Cells	Tumoral Cells	524533	Dynein heavy chain 11_ axonemal OS=Homo sapiens OX=9606 GN=DNAH11 PE=1 SV=4	226.704	197.18	215.469	52.3915	28.0393	11.1407
REVERSE34024	6	1	15.7365	0.0092298	0.000926912	58.9196	0.932879	Tumoral Cells	Normal Cells	292407	Reversed Sequence 34024	0	8.02497	11.2882	403.452	337.86	396.611
REVERSE10421	5	2	18.8653	0.00944686	0.000947687	12.5586	0.930057	Normal Cells	Tumoral Cells	102639	Reversed Sequence 10421	130.47	113.957	66.5182	4.9575	17.3522	2.44979
Q9NRY4	4	1	13.1325	0.00945697	0.000947687	51.93	0.929925	Normal Cells	Tumoral Cells	172054	Rho GTPase-activating protein 35 OS=Homo sapiens OX=9606 GN=ARHGAP35 PE=1 SV=3	300.089	323.356	312.128	0	10.6172	7.39886
Q9C091;Q9C091-3;J3QR03;Q4ZG55;Q4ZG55-4;Q9C091-4	13	2	55.7345	0.00946429	0.000947687	27.7025	0.92983	Normal Cells	Tumoral Cells	216636	GREB1-like protein OS=Homo sapiens OX=9606 GN=GREB1L PE=1 SV=2	219.897	198.123	153.362	0.915778	18.0531	1.65672
Q13616;A0A0C4DGX4	4	2	15.4927	0.00955426	0.00095492	38.0809	0.928656	Tumoral Cells	Normal Cells	90363	Cullin-1 OS=Homo sapiens OX=9606 GN=CUL1 PE=1 SV=2	2.72151	0	2.95351	22.2963	79.4332	114.38
A8MVZ9;C9J8F3;J3KSV6;J3QKP5;P09972;K7EKH5	2	1	9.4134	0.00955508	0.00095492	1.27543	0.928645	Tumoral Cells	Normal Cells	36637.5	Fructose-bisphosphate aldolase OS=Homo sapiens OX=9606 GN=ALDOC PE=1 SV=1	1753.16	1709.14	2021.44	2297.92	2342.21	2354
E9PNZ4;E9PLY5	10	1	39.4712	0.00962082	0.000960558	9.19858	0.927786	Normal Cells	Tumoral Cells	232688	Microtubule-actin cross-linking factor 1_ isoforms 1/2/3/5 (Fragment) OS=Homo sapiens OX=9606 GN=MACF1 PE=1 SV=1	165.623	181.275	46.789	12.226	15.0247	15.548
O14514;A0A2R8Y5M7;E5RG74	5	1	18.0501	0.00979391	0.000976891	3.69409	0.925522	Tumoral Cells	Normal Cells	176980	Adhesion G protein-coupled receptor B1 OS=Homo sapiens OX=9606 GN=ADGRB1 PE=1 SV=2	21.3679	34.0512	47.4481	87.8493	140.889	151.262
Q9NZR2;H0Y7T7	8	1	32.8078	0.0100295	0.000999425	12.4182	0.92243	Normal Cells	Tumoral Cells	535173	Low-density lipoprotein receptor-related protein 1B OS=Homo sapiens OX=9606 GN=LRP1B PE=1 SV=2	947.511	3374.76	3177.74	335.784	99.5393	168.627
REVERSE1169	4	1	16.9582	0.0100731	0.0010028	2.43983	0.921857	Normal Cells	Tumoral Cells	122590	Reversed Sequence 1169	448.247	358.147	523.719	151.919	148.062	245.186
P22033	3	1	11.3903	0.0101133	0.00100582	Infinity	0.921329	Normal Cells	Tumoral Cells	83590.9	Methylmalonyl-CoA mutase_ mitochondrial OS=Homo sapiens OX=9606 GN=MUT PE=1 SV=4	165.646	8.79922	310.573	0	0	0
Q9NZN5;E9PMR6;Q9NZN5-2	5	1	16.2181	0.0101487	0.00100837	27.7908	0.920863	Tumoral Cells	Normal Cells	174202	Rho guanine nucleotide exchange factor 12 OS=Homo sapiens OX=9606 GN=ARHGEF12 PE=1 SV=1	0	5.15696	5.78033	85.7359	95.6504	122.569
Q8TEQ6	8	1	30.5026	0.0102947	0.00102151	70.6795	0.91894	Tumoral Cells	Normal Cells	170928	Gem-associated protein 5 OS=Homo sapiens OX=9606 GN=GEMIN5 PE=1 SV=3	7.79642	18.8565	0	719.717	591.365	572.729
REVERSE13227	8	2	23.5035	0.0103008	0.00102151	11.063	0.918861	Tumoral Cells	Normal Cells	599948	Reversed Sequence 13227	14.764	3.18314	20.8838	115.337	149.982	164.268
REVERSE3287	3	2	11.2682	0.0104441	0.00103472	4.73704	0.916972	Normal Cells	Tumoral Cells	166420	Reversed Sequence 3287	133.513	145.172	130.946	12.4182	40.2818	33.7742
Q8IXQ6;Q8IXQ6-2;Q8IXQ6-3;G5E9U8	2	1	6.8335	0.0109782	0.00108618	2.0031	0.90992	Tumoral Cells	Normal Cells	97369.9	Poly [ADP-ribose] polymerase 9 OS=Homo sapiens OX=9606 GN=PARP9 PE=1 SV=2	145.377	166.591	133.235	285.001	232.91	373.874
A0A087X253;P63010;P63010-2;P63010-3	8	2	49.9779	0.0109845	0.00108618	2.58089	0.909836	Normal Cells	Tumoral Cells	102017	AP complex subunit beta OS=Homo sapiens OX=9606 GN=AP2B1 PE=1 SV=1	333.508	337.098	387.467	85.8914	149.315	174.758
REVERSE30325	7	1	25.4114	0.0110415	0.00109077	1.67445	0.909083	Tumoral Cells	Normal Cells	196808	Reversed Sequence 30325	219.162	196.71	280.419	373.362	363.013	429.533
P25391	12	2	36.924	0.0111454	0.00109997	22.1974	0.90771	Tumoral Cells	Normal Cells	346551	Laminin subunit alpha-1 OS=Homo sapiens OX=9606 GN=LAMA1 PE=1 SV=2	2.12789	5.17252	39.1745	315.913	335.971	379.739
F8VQX6;H0YI09;Q9H8H3	2	1	16.0454	0.0113452	0.00111862	70.8995	0.905069	Tumoral Cells	Normal Cells	21118.6	Methyltransferase-like protein 7A (Fragment) OS=Homo sapiens OX=9606 GN=METTL7A PE=1 SV=1	0	0	24.2043	515.651	578.417	622.007
A0A0A0MRM8;A0A0D9SGC1;E7EW20;Q9UM54;Q9UM54-1;Q9UM54-2;Q9UM54-4;Q9UM54-5;Q9UM54-6	5	1	18.2606	0.0114282	0.00112572	35.9545	0.903972	Normal Cells	Tumoral Cells	146385	Unconventional myosin-VI OS=Homo sapiens OX=9606 GN=MYO6 PE=1 SV=1	130.022	114.54	135.787	0	10.5786	0
REVERSE39763	6	1	25.3242	0.0116823	0.00114965	16.1989	0.900615	Normal Cells	Tumoral Cells	36537.1	Reversed Sequence 39763	406.428	341.269	464.379	24.7912	4.1757	45.8578
P10599;P10599-2	1	1	7.6576	0.0117236	0.00115262	1.35072	0.90007	Tumoral Cells	Normal Cells	12022.7	Thioredoxin OS=Homo sapiens OX=9606 GN=TXN PE=1 SV=3	2766.61	2363.12	2199.04	3273.75	3394.45	3230.88
Q5T3Q7;Q9H583	2	1	6.226	0.0120816	0.00118668	39.6674	0.895347	Tumoral Cells	Normal Cells	235444	HEAT repeat-containing protein 1 OS=Homo sapiens OX=9606 GN=HEATR1 PE=1 SV=1	0	14.8126	4.78421	248.254	230.59	298.512
REVERSE11692	5	1	14.353	0.0126861	0.00124487	1.80526	0.887399	Normal Cells	Tumoral Cells	284161	Reversed Sequence 11692	474.095	514.409	420.115	198.587	294.611	287.09
Q8TCT9;Q8TCT9-5;A0A075B6F6;Q8TCT9-2;Q8TCT9-4;A0A0C4DGU3	3	2	16.0961	0.0127224	0.00124724	4.69894	0.886922	Normal Cells	Tumoral Cells	41773.6	Minor histocompatibility antigen H13 OS=Homo sapiens OX=9606 GN=HM13 PE=1 SV=1	653.062	713.68	585.505	56.579	182.223	176.663
REVERSE30499	33	5	110.069	0.0127737	0.00125108	5.08644	0.886251	Normal Cells	Tumoral Cells	526830	Reversed Sequence 30499	586.503	534.278	489.664	195.935	47.8776	72.8033
Q9NYU2;Q9NYU2-2	19	4	96.4777	0.0130166	0.00127365	1.56304	0.883071	Normal Cells	Tumoral Cells	177931	UDP-glucose:glycoprotein glucosyltransferase 1 OS=Homo sapiens OX=9606 GN=UGGT1 PE=1 SV=3	424.147	369.315	357.62	288.573	210.134	237.73
REVERSE12594	9	1	36.7406	0.0132091	0.00129126	33.7421	0.880557	Normal Cells	Tumoral Cells	211998	Reversed Sequence 12594	159.075	179.476	252.769	4.92485	0	12.5999
REVERSE9709	3	1	10.1763	0.013239	0.00129296	13.4692	0.880167	Normal Cells	Tumoral Cells	140170	Reversed Sequence 9709	180.309	172.922	187.33	2.25707	20.9143	16.9618
Q9Y448;Q9Y448-2;Q9Y448-3;V9GY01	2	1	8.951	0.0132981	0.0012975	2.72387	0.879397	Tumoral Cells	Normal Cells	35723.5	Small kinetochore-associated protein OS=Homo sapiens OX=9606 GN=KNSTRN PE=1 SV=2	180.274	126.006	79.7776	320.798	405.624	325.149
P14618;B4DNK4;P14618-2;P14618-3;H3BTN5;H3BQ34;H3BR70;H3BTJ2;H3BUW1;H3BT25;H3BU13;P30613;P30613-2	38	28	211.432	0.0134623	0.00131228	1.17569	0.87726	Normal Cells	Tumoral Cells	58507.3	Pyruvate kinase PKM OS=Homo sapiens OX=9606 GN=PKM PE=1 SV=4	11228.9	10021.6	10757.5	9005.35	8817.5	9401.93
C9JJT5;C9JU26;G3V325;P56134;P56134-2;P56134-3;P56134-4	1	1	7.2317	0.0136318	0.00132754	1.46841	0.875059	Normal Cells	Tumoral Cells	5914.94	ATP5MF-PTCD1 readthrough OS=Homo sapiens OX=9606 GN=ATP5MF-PTCD1 PE=4 SV=2	369.622	365.316	340.972	266.558	263.525	202.619
REVERSE28040	2	1	6.7749	0.0142015	0.00138166	34.2777	0.867699	Normal Cells	Tumoral Cells	201961	Reversed Sequence 28040	269.949	194.002	223.175	0	5.78149	14.2644
Q99729-2;D6R9P3;D6RBZ0;D6RD18;Q99729-3;Q99729;Q99729-4	9	2	37.0177	0.0142143	0.00138166	8.19574	0.867533	Tumoral Cells	Normal Cells	36081.6	Isoform 2 of Heterogeneous nuclear ribonucleoprotein A/B OS=Homo sapiens OX=9606 GN=HNRNPAB	29.2518	57.8553	8.78982	279.06	307.402	199.486
P46777;A0A2R8Y6J3;Q5T7N0	4	2	23.7286	0.0143696	0.00139517	1.78028	0.865538	Tumoral Cells	Normal Cells	34590.8	60S ribosomal protein L5 OS=Homo sapiens OX=9606 GN=RPL5 PE=1 SV=3	348.491	258.627	272.017	435.133	622.605	507.369
Q13576;E7EWC2;F5H7S7;Q13576-2;Q13576-3;E9PDT6;D6R939	8	1	29.997	0.0143804	0.00139517	3.68754	0.865399	Normal Cells	Tumoral Cells	181148	Ras GTPase-activating-like protein IQGAP2 OS=Homo sapiens OX=9606 GN=IQGAP2 PE=1 SV=4	95.7667	91.9079	101.848	41.4198	12.7473	24.3465
A0A087X2I1;P62333;H0YJC0;H0YJS8	3	1	16.0129	0.0144253	0.0013982	1.62571	0.864824	Tumoral Cells	Normal Cells	46082.2	26S proteasome regulatory subunit 10B OS=Homo sapiens OX=9606 GN=PSMC6 PE=1 SV=1	202.364	261.136	216.093	312.683	367.128	425.014
P10316;A0A140T913;A0A140T933;A0A140T955;A0A140T9I0;A0A140T9X5;A0A1W2PPQ2;A0A1W2PRT9;P01892;P01891;P16190;P30453;A0A0G2JPD3;A0A140T8W8;A0A140T8Y4;A0A140T941;A0A140T975;A0A140T9Z6;A0A1W2PPF8;A0A1W2PQS8;A0A1W2PR61;A0A1W2PS39;B0UXQ0;P10314;P16188;P16189;P18462;P30450;P30457;P30459;P30512;Q9GJ45;P30447;P30456;P30493;Q29940;Q29960;Q29960-2;Q95604;A0A140T953;A0A140TA13;P18464;P30464;P30484;P30490;P30491…	8	1	60.2963	0.0145423	0.00140822	1.34569	0.863326	Tumoral Cells	Normal Cells	41262	HLA class I histocompatibility antigen_ A-69 alpha chain OS=Homo sapiens OX=9606 GN=HLA-A PE=1 SV=2	347.517	425.464	427.439	549.86	554.234	511.299
P46087;P46087-2;P46087-4;P46087-3	2	1	9.8486	0.0145899	0.0014115	56.9939	0.862716	Tumoral Cells	Normal Cells	89644.1	Probable 28S rRNA (cytosine(4447)-C(5))-methyltransferase OS=Homo sapiens OX=9606 GN=NOP2 PE=1 SV=2	20.5176	0	12.3589	655.806	709.038	508.917
A0A0A0MS41;A0A1P0AYU5;Q9BWM7;S4R3N9	3	1	16.522	0.0147705	0.00142763	39.3089	0.860412	Normal Cells	Tumoral Cells	35845.6	Sideroflexin OS=Homo sapiens OX=9606 GN=SFXN3 PE=1 SV=1	286.772	361.31	268.006	14.5867	8.71817	0
O60774	2	1	6.6176	0.0148005	0.00142918	27.6311	0.860029	Normal Cells	Tumoral Cells	61861.9	Putative dimethylaniline monooxygenase [N-oxide-forming] 6 OS=Homo sapiens OX=9606 GN=FMO6P PE=5 SV=1	126.325	63.4877	83.654	0	9.89708	0
REVERSE10471	12	2	44.685	0.0150898	0.00145575	1.76177	0.856353	Tumoral Cells	Normal Cells	253058	Reversed Sequence 10471	599.437	561.381	593.447	911.306	862.459	1316.84
REVERSE8615	34	4	120.096	0.0153012	0.00147477	1.84656	0.853678	Normal Cells	Tumoral Cells	464696	Reversed Sequence 8615	286.819	206.046	260.429	153.238	106.597	148.108
Q9HCF6;A2A3F3;A2A3F4;A2A3F7;E9PBI7;G5E9G1;H7BYP1;Q9HCF6-11;Q9HCF6-2;Q9HCF6-3;Q9HCF6-4;Q9HCF6-5;Q9HCF6-6;Q9HCF6-7;Q9HCF6-8;Q9HCF6-10	6	1	21.5336	0.016004	0.00154106	1.97729	0.844865	Tumoral Cells	Normal Cells	199282	Transient receptor potential cation channel subfamily M member 3 OS=Homo sapiens OX=9606 GN=TRPM3 PE=2 SV=4	178.12	162.76	104.435	329.646	276.127	274.744
REVERSE8032	6	1	17.6959	0.0161648	0.0015551	Infinity	0.842865	Normal Cells	Tumoral Cells	285038	Reversed Sequence 8032	92.9394	75.0917	3.8206	0	0	0
REVERSE10006	3	1	11.1764	0.0163054	0.00156715	6.36265	0.841123	Tumoral Cells	Normal Cells	154342	Reversed Sequence 10006	121.635	24.6982	41.1471	455.919	480.957	255.998
Q5QPL9;Q5QPM1;Q9UKM9;Q9UKM9-2;Q5QPM2;Q5QPM0	5	1	37.2592	0.0164694	0.00158013	32.1974	0.839096	Tumoral Cells	Normal Cells	24722.3	RNA-binding protein Raly (Fragment) OS=Homo sapiens OX=9606 GN=RALY PE=1 SV=1	34.6001	2.04993	0.257736	411.305	366.995	410.038
Q9UBW7	4	1	17.9423	0.0164711	0.00158013	4.11185	0.839075	Normal Cells	Tumoral Cells	158504	Zinc finger MYM-type protein 2 OS=Homo sapiens OX=9606 GN=ZMYM2 PE=1 SV=1	1931.76	1946.37	1779.32	187.184	637.751	550.954
P49454	26	2	85.8758	0.0165398	0.00158525	6.34692	0.838228	Tumoral Cells	Normal Cells	371073	Centromere protein F OS=Homo sapiens OX=9606 GN=CENPF PE=1 SV=2	5.70792	28.5151	18.6045	128.194	77.6901	129.407
B4DJ81;P28331;P28331-2;P28331-3;P28331-4;P28331-5	6	1	26.6381	0.0166606	0.00159533	21.7848	0.836742	Normal Cells	Tumoral Cells	67606	NADH-ubiquinone oxidoreductase 75 kDa subunit_ mitochondrial OS=Homo sapiens OX=9606 GN=NDUFS1 PE=1 SV=1	81.4464	52.2131	73.2482	9.49779	0	0
P62760;E7ER47;E9PE24	7	4	39.6592	0.0170329	0.00162947	37.0602	0.832186	Tumoral Cells	Normal Cells	22313.5	Visinin-like protein 1 OS=Homo sapiens OX=9606 GN=VSNL1 PE=1 SV=2	0.839195	26.2057	31.648	722.224	703.521	749.423
C9JP16;O75718	1	1	6.4562	0.0171558	0.0016397	Infinity	0.83069	Normal Cells	Tumoral Cells	41946.3	Cartilage-associated protein OS=Homo sapiens OX=9606 GN=CRTAP PE=1 SV=1	4.9893	185.939	182.144	0	0	0
P62993;J3KT38;P62993-2;J3QRL5	3	1	15.4388	0.0175274	0.00167367	13.809	0.826191	Tumoral Cells	Normal Cells	25320.4	Growth factor receptor-bound protein 2 OS=Homo sapiens OX=9606 GN=GRB2 PE=1 SV=1	39.0081	7.19323	112.584	720.329	833.51	638.827
Q5S007;E9PC85	14	4	39.5855	0.017557	0.00167494	1.36707	0.825835	Tumoral Cells	Normal Cells	289753	Leucine-rich repeat serine/threonine-protein kinase 2 OS=Homo sapiens OX=9606 GN=LRRK2 PE=1 SV=2	340.869	424.496	384.073	558.614	538.648	474.1
O00507;Q93008-1;O00507-2;H7C2M9	7	1	25.8198	0.0177624	0.00169296	6.90134	0.823366	Tumoral Cells	Normal Cells	294556	Probable ubiquitin carboxyl-terminal hydrolase FAF-Y OS=Homo sapiens OX=9606 GN=USP9Y PE=2 SV=2	52.0103	87.3886	13.2907	376.381	359.019	318.362
P13647;H0YI76	7	1	32.0036	0.0187211	0.00178269	1.91486	0.811995	Tumoral Cells	Normal Cells	62606.6	Keratin_ type II cytoskeletal 5 OS=Homo sapiens OX=9606 GN=KRT5 PE=1 SV=3	141.104	93.2785	152.563	276.974	209.133	254.841
REVERSE17827	3	1	11.3388	0.0188922	0.00179732	8.76461	0.809993	Tumoral Cells	Normal Cells	153338	Reversed Sequence 17827	101.073	9.98227	36.4784	430.087	468.334	394.651
Q8IYM2	4	1	13.407	0.0192496	0.00182963	5.69112	0.805836	Normal Cells	Tumoral Cells	67942.1	Schlafen family member 12 OS=Homo sapiens OX=9606 GN=SLFN12 PE=2 SV=2	107.533	124.407	92.5243	5.98916	35.7944	15.2288
REVERSE5595	3	1	11.4455	0.0193238	0.00183499	2.40048	0.804978	Tumoral Cells	Normal Cells	145210	Reversed Sequence 5595	106.116	117.075	85.1605	158.446	285.387	296.358
REVERSE23552	23	1	78.873	0.0194413	0.00184444	22.3827	0.803622	Tumoral Cells	Normal Cells	505458	Reversed Sequence 23552	0	14.6067	0	119.315	102.611	105.011
Q00325;F8VVM2;Q00325-2;F8VWQ0;F8VWR4;F8VZL5	5	3	24.9828	0.0200238	0.00189796	1.41186	0.796955	Normal Cells	Tumoral Cells	40551.2	Phosphate carrier protein_ mitochondrial OS=Homo sapiens OX=9606 GN=SLC25A3 PE=1 SV=2	1263.84	1291.13	1196.46	748.528	881.276	1027.28
P06753-2;P06753-3;P06753-4;P06753-5;Q5HYB6;A0A087WWU8;Q5VU61;D6R904;J3KN67;H0YL80;D6RFM2;P06753-7	9	1	46.4119	0.0204548	0.00193702	1.32412	0.792084	Normal Cells	Tumoral Cells	29260.8	Isoform 2 of Tropomyosin alpha-3 chain OS=Homo sapiens OX=9606 GN=TPM3	37.4837	39.7272	36.5986	28.5677	32.2873	25.0962
A0A024QZ42;O75340;O75340-2	2	1	10.2189	0.0206209	0.00194946	21.4623	0.79022	Tumoral Cells	Normal Cells	14507.3	HCG1985580_ isoform CRA_c OS=Homo sapiens OX=9606 GN=PDCD6 PE=1 SV=1	11.4418	7.1029	0	134.71	107.9	155.401
P07384;E9PIA9;E9PJA6;E9PJJ3;E9PLC9;E9PLX0;E9PMC6;E9PQB3;E9PRM1;E9PSA6	10	1	50.4153	0.020624	0.00194946	4.98448	0.790186	Tumoral Cells	Normal Cells	82517.5	Calpain-1 catalytic subunit OS=Homo sapiens OX=9606 GN=CAPN1 PE=1 SV=1	281.244	353.977	76.1538	1180.21	1309.33	1056.29
REVERSE8976	1	1	3.6762	0.0206843	0.00195337	17.6806	0.789512	Normal Cells	Tumoral Cells	292344	Reversed Sequence 8976	105.419	85.6333	70.7072	5.57815	0	9.22675
P42224;J3KPM9;P42224-2;D2KFR9;E7EPD2;E7ENM1;E9PH66	6	3	25.9326	0.0214453	0.00202338	6.19125	0.781086	Normal Cells	Tumoral Cells	87905.2	Signal transducer and activator of transcription 1-alpha/beta OS=Homo sapiens OX=9606 GN=STAT1 PE=1 SV=2	310.548	225.761	248.096	68.6987	11.1081	46.8889
Q8N4C6;C9J066;Q8N4C6-10;Q8N4C6-2;Q8N4C6-4;Q8N4C6-5;Q8N4C6-7;Q8N4C6-9;E9PN67;H0YDJ4;H9KV85;Q8N4C6-11;Q8N4C6-6;H7C162	16	3	62.3953	0.0215909	0.00203525	1.81409	0.779492	Normal Cells	Tumoral Cells	245359	Ninein OS=Homo sapiens OX=9606 GN=NIN PE=1 SV=4	224.403	221.019	162.194	90.9894	139.393	104.561
P09543;P09543-2	1	1	4.0803	0.021615	0.00203566	1.95741	0.77923	Normal Cells	Tumoral Cells	47977.9	2'_3'-cyclic-nucleotide 3'-phosphodiesterase OS=Homo sapiens OX=9606 GN=CNP PE=1 SV=2	363.329	340.066	294.768	119.061	222.759	168.119
Q8NFW1;Q8NFW1-2;Q8NFW1-3	9	2	30.9678	0.0222229	0.002091	2.54737	0.772643	Tumoral Cells	Normal Cells	162172	Collagen alpha-1(XXII) chain OS=Homo sapiens OX=9606 GN=COL22A1 PE=2 SV=2	133.249	148.658	64.2417	311.887	252.016	317.868
P22897;P22897-2	5	1	18.4183	0.0223976	0.00210551	55.3498	0.770769	Normal Cells	Tumoral Cells	168977	Macrophage mannose receptor 1 OS=Homo sapiens OX=9606 GN=MRC1 PE=1 SV=1	1175.99	1047.26	1300.8	0	24.6231	39.0454
O00425;O00425-2;F8WD15	6	1	33.54	0.0227827	0.00213976	2.62596	0.766668	Tumoral Cells	Normal Cells	64047.3	Insulin-like growth factor 2 mRNA-binding protein 3 OS=Homo sapiens OX=9606 GN=IGF2BP3 PE=1 SV=2	67.5617	158.742	160.191	339.257	357.42	318.24
REVERSE2547	7	1	25.6241	0.0229557	0.00215404	3.24889	0.764838	Tumoral Cells	Normal Cells	147867	Reversed Sequence 2547	35.373	103.461	99.4533	288.146	232.528	253.496
REVERSE1901	2	1	7.1947	0.0230175	0.00215787	26.6996	0.764187	Normal Cells	Tumoral Cells	116721	Reversed Sequence 1901	242.863	281.506	213.48	14.919	0	12.7162
Q9Y2G1	2	1	6.6767	0.0230661	0.00216046	2.96468	0.763676	Normal Cells	Tumoral Cells	125481	Myelin regulatory factor OS=Homo sapiens OX=9606 GN=MYRF PE=1 SV=3	234.651	190.596	213.711	54.8254	40.0588	120.639
O15400;O15400-2	4	2	21.9535	0.0233143	0.00217978	2.68344	0.761073	Tumoral Cells	Normal Cells	29929.6	Syntaxin-7 OS=Homo sapiens OX=9606 GN=STX7 PE=1 SV=4	31.7905	56.3064	52.0794	89.8076	107.833	178.515
REVERSE20624	11	1	36.0914	0.0233148	0.00217978	6.24994	0.761068	Tumoral Cells	Normal Cells	273952	Reversed Sequence 20624	19.2901	4.81849	18.1385	45.6892	98.3993	119.954
O94979	2	1	4.9838	0.023602	0.00220464	24.5458	0.758077	Normal Cells	Tumoral Cells	133984	Protein transport protein Sec31A OS=Homo sapiens OX=9606 GN=SEC31A PE=1 SV=3	199.818	241.252	218.39	16.6932	10.1732	0
P61221;D6R9I9;D6RGF4;H0Y990	5	2	23.5881	0.023641	0.00220627	12.4243	0.757672	Tumoral Cells	Normal Cells	68283.9	ATP-binding cassette sub-family E member 1 OS=Homo sapiens OX=9606 GN=ABCE1 PE=1 SV=1	22.707	46.2629	2.61796	276.309	327.132	285.988
REVERSE19443	7	1	22.5068	0.0238604	0.00222474	3.80942	0.755404	Tumoral Cells	Normal Cells	384125	Reversed Sequence 19443	5.73585	14.5728	18.199	33.3956	50.1751	63.1212
REVERSE20961	8	1	30.5944	0.0241131	0.00224626	29.4245	0.752808	Normal Cells	Tumoral Cells	196993	Reversed Sequence 20961	80.0419	44.4815	9.67302	0	4.5607	0
P62140;C9J9S3;C9JP48;E9PMD7;F8VYE8;F8W0W8;P36873;P36873-2;P62136;P62136-2;P62136-3;A0A087WYY5;E7ETD8;F8VR82	4	3	24.1884	0.0241666	0.00224921	1.3296	0.752261	Normal Cells	Tumoral Cells	37985.3	Serine/threonine-protein phosphatase PP1-beta catalytic subunit OS=Homo sapiens OX=9606 GN=PPP1CB PE=1 SV=3	437.939	394.528	439.445	275.369	328.167	353.074
Q6ZTR5;Q6ZTR5-6;Q6ZTR5-1;Q6ZTR5-2	12	2	48.7733	0.024229	0.00225298	12.3191	0.751623	Tumoral Cells	Normal Cells	365503	Cilia- and flagella-associated protein 47 OS=Homo sapiens OX=9606 GN=CFAP47 PE=2 SV=5	78.3451	3.82571	4.60933	421.376	307.074	340.604
Q15907;H3BMH2;H3BSC1;P62491;P62491-2;Q15907-2;B4DQU5	13	10	67.8979	0.0242999	0.00225753	1.16869	0.7509	Tumoral Cells	Normal Cells	24602.6	Ras-related protein Rab-11B OS=Homo sapiens OX=9606 GN=RAB11B PE=1 SV=4	1006.67	981.705	977.787	1089.8	1122.6	1254.13
Q13393;Q13393-2;Q13393-4;Q13393-3;H7C0L3	4	1	18.3187	0.0246821	0.00229098	4.55508	0.747024	Tumoral Cells	Normal Cells	124869	Phospholipase D1 OS=Homo sapiens OX=9606 GN=PLD1 PE=1 SV=1	15.0111	10.2067	55.1256	120.578	120.635	124.757
Q96SI9;Q96SI9-2	4	1	20.5691	0.025135	0.00233091	1.26045	0.742481	Tumoral Cells	Normal Cells	74337	Spermatid perinuclear RNA-binding protein OS=Homo sapiens OX=9606 GN=STRBP PE=1 SV=1	92.7947	109.626	111.42	136.743	135.432	123.405
P36578;H3BM89;H3BU31;H3BTP7	11	6	58.7735	0.0257979	0.00239024	1.3337	0.735926	Tumoral Cells	Normal Cells	47982.5	60S ribosomal protein L4 OS=Homo sapiens OX=9606 GN=RPL4 PE=1 SV=5	2031.05	1615.82	1690.32	2192.05	2351.67	2574.46
Q01968;Q01968-2;A0A2R8YG38	3	1	10.5105	0.0258486	0.00239277	4.55619	0.73543	Normal Cells	Tumoral Cells	105459	Inositol polyphosphate 5-phosphatase OCRL-1 OS=Homo sapiens OX=9606 GN=OCRL PE=1 SV=3	201.056	101.851	94.0889	47.8902	12.2488	26.9945
REVERSE8552	20	1	64.1641	0.026361	0.00243802	21.4775	0.730446	Tumoral Cells	Normal Cells	518315	Reversed Sequence 8552	0	11.5242	13.9301	149.429	219.944	177.322
REVERSE5560	2	1	7.8347	0.0264794	0.00244677	9.86635	0.729303	Normal Cells	Tumoral Cells	140499	Reversed Sequence 5560	292.221	236.989	207.899	3.33822	29.1687	42.2025
P40925;P40925-3;B9A041;P40925-2;B8ZZ51;C9JF79;C9JLV6;C9JRL4	5	1	27.1509	0.0272874	0.00251917	1.88666	0.721601	Tumoral Cells	Normal Cells	36654.3	Malate dehydrogenase_ cytoplasmic OS=Homo sapiens OX=9606 GN=MDH1 PE=1 SV=4	227.594	230.805	147.33	396.286	299.876	446.642
Q9H074;D6REB4;Q9H074-2;Q9H074-3	2	1	9.9944	0.0280444	0.00258673	1.48112	0.714529	Tumoral Cells	Normal Cells	53980.9	Polyadenylate-binding protein-interacting protein 1 OS=Homo sapiens OX=9606 GN=PAIP1 PE=1 SV=1	327.717	238.013	296.057	474.445	429.637	372.327
P39019;M0QXK4;M0QYF7;M0R140;M0R2L9	8	2	43.5236	0.0281339	0.00259267	4.27519	0.713702	Tumoral Cells	Normal Cells	16060.5	40S ribosomal protein S19 OS=Homo sapiens OX=9606 GN=RPS19 PE=1 SV=2	17.6227	57.4453	89.3854	265.723	227.366	209.979
Q8TD84;Q8TD84-2	7	2	27.8337	0.0286108	0.00263426	10.689	0.709327	Tumoral Cells	Normal Cells	226288	Down syndrome cell adhesion molecule-like protein 1 OS=Homo sapiens OX=9606 GN=DSCAML1 PE=1 SV=2	2.31372	26.9592	35.2812	218.363	245.866	225.788
Q9Y2K7;I3VM54;Q9Y2K7-3	2	1	7.0355	0.0287371	0.00264352	1.16734	0.708177	Normal Cells	Tumoral Cells	135245	Lysine-specific demethylase 2A OS=Homo sapiens OX=9606 GN=KDM2A PE=1 SV=3	2486.4	2417.37	2408.53	1915.67	2105.98	2242.44
Q9Y3I0	3	2	14.8873	0.0293053	0.00269338	2.38266	0.70305	Normal Cells	Tumoral Cells	55723.7	tRNA-splicing ligase RtcB homolog OS=Homo sapiens OX=9606 GN=RTCB PE=1 SV=1	74.7755	93.8025	159.185	46.6794	36.9891	53.893
Q96CM8;Q96CM8-2;Q96CM8-3;E9PF16;Q96CM8-4	2	1	7.391	0.0300111	0.00275579	18.1548	0.696783	Normal Cells	Tumoral Cells	69037.4	Acyl-CoA synthetase family member 2_ mitochondrial OS=Homo sapiens OX=9606 GN=ACSF2 PE=1 SV=2	97.1538	19.5168	39.2682	0	0	8.58942
REVERSE8755	14	4	42.39	0.0303697	0.00278623	1.34199	0.693642	Normal Cells	Tumoral Cells	515927	Reversed Sequence 8755	336.107	272.888	351.979	234.759	257.318	224.003
Q8N9W4;Q8N9W4-1;H3BS38;Q8N9W4-2	3	1	9.8236	0.0305609	0.00280128	22.5062	0.691979	Normal Cells	Tumoral Cells	101010	Golgin subfamily A member 6-like protein 2 OS=Homo sapiens OX=9606 GN=GOLGA6L2 PE=1 SV=3	251.188	244.112	292.249	0	17.5603	17.4323
REVERSE24139	2	2	6.5649	0.0313088	0.00286728	7.57784	0.68555	Tumoral Cells	Normal Cells	53592.9	Reversed Sequence 24139	41.8742	8.90702	36.4858	84.9278	277.277	299.091
Q9H9B4;D6RDG7;D6RFI0;S4R2X2;D6RAE9;H0Y9J5	5	2	34.2114	0.0314317	0.00287598	1.62693	0.684504	Tumoral Cells	Normal Cells	35904.6	Sideroflexin-1 OS=Homo sapiens OX=9606 GN=SFXN1 PE=1 SV=4	198.031	328.784	219.783	404.346	425.245	385.076
REVERSE39970	33	2	121.968	0.0315112	0.00288069	12.4042	0.683831	Normal Cells	Tumoral Cells	455269	Reversed Sequence 39970	746.249	682.286	541.156	143.685	3.29047	11.8164
O75390;A0A0C4DGI3;B4DJV2;H0YIC4;F8VPA1;F8VPF9;F8VRP1;F8VTT8;F8VX07;F8VX68;F8VZK9;F8W1S4;F8W4S1;F8W642;H0YH82	7	3	41.6612	0.0321377	0.00293535	1.56934	0.678564	Normal Cells	Tumoral Cells	51940.7	Citrate synthase_ mitochondrial OS=Homo sapiens OX=9606 GN=CS PE=1 SV=2	313.404	244.961	283.383	204.599	193.867	137.906
P30825;Q5JR49	1	1	6.9089	0.032769	0.00299036	21.6723	0.673339	Tumoral Cells	Normal Cells	68493.9	High affinity cationic amino acid transporter 1 OS=Homo sapiens OX=9606 GN=SLC7A1 PE=1 SV=1	23.5126	15.1152	0	300.852	255.813	280.489
REVERSE14297	7	2	25.0906	0.0328964	0.00299933	10.1128	0.672294	Tumoral Cells	Normal Cells	444990	Reversed Sequence 14297	15.3303	31.7337	15.9386	47.8336	254.169	335.128
REVERSE28806	2	1	7.1759	0.0331643	0.00302108	71.5943	0.670108	Normal Cells	Tumoral Cells	173017	Reversed Sequence 28806	10.1792	237.314	193.128	0	0	6.15442
Q9Y2C9;D6RAV7;Q9Y2C9-2	3	1	11.2957	0.0333299	0.00303246	14.3835	0.668764	Normal Cells	Tumoral Cells	93077.5	Toll-like receptor 6 OS=Homo sapiens OX=9606 GN=TLR6 PE=1 SV=2	1116.81	1167.11	1089.16	4.85651	139.878	89.7758
B0YIW6;P48444;P48444-2;Q6P1Q5	5	4	26.7429	0.0333481	0.00303246	1.61189	0.668617	Normal Cells	Tumoral Cells	62196.7	Archain 1_ isoform CRA_a OS=Homo sapiens OX=9606 GN=ARCN1 PE=1 SV=1	320.734	245.546	308.228	229.826	154.829	157.882
Q9UHB9;Q9UHB9-2;Q9UHB9-4;Q9UHB9-3	3	1	13.8312	0.0335706	0.00304805	13.067	0.666821	Tumoral Cells	Normal Cells	71243	Signal recognition particle subunit SRP68 OS=Homo sapiens OX=9606 GN=SRP68 PE=1 SV=2	4.77967	0	15.9953	65.8848	105.88	99.7004
Q9HC77;F6VUX8;Q9HC77-2	8	1	29.7429	0.0335788	0.00304805	18.5979	0.666755	Normal Cells	Tumoral Cells	154198	Centromere protein J OS=Homo sapiens OX=9606 GN=CENPJ PE=1 SV=2	302.082	257.148	127.852	32.1084	0	4.8356
Q96QK1;A0A1W2PP10;I3L4P4;I3L4S0	12	8	67.8441	0.0339554	0.00307935	1.14665	0.663737	Normal Cells	Tumoral Cells	92505.6	Vacuolar protein sorting-associated protein 35 OS=Homo sapiens OX=9606 GN=VPS35 PE=1 SV=2	1430.41	1511.65	1647.85	1356.94	1305.69	1340.26
B5ME19;Q99613;Q99613-2;H3BPE3	6	1	30.0073	0.0339834	0.00307935	12.7965	0.663513	Tumoral Cells	Normal Cells	106157	Eukaryotic translation initiation factor 3 subunit C-like protein OS=Homo sapiens OX=9606 GN=EIF3CL PE=3 SV=1	0	0	20.1922	97.5423	85.0208	75.825
P61026;A0A2R8YFB8;F5H157;G3V196;H0YMN7;H0YNE9;P59190;P59190-2;Q15286;Q15286-2;Q92930;A0A2R8Y7G7;A8MSP2;A8MTC6;A8MZI4;B7Z3L0;C9JB90;C9JFM7;C9JU14;E9PI18;E9PJQ5;E9PMJ1;E9PNB9;E9PRF7;E9PS06;G3V562;H0YDK7;J3KR73;J3QSF4;M0R0X1;P61018;P61018-2;Q14964;Q15771;Q15771-2;Q6IQ22;Q86YS6;Q86YS6-2;Q96AX2;Q96AX2-2;Q96AX2-3;Q96AX2-4;Q96DA2;Q9H082	12	8	55.1707	0.034128	0.00308973	1.5043	0.662363	Normal Cells	Tumoral Cells	22769.1	Ras-related protein Rab-10 OS=Homo sapiens OX=9606 GN=RAB10 PE=1 SV=1	1196.37	1162.77	1261.32	897.203	903.672	605.862
P61163;R4GMT0;A0A1B0GVS3;P42025	7	2	41.3314	0.0347454	0.00314286	1.97297	0.657497	Normal Cells	Tumoral Cells	42727.9	Alpha-centractin OS=Homo sapiens OX=9606 GN=ACTR1A PE=1 SV=1	137.652	120.547	132.581	98.8251	50.8803	48.3617
Q8IVL6	2	1	6.3952	0.0348324	0.00314796	15.3827	0.656817	Tumoral Cells	Normal Cells	82635	Prolyl 3-hydroxylase 3 OS=Homo sapiens OX=9606 GN=P3H3 PE=1 SV=1	0	13.4766	9.35815	154.489	120.355	76.4168
Q06418;H0YNK6;H3BPR7	3	1	13.853	0.0356873	0.00322082	1.79299	0.650211	Normal Cells	Tumoral Cells	97989	Tyrosine-protein kinase receptor TYRO3 OS=Homo sapiens OX=9606 GN=TYRO3 PE=1 SV=1	627.508	547.248	626.016	390.357	393.926	220.058
Q5CZC0-2	14	5	60.7965	0.0357011	0.00322082	2.21576	0.650106	Tumoral Cells	Normal Cells	394669	Isoform 2 of Fibrous sheath-interacting protein 2 OS=Homo sapiens OX=9606 GN=FSIP2	333.932	138.862	158.38	414.016	506.219	478.297
Q5TC82;Q5TC82-2	3	1	9.3222	0.0361228	0.00325601	26.3116	0.646898	Normal Cells	Tumoral Cells	126706	Roquin-1 OS=Homo sapiens OX=9606 GN=RC3H1 PE=1 SV=1	670.056	705.566	775.961	0	66.5256	15.2474
H7BZ20;P23919;P23919-2	1	1	5.2825	0.0361565	0.0032562	13.4009	0.646643	Tumoral Cells	Normal Cells	21883.9	Thymidylate kinase (Fragment) OS=Homo sapiens OX=9606 GN=DTYMK PE=1 SV=1	0	6.81593	12.1999	127.202	57.7183	69.9085
Q8TE73	12	1	42.8393	0.0365613	0.00328977	58.8281	0.643597	Normal Cells	Tumoral Cells	532843	Dynein heavy chain 5_ axonemal OS=Homo sapiens OX=9606 GN=DNAH5 PE=1 SV=3	4662.78	3531.84	3429.73	0	122.441	75.1577
REVERSE19171	8	2	35.7573	0.0367599	0.00330475	22.574	0.642114	Normal Cells	Tumoral Cells	178820	Reversed Sequence 19171	911.491	922.696	1103.48	130.135	0	0
P21817;P21817-2;P21817-3;M0R014;M0R127;M0R2E2	23	1	97.7843	0.0374172	0.00336091	3.00468	0.637252	Tumoral Cells	Normal Cells	570879	Ryanodine receptor 1 OS=Homo sapiens OX=9606 GN=RYR1 PE=1 SV=3	7.25261	8.76479	25.5253	33.306	49.6029	41.9139
Q8NF91-2;Q8NF91-8;H0Y325;H0Y326;Q8NF91-11;F8WAI0;Q5JV20;Q8NF91-3;Q8NF91-9	14	2	46.0989	0.0375443	0.00336939	5.61737	0.636321	Normal Cells	Tumoral Cells	383041	Isoform 2 of Nesprin-1 OS=Homo sapiens OX=9606 GN=SYNE1	23.7659	31.6733	83.7014	9.70672	11.9282	3.13483
P05783;F8VZY9	3	1	13.9069	0.0388962	0.00348767	21.4233	0.626585	Tumoral Cells	Normal Cells	48057.9	Keratin_ type I cytoskeletal 18 OS=Homo sapiens OX=9606 GN=KRT18 PE=1 SV=2	0	30.277	20.9532	319.056	357.787	420.678
Q14697;Q14697-2;F5H6X6;E9PKU7;E9PNH1	13	11	95.9546	0.0398211	0.0035675	2.17339	0.620099	Normal Cells	Tumoral Cells	107330	Neutral alpha-glucosidase AB OS=Homo sapiens OX=9606 GN=GANAB PE=1 SV=3	1605.7	2029.93	907.281	720.717	713.164	656.36
J3KPS3;P04075;P04075-2;H3BQN4;H3BPS8;H3BR04;H3BUH7;H3BMQ8;H3BU78;H3BR68	11	6	88.1283	0.039906	0.00357199	1.09635	0.619511	Tumoral Cells	Normal Cells	40273.8	Fructose-bisphosphate aldolase OS=Homo sapiens OX=9606 GN=ALDOA PE=1 SV=1	3346.03	3381.56	3569.3	3667.42	3939.04	3682.49
Q14690	2	1	7.3151	0.0400166	0.00357878	16.1351	0.618745	Normal Cells	Tumoral Cells	210070	Protein RRP5 homolog OS=Homo sapiens OX=9606 GN=PDCD11 PE=1 SV=3	26.3095	214.834	285.442	14.928	12.7903	4.9178
Q16706	5	1	16.0178	0.0404402	0.00361352	5.92462	0.615834	Normal Cells	Tumoral Cells	131825	Alpha-mannosidase 2 OS=Homo sapiens OX=9606 GN=MAN2A1 PE=1 SV=2	174.508	133.05	219.833	61.6174	5.11629	22.2831
Q7Z7G8;Q7Z7G8-2;Q7Z7G8-6	5	1	16.9661	0.0419551	0.00374564	12.0507	0.605647	Normal Cells	Tumoral Cells	454596	Vacuolar protein sorting-associated protein 13B OS=Homo sapiens OX=9606 GN=VPS13B PE=1 SV=2	152.231	140.412	19.7603	12.2479	3.37446	10.3018
REVERSE35127	6	1	26.4343	0.0426615	0.0038054	1.48924	0.601015	Tumoral Cells	Normal Cells	133947	Reversed Sequence 35127	340.77	333.443	511.145	583.667	559.557	622.059
P09525;Q6P452;B4E1S2;P09525-2	4	1	20.8053	0.0429799	0.00383048	10.0384	0.59895	Normal Cells	Tumoral Cells	36110.9	Annexin A4 OS=Homo sapiens OX=9606 GN=ANXA4 PE=1 SV=4	54.4216	50.6806	99.4888	0.198761	12.3259	7.85617
P50991;P50991-2	9	2	47.0873	0.0433827	0.00386304	1.26854	0.59636	Tumoral Cells	Normal Cells	58437.6	T-complex protein 1 subunit delta OS=Homo sapiens OX=9606 GN=CCT4 PE=1 SV=4	624.545	618.615	715.847	879.83	881.966	723.293
REVERSE19640	6	1	18.6271	0.0440248	0.00391683	13.9799	0.592277	Tumoral Cells	Normal Cells	495680	Reversed Sequence 19640	0	20.0504	13.1345	125.865	185.157	152.9
H0Y390	43	5	154.817	0.0441817	0.00392739	1.32562	0.591289	Normal Cells	Tumoral Cells	508325	Microtubule-actin cross-linking factor 1_ isoforms 1/2/3/5 (Fragment) OS=Homo sapiens OX=9606 GN=MACF1 PE=1 SV=1	545.781	445.851	519.604	433.306	374.513	332.198
Q2M1P5	6	3	27.4025	0.0455469	0.00404525	17.6174	0.582826	Normal Cells	Tumoral Cells	151500	Kinesin-like protein KIF7 OS=Homo sapiens OX=9606 GN=KIF7 PE=1 SV=2	66.5061	798.319	829.812	37.3048	29.4359	29.4504
O15173;O15173-2;U3KQM0	4	1	21.8987	0.0465066	0.00412692	1.26548	0.577025	Normal Cells	Tumoral Cells	23875.5	Membrane-associated progesterone receptor component 2 OS=Homo sapiens OX=9606 GN=PGRMC2 PE=1 SV=1	3088.11	3776.41	3766.44	2582.98	3045.63	2772.14
P84103;A0A087X2D0;P84103-2	3	2	21.8335	0.0467711	0.00414461	6.64316	0.575447	Tumoral Cells	Normal Cells	19557.7	Serine/arginine-rich splicing factor 3 OS=Homo sapiens OX=9606 GN=SRSF3 PE=1 SV=1	162.943	11.9521	127.27	665.388	680.391	661.557
REVERSE18587	6	1	24.4972	0.0467864	0.00414461	12.93	0.575356	Normal Cells	Tumoral Cells	123355	Reversed Sequence 18587	135.678	172.521	88.9239	10.9548	0	19.7584
Q15746;Q15746-2;Q15746-5;Q15746-6;Q15746-3;Q15746-4;Q15746-11;Q15746-7;Q15746-9;Q15746-10;Q15746-8	13	2	54.1468	0.0481124	0.0042584	1.69171	0.56758	Normal Cells	Tumoral Cells	213453	Myosin light chain kinase_ smooth muscle OS=Homo sapiens OX=9606 GN=MYLK PE=1 SV=4	224.148	219.676	300.993	175.288	161.242	103.746
Q15772;Q15772-1;B9ZVR7;Q15772-3;Q15772-4	4	2	13.0062	0.0482891	0.00427038	2.62294	0.56656	Tumoral Cells	Normal Cells	357083	Striated muscle preferentially expressed protein kinase OS=Homo sapiens OX=9606 GN=SPEG PE=1 SV=4	17.4407	47.3602	59.3668	118.109	115.583	91.9918
REVERSE7838	7	1	24.4634	0.0483555	0.00427257	1.44476	0.566178	Tumoral Cells	Normal Cells	162988	Reversed Sequence 7838	93.0615	112.294	132.384	148.204	191.052	148.697
P78527;P78527-2	26	11	127.831	0.0495807	0.00437708	1.11027	0.559217	Normal Cells	Tumoral Cells	474051	DNA-dependent protein kinase catalytic subunit OS=Homo sapiens OX=9606 GN=PRKDC PE=1 SV=3	1091.33	1097.3	1134.34	1035.61	927.214	1030.11
REVERSE17167	2	1	9.7324	0.0497339	0.00438684	2.09005	0.558359	Tumoral Cells	Normal Cells	115116	Reversed Sequence 17167	166.489	108.054	101.726	166.435	321.339	298.645
O43149	13	4	39.5817	0.0512427	0.00451605	1.56621	0.550052	Normal Cells	Tumoral Cells	335980	Zinc finger ZZ-type and EF-hand domain-containing protein 1 OS=Homo sapiens OX=9606 GN=ZZEF1 PE=1 SV=6	331.154	313.594	338.186	234.013	248.858	144.717
P39656;A0A0C4DGS1;P39656-3;P39656-2;U3KQ84	7	5	42.8252	0.0519499	0.00457447	1.1494	0.546244	Normal Cells	Tumoral Cells	50972	Dolichyl-diphosphooligosaccharide--protein glycosyltransferase 48 kDa subunit OS=Homo sapiens OX=9606 GN=DDOST PE=1 SV=4	1298.57	1347.17	1307.67	1202.54	1033.87	1203.12
H0YA93;Q86UW6;Q86UW6-2	4	1	14.5719	0.0525127	0.00462007	Infinity	0.543253	Normal Cells	Tumoral Cells	159425	NEDD4-binding protein 2 (Fragment) OS=Homo sapiens OX=9606 GN=N4BP2 PE=1 SV=1	1115.54	2.96991	42.8853	0	0	0
Q6IAA8;F5GX19;F5H3Y3;F5H479;H0YFI1	3	1	19.207	0.0527102	0.00463349	1.53691	0.542211	Normal Cells	Tumoral Cells	17858.9	Ragulator complex protein LAMTOR1 OS=Homo sapiens OX=9606 GN=LAMTOR1 PE=1 SV=2	167.944	219.862	186.013	154.999	94.63	123.729
P17987;E7ERF2;E7EQR6;F5GYL4;F5GZI8;F5H136;F5H7Y1	4	2	24.0819	0.0530178	0.00465558	1.12811	0.540597	Tumoral Cells	Normal Cells	60856.9	T-complex protein 1 subunit alpha OS=Homo sapiens OX=9606 GN=TCP1 PE=1 SV=1	320.253	274.641	299.362	339.242	331.537	338.041
REVERSE24169	18	2	69.524	0.053052	0.00465558	10.4704	0.540418	Tumoral Cells	Normal Cells	216316	Reversed Sequence 24169	93.4135	0	2.72715	360.945	297.749	347.94
P48169	3	1	10.6829	0.053614	0.00470089	8.086	0.537496	Tumoral Cells	Normal Cells	62022.5	Gamma-aminobutyric acid receptor subunit alpha-4 OS=Homo sapiens OX=9606 GN=GABRA4 PE=2 SV=2	25.4544	0	3.10794	66.1865	67.6585	97.1104
Q7Z406;Q7Z406-2;Q7Z406-6;Q7Z406-4;Q7Z406-5;A1L2Z2;M0QY43;A0A0C4DFM8;A0A2R8Y4C3	24	3	144.047	0.053807	0.0047138	1.76942	0.5365	Normal Cells	Tumoral Cells	228840	Myosin-14 OS=Homo sapiens OX=9606 GN=MYH14 PE=1 SV=2	297.323	246.146	307.267	219.822	104.431	156.547
REVERSE39658	5	1	16.8244	0.054328	0.00475539	5.3582	0.53383	Tumoral Cells	Normal Cells	267265	Reversed Sequence 39658	7.65277	71.9551	83.7658	275.986	266.375	333.027
REVERSE27883	4	1	10.5171	0.0549772	0.00480813	8.14628	0.530541	Tumoral Cells	Normal Cells	321789	Reversed Sequence 27883	4.54196	0	21.1554	83.4022	70.6508	55.2847
B7ZL14;H0Y7W6;Q96RU3;Q96RU3-2;Q96RU3-3;Q96RU3-4;Q96RU3-5	3	1	9.5942	0.0552172	0.00482502	2.45353	0.529335	Tumoral Cells	Normal Cells	64470.6	FNBP1 protein OS=Homo sapiens OX=9606 GN=FNBP1 PE=1 SV=1	227.797	247.852	225.106	289.131	757.873	672.321
REVERSE40296	2	1	6.4115	0.0559956	0.00488889	11.7464	0.525463	Tumoral Cells	Normal Cells	103628	Reversed Sequence 40296	0	15.9209	17.2146	131.276	80.1799	177.766
P62241;Q5JR95	5	3	40.7521	0.0561977	0.00490238	1.1339	0.524467	Tumoral Cells	Normal Cells	24490.3	40S ribosomal protein S8 OS=Homo sapiens OX=9606 GN=RPS8 PE=1 SV=2	4116.67	3706.79	3857.1	4296.32	4732.16	4216.09
Q8IWT6	3	1	9.5653	0.0564821	0.00492301	2.44489	0.523072	Normal Cells	Tumoral Cells	95111.3	Volume-regulated anion channel subunit LRRC8A OS=Homo sapiens OX=9606 GN=LRRC8A PE=1 SV=1	158.049	166.28	259.593	132.496	42.2433	64.095
REVERSE26351	3	1	14.4395	0.0571808	0.00497969	15.1805	0.519678	Tumoral Cells	Normal Cells	182395	Reversed Sequence 26351	61.5717	0	21.9374	396.648	439.645	431.416
REVERSE11622	27	4	93.2535	0.0591982	0.00514745	2.5903	0.510125	Tumoral Cells	Normal Cells	291071	Reversed Sequence 11622	40.1777	22.0989	34.5562	43.4435	115.544	91.8385
REVERSE4710	6	1	24.8294	0.0592071	0.00514745	6.52825	0.510083	Normal Cells	Tumoral Cells	218454	Reversed Sequence 4710	147.075	112.566	23.3362	21.1504	7.3384	14.8577
B5MD58;P36956;P36956-2;P36956-3;P36956-4	2	1	11.7295	0.0593288	0.00515367	2.85914	0.509519	Tumoral Cells	Normal Cells	96862.5	Sterol regulatory element-binding protein 1 OS=Homo sapiens OX=9606 GN=SREBF1 PE=1 SV=1	33.6123	9.86679	38.9129	60.7498	77.3191	97.501
Q08380;K7EP36;K7EJY8;K7EKQ5;K7ESM3	3	1	13.7175	0.0623792	0.00541409	5.9884	0.495767	Tumoral Cells	Normal Cells	66243.5	Galectin-3-binding protein OS=Homo sapiens OX=9606 GN=LGALS3BP PE=1 SV=1	2.38933	23.7711	33.4155	140.271	67.3735	149.119
REVERSE24616	4	2	12.0633	0.0631552	0.00547682	3.22929	0.492389	Tumoral Cells	Normal Cells	309151	Reversed Sequence 24616	63.9056	215.913	33.0665	389.883	244.045	376.471
Q99541;Q5SYF3;Q5SYF4;Q5SYF5	3	1	14.3088	0.0640991	0.00555399	8.34918	0.488342	Normal Cells	Tumoral Cells	48303.6	Perilipin-2 OS=Homo sapiens OX=9606 GN=PLIN2 PE=1 SV=2	37.7247	6.33185	22.655	6.86812	0	1.12207
REVERSE12530	3	1	11.9849	0.0643439	0.00557052	7.18079	0.487303	Tumoral Cells	Normal Cells	149845	Reversed Sequence 12530	1.84389	0	61.1159	184.027	122.43	145.644
P37837;F2Z393	8	5	43.4214	0.0652351	0.00564293	1.40584	0.483559	Normal Cells	Tumoral Cells	37711.3	Transaldolase OS=Homo sapiens OX=9606 GN=TALDO1 PE=1 SV=2	960.236	1414.13	1411.53	897.559	905.52	889.906
Q10471	7	1	32.1065	0.0664638	0.00574438	1.28771	0.478493	Normal Cells	Tumoral Cells	65474.2	Polypeptide N-acetylgalactosaminyltransferase 2 OS=Homo sapiens OX=9606 GN=GALNT2 PE=1 SV=1	191.503	151.888	179.244	144.552	116.018	145.294
Q13011;M0R248	3	1	15.6972	0.0670215	0.00578772	1.38299	0.476229	Normal Cells	Tumoral Cells	36158.4	Delta(3_5)-Delta(2_4)-dienoyl-CoA isomerase_ mitochondrial OS=Homo sapiens OX=9606 GN=ECH1 PE=1 SV=2	705.034	559.247	496.039	375.014	412.203	485.618
Q01082;A0A087WUZ3;Q01082-2;Q01082-3;F8W6C1	32	9	133.255	0.068822	0.00593627	1.35192	0.469064	Tumoral Cells	Normal Cells	275408	Spectrin beta chain_ non-erythrocytic 1 OS=Homo sapiens OX=9606 GN=SPTBN1 PE=1 SV=2	272.36	202.251	200.745	341.104	306.591	265.33
REVERSE19573	3	1	11.7857	0.0688569	0.00593627	2.22003	0.468927	Normal Cells	Tumoral Cells	399764	Reversed Sequence 19573	180.704	247.436	230.115	127.952	124.294	44.2623
A0A0U1RQW6;E7EPU2;Q9Y2E4	4	1	12.4031	0.0699783	0.00602789	1.45212	0.464576	Normal Cells	Tumoral Cells	180482	Disco-interacting protein 2 homolog C OS=Homo sapiens OX=9606 GN=DIP2C PE=1 SV=1	394.818	330.529	413.188	298.623	292.551	192.878
REVERSE95	1	1	3.9888	0.0708129	0.00609468	1.25346	0.461391	Normal Cells	Tumoral Cells	23903.5	Reversed Sequence 95	211.306	203.491	247.53	167.086	159.805	201.507
F8W930;Q9Y6M1;Q9Y6M1-1;Q9Y6M1-3;Q9Y6M1-4;Q9Y6M1-5;Q9Y6M1-6	7	1	42.8841	0.0716152	0.00615859	1.38324	0.458369	Normal Cells	Tumoral Cells	66900.4	Insulin-like growth factor 2 mRNA-binding protein 2 OS=Homo sapiens OX=9606 GN=IGF2BP2 PE=1 SV=1	129.98	193.749	174.685	120.896	129.376	110.052
O60488;O60488-2	6	1	24.7186	0.0719285	0.00618036	1.57747	0.457201	Normal Cells	Tumoral Cells	80271.7	Long-chain-fatty-acid--CoA ligase 4 OS=Homo sapiens OX=9606 GN=ACSL4 PE=1 SV=2	174.079	175.074	141.974	102.34	137.257	71.7429
Q8TBA6;Q8TBA6-2	4	3	16.6597	0.074763	0.00641856	5.15822	0.446891	Tumoral Cells	Normal Cells	83081.5	Golgin subfamily A member 5 OS=Homo sapiens OX=9606 GN=GOLGA5 PE=1 SV=3	0.975934	3.18604	77.1771	174.791	117.612	127.162
REVERSE41601	5	2	14.3123	0.075732	0.00649633	1.64272	0.443472	Tumoral Cells	Normal Cells	138695	Reversed Sequence 41601	144.481	122.472	169.934	284.804	163.657	269.221
O00750;F5GWN5	7	1	23.0509	0.0768137	0.00658364	2.42178	0.439718	Tumoral Cells	Normal Cells	186935	Phosphatidylinositol 4-phosphate 3-kinase C2 domain-containing subunit beta OS=Homo sapiens OX=9606 GN=PIK3C2B PE=1 SV=2	50.5357	86.6408	215.529	358.063	264.532	231.582
P37802;P37802-2;X6RJP6;C9J5W6;Q9UI15	18	13	90.388	0.0770731	0.00660037	1.12769	0.438827	Tumoral Cells	Normal Cells	22562.6	Transgelin-2 OS=Homo sapiens OX=9606 GN=TAGLN2 PE=1 SV=3	4085.12	3894.21	3956.69	4565.49	4087.25	4807.41
P11279;P11279-2	4	2	21.3927	0.0796931	0.00681907	2.35124	0.430027	Normal Cells	Tumoral Cells	45395.7	Lysosome-associated membrane glycoprotein 1 OS=Homo sapiens OX=9606 GN=LAMP1 PE=1 SV=3	72.9151	190.297	162.431	70.6858	68.9465	41.3968
P53618;E9PP73;E9PKQ1;E9PP63	11	1	50.9954	0.0798028	0.00682278	1.8509	0.429666	Normal Cells	Tumoral Cells	108283	Coatomer subunit beta OS=Homo sapiens OX=9606 GN=COPB1 PE=1 SV=3	48.5346	55.9881	71.3906	17.7337	36.2329	41.0754
D6RAA6;P57088;D6RBY2;J3KN43	2	1	11.5983	0.0821972	0.00702166	1.93088	0.421938	Tumoral Cells	Normal Cells	25451.9	Transmembrane protein 33 (Fragment) OS=Homo sapiens OX=9606 GN=TMEM33 PE=1 SV=1	67.7621	53.9179	64.9426	135.276	68.8827	156.188
P46940;A0A0J9YXZ5;H0YLE8;A0A087WWP1;H0YKA5	26	13	166.947	0.08357	0.00713113	1.12244	0.417632	Tumoral Cells	Normal Cells	189880	Ras GTPase-activating-like protein IQGAP1 OS=Homo sapiens OX=9606 GN=IQGAP1 PE=1 SV=1	1458.38	1448.13	1288.67	1505.85	1536.77	1666.22
P62879;C9JIS1;C9JXA5;E7EP32;B1AKQ8;C9JZN1;F6UT28;F6X3N5;P62873;P62873-2;Q9HAV0;H7C5J5	6	3	27.0555	0.0836173	0.00713113	1.15071	0.417485	Tumoral Cells	Normal Cells	38072.5	Guanine nucleotide-binding protein G(I)/G(S)/G(T) subunit beta-2 OS=Homo sapiens OX=9606 GN=GNB2 PE=1 SV=3	833.71	898.546	944.359	932.891	1099.81	1047.32
REVERSE34335	2	1	7.081	0.0838951	0.00714891	2.48681	0.416624	Tumoral Cells	Normal Cells	116366	Reversed Sequence 34335	11.5613	55.2226	41.113	87.274	85.3575	95.6871
REVERSE8418	8	1	28.8859	0.0843961	0.00718565	8.35528	0.415082	Normal Cells	Tumoral Cells	233484	Reversed Sequence 8418	22.6805	219.156	79.1759	2.81653	11.7518	23.8519
P35221;P35221-2;G3XAM7;P35221-3;E5RG03;E5RGY7;E5RIB1;E5RFM3;E5RGY6;E5RHV7;E5RIE0;E5RIT8;E5RJL0;E5RJZ2;E5RJ41	11	2	67.0049	0.0869326	0.0073955	1.65246	0.407441	Tumoral Cells	Normal Cells	100756	Catenin alpha-1 OS=Homo sapiens OX=9606 GN=CTNNA1 PE=1 SV=1	250.451	131.003	125.564	323.517	234.371	279.937
REVERSE8224	4	1	14.582	0.091263	0.00775748	3.90566	0.39502	Normal Cells	Tumoral Cells	396834	Reversed Sequence 8224	204.98	219.253	195.213	6.44945	74.6224	77.5305
REVERSE17047	6	2	17.3974	0.0936389	0.00795286	1.08457	0.388518	Normal Cells	Tumoral Cells	349980	Reversed Sequence 17047	455.368	459.22	430.72	428.464	423.944	387.998
Q9UKV8;Q9UKV8-2	4	1	15.833	0.0946192	0.0080295	5.39943	0.385895	Tumoral Cells	Normal Cells	98462.9	Protein argonaute-2 OS=Homo sapiens OX=9606 GN=AGO2 PE=1 SV=3	6.50205	0	14.4841	21.2915	45.9853	46.0365
A0A0C4DH48;H0YGD3;Q8NF91-12	1	1	4.1335	0.0956318	0.00810874	1.24753	0.383223	Tumoral Cells	Normal Cells	59525.3	Nesprin-1 (Fragment) OS=Homo sapiens OX=9606 GN=SYNE1 PE=1 SV=1	276.323	385.785	336.738	449.936	402.267	393.884
P48735;P48735-2;H0YL11	4	1	18.6898	0.0963129	0.00815977	4.11872	0.381445	Tumoral Cells	Normal Cells	51365.6	Isocitrate dehydrogenase [NADP]_ mitochondrial OS=Homo sapiens OX=9606 GN=IDH2 PE=1 SV=2	0	44.7123	0	87.4375	49.0506	47.6695
P38606;P38606-2;C9JA17;C9JVW8	7	2	34.1932	0.0978296	0.00828146	1.29774	0.377545	Tumoral Cells	Normal Cells	68703.4	V-type proton ATPase catalytic subunit A OS=Homo sapiens OX=9606 GN=ATP6V1A PE=1 SV=2	192.338	157.411	140.03	215.873	238.32	181.412
P31937;H7BZL2	5	1	24.5986	0.101929	0.00862141	6.78731	0.367381	Normal Cells	Tumoral Cells	35728.2	3-hydroxyisobutyrate dehydrogenase_ mitochondrial OS=Homo sapiens OX=9606 GN=HIBADH PE=1 SV=2	127.579	112.05	51.9673	26.7492	0	16.2129
Q8TBY9;Q8TBY9-2	2	1	7.5862	0.10358	0.00875388	4.42862	0.363437	Tumoral Cells	Normal Cells	131207	Cilia- and flagella-associated protein 251 OS=Homo sapiens OX=9606 GN=WDR66 PE=2 SV=2	2.50175	51.8438	37.2266	186.826	98.4054	120.306
J3KNG8;Q8TF40;Q8TF40-2;Q8TF40-3;A0A087WX11	2	1	7.3151	0.103817	0.00876669	6.92234	0.362878	Tumoral Cells	Normal Cells	127672	Folliculin-interacting protein 1 OS=Homo sapiens OX=9606 GN=FNIP1 PE=1 SV=1	0	21.1866	34.2924	184.159	90.3743	109.511
REVERSE18690	3	2	11.3298	0.104143	0.00878699	1.1518	0.362112	Normal Cells	Tumoral Cells	267692	Reversed Sequence 18690	290.369	268.805	233.483	229.347	235.464	223.377
REVERSE58451	5	1	18.2851	0.105333	0.00888009	13.8286	0.35934	Tumoral Cells	Normal Cells	479552	Reversed Sequence 58451	0	18.6276	12.5517	18.1349	185.923	227.107
D6R9K7;E9PB51;E9PLB0;E9PM61;J3QRR5;Q9BQ04;Q9BWF3;Q9BWF3-2;Q9BWF3-3;Q9BWF3-4;U3KQD5	1	1	4.4849	0.105884	0.00891923	1.41002	0.35807	Tumoral Cells	Normal Cells	17307.5	RNA-binding protein 4 OS=Homo sapiens OX=9606 GN=RBM4 PE=1 SV=1	258.885	272.537	251.593	327.768	292.682	483.619
A0A2R8YD50;P51659;E7ER27;E7EWE5;P51659-2;P51659-3;A0A2R8Y7L2;A0A2R8YDT8;A0A2R8YF45;E7ET17;G5E9S2;E7EPL9	8	3	43.4326	0.10681	0.00898994	1.35376	0.355953	Tumoral Cells	Normal Cells	77294.2	Peroxisomal multifunctional enzyme type 2 OS=Homo sapiens OX=9606 GN=HSD17B4 PE=1 SV=1	186.92	204.053	197.874	203.791	268.572	324.792
Q8IZT6;Q8IZT6-2;Q5VYL4	32	2	126.127	0.109571	0.00921476	1.35698	0.349789	Normal Cells	Tumoral Cells	413451	Abnormal spindle-like microcephaly-associated protein OS=Homo sapiens OX=9606 GN=ASPM PE=1 SV=2	40.9089	56.7255	50.496	44.5834	34.7499	29.8288
REVERSE7101	5	2	18.808	0.109785	0.00922523	7.01539	0.34932	Normal Cells	Tumoral Cells	193729	Reversed Sequence 7101	146.821	213.301	185.044	0	38.6969	39.0131
P26640;A0A140T936;P26640-2;A0A140T954;A0A0G2JJT9;A0A140T904;A2ABF4;H0Y426	17	6	98.5625	0.110652	0.00929046	1.14911	0.347432	Normal Cells	Tumoral Cells	141731	Valine--tRNA ligase OS=Homo sapiens OX=9606 GN=VARS PE=1 SV=4	486.114	487.685	480.489	473.736	420.511	371.329
A2RTX5;B7ZLP8;A2RTX5-2	3	1	15.1522	0.113814	0.00954822	1.31121	0.340706	Normal Cells	Tumoral Cells	93672.2	Probable threonine--tRNA ligase 2_ cytoplasmic OS=Homo sapiens OX=9606 GN=TARSL2 PE=1 SV=1	205.938	212.708	227.527	164.786	125.002	203.019
REVERSE13765	3	1	12.3145	0.116122	0.00973387	Infinity	0.335954	Normal Cells	Tumoral Cells	268357	Reversed Sequence 13765	0	128.361	133.679	0	0	0
P20618	3	2	15.6085	0.116277	0.00973897	1.07852	0.335639	Tumoral Cells	Normal Cells	26717.5	Proteasome subunit beta type-1 OS=Homo sapiens OX=9606 GN=PSMB1 PE=1 SV=2	718.186	711.17	667.912	751.899	794.182	715.871
REVERSE1875	3	1	12.2418	0.116652	0.00976243	Infinity	0.33488	Tumoral Cells	Normal Cells	287116	Reversed Sequence 1875	0	0	0	0	128.172	195.613
P05091;F8VP50;P05091-2	2	1	9.6015	0.11802	0.00986886	7.5522	0.33214	Normal Cells	Tumoral Cells	56894.6	Aldehyde dehydrogenase_ mitochondrial OS=Homo sapiens OX=9606 GN=ALDH2 PE=1 SV=2	302.99	390.343	391.5	89.0191	0	54.6257
O95487;O95487-2;O95487-3	1	1	3.294	0.118485	0.00989974	2120.48	0.331217	Tumoral Cells	Normal Cells	138616	Protein transport protein Sec24B OS=Homo sapiens OX=9606 GN=SEC24B PE=1 SV=2	0.032248	0	0	0	26.0459	42.3351
REVERSE6291	8	1	26.8631	0.119185	0.00995016	5.2387	0.329838	Tumoral Cells	Normal Cells	229371	Reversed Sequence 6291	0	14.2309	37.2852	112.484	61.701	95.6925
REVERSE38286	6	1	24.1337	0.119568	0.00997401	1.58871	0.329089	Tumoral Cells	Normal Cells	209849	Reversed Sequence 38286	347.904	319.276	172.446	367.617	547.405	418.9
REVERSE1434	14	1	58.1427	0.120331	0.0100296	1.37836	0.327605	Tumoral Cells	Normal Cells	204387	Reversed Sequence 1434	100.933	73.2324	74.0105	88.1195	123.851	130.106
Q7Z794	7	2	37.8233	0.120573	0.0100416	1.06971	0.327137	Normal Cells	Tumoral Cells	62186.6	Keratin_ type II cytoskeletal 1b OS=Homo sapiens OX=9606 GN=KRT77 PE=2 SV=3	4017.83	3827.26	4008.88	3517.54	3655.52	3908.37
Q93008	7	1	25.8201	0.12159	0.0101181	Infinity	0.325184	Normal Cells	Tumoral Cells	295702	Probable ubiquitin carboxyl-terminal hydrolase FAF-X OS=Homo sapiens OX=9606 GN=USP9X PE=1 SV=3	43.0986	141.425	0	0	0	0
O95757;E9PDE8;D6RJ96	12	3	60.5174	0.122032	0.0101466	2.74389	0.324343	Tumoral Cells	Normal Cells	95539.2	Heat shock 70 kDa protein 4L OS=Homo sapiens OX=9606 GN=HSPA4L PE=1 SV=3	0	258.677	0	247.362	238.173	224.246
O15083;H7C4G9	4	3	14.5975	0.125406	0.0104187	6.71017	0.318051	Normal Cells	Tumoral Cells	110729	ERC protein 2 OS=Homo sapiens OX=9606 GN=ERC2 PE=1 SV=3	28.7159	284.488	268.354	53.8566	22.0965	10.7152
P51571;A6NLM8	5	3	27.2622	0.125616	0.0104278	1.03516	0.317667	Normal Cells	Tumoral Cells	19169.7	Translocon-associated protein subunit delta OS=Homo sapiens OX=9606 GN=SSR4 PE=1 SV=1	1947.7	1951.98	1948.33	1816.03	1921.68	1911.69
H0Y6I0;Q13439;Q13439-3;Q13439-4;Q13439-5;C9JHJ5	9	1	36.9732	0.12667	0.0105068	1.77604	0.315753	Tumoral Cells	Normal Cells	247520	Golgin subfamily A member 4 (Fragment) OS=Homo sapiens OX=9606 GN=GOLGA4 PE=1 SV=1	515.498	297.465	269.705	928.617	452.454	541.79
REVERSE25130	3	1	12.9108	0.127166	0.0105395	1.65729	0.31486	Normal Cells	Tumoral Cells	134067	Reversed Sequence 25130	264.78	326.278	381.815	249.505	106.495	231.025
Q8IWJ2;B8ZZW2;H7BYJ9;B8ZZA5;H7C010	12	2	52.7315	0.128072	0.010606	1.98431	0.313241	Normal Cells	Tumoral Cells	196993	GRIP and coiled-coil domain-containing protein 2 OS=Homo sapiens OX=9606 GN=GCC2 PE=1 SV=4	59.2163	118.135	167.501	51.6784	67.5948	54.5162
H0YJ41;Q9P203;Q9P203-5	2	1	7.0104	0.131778	0.0109042	3.89515	0.306777	Normal Cells	Tumoral Cells	83288.1	BTB/POZ domain-containing protein 7 (Fragment) OS=Homo sapiens OX=9606 GN=BTBD7 PE=1 SV=1	31.4377	47.3692	31.177	20.3091	0	7.92698
P04040	6	4	31.2582	0.138107	0.0114187	1.26712	0.296302	Normal Cells	Tumoral Cells	59984.4	Catalase OS=Homo sapiens OX=9606 GN=CAT PE=1 SV=3	304.036	353.915	357.362	337.138	235.221	228.915
Q8NCM8;Q8NCM8-2;Q8NCM8-3;H0YDE0	21	3	77.9015	0.141817	0.011716	1.27863	0.290468	Normal Cells	Tumoral Cells	496101	Cytoplasmic dynein 2 heavy chain 1 OS=Homo sapiens OX=9606 GN=DYNC2H1 PE=1 SV=4	188.258	168.939	236.762	179.502	131.962	153.063
REVERSE25327	2	1	6.366	0.142336	0.0117495	5.29597	0.289669	Tumoral Cells	Normal Cells	89012.9	Reversed Sequence 25327	112.919	0	37.4133	294.895	284.593	216.67
Q9UBG0	8	2	39.4791	0.146883	0.0121151	1.16579	0.28284	Normal Cells	Tumoral Cells	169868	C-type mannose receptor 2 OS=Homo sapiens OX=9606 GN=MRC2 PE=1 SV=2	168.234	174.286	147.503	123.06	140.311	156.965
P07814;V9GYZ6	8	1	39.5774	0.14848	0.012237	1.56132	0.280511	Tumoral Cells	Normal Cells	172188	Bifunctional glutamate/proline--tRNA ligase OS=Homo sapiens OX=9606 GN=EPRS PE=1 SV=5	18.2604	44.5084	40.2631	59.2665	48.7614	52.8377
P52179;P52179-2	4	1	13.2174	0.149188	0.0122855	1.19034	0.279491	Tumoral Cells	Normal Cells	189109	Myomesin-1 OS=Homo sapiens OX=9606 GN=MYOM1 PE=1 SV=2	156.318	197.236	174.017	238.069	187.318	202.605
Q6IS14;C9J4W5;C9J7B5;F8WCJ1;I3L397;I3L504;P63241;P63241-2;Q9GZV4	2	1	5.9889	0.152943	0.0125847	1.18602	0.274188	Tumoral Cells	Normal Cells	17001.3	Eukaryotic translation initiation factor 5A-1-like OS=Homo sapiens OX=9606 GN=EIF5AL1 PE=2 SV=2	135.713	166.73	185.568	209.091	184.989	184.711
Q14571	6	1	22.2085	0.15585	0.0128136	Infinity	0.270211	Normal Cells	Tumoral Cells	311258	Inositol 1_4_5-trisphosphate receptor type 2 OS=Homo sapiens OX=9606 GN=ITPR2 PE=1 SV=2	36.2206	2157.72	0	0	0	0
P31930	5	2	20.4226	0.16048	0.0131766	1.0627	0.26409	Tumoral Cells	Normal Cells	53330.2	Cytochrome b-c1 complex subunit 1_ mitochondrial OS=Homo sapiens OX=9606 GN=UQCRC1 PE=1 SV=3	320.446	292.627	290.336	330.312	317.458	312.286
Q9Y3A6	1	1	5.9715	0.16052	0.0131766	1.15689	0.264038	Tumoral Cells	Normal Cells	26119	Transmembrane emp24 domain-containing protein 5 OS=Homo sapiens OX=9606 GN=TMED5 PE=1 SV=1	370.725	476.747	455.313	541.831	473.183	492.166
Q6NSJ2;Q6NSJ2-2	3	1	12.8897	0.160789	0.0131881	1.30362	0.26369	Normal Cells	Tumoral Cells	72653.2	Pleckstrin homology-like domain family B member 3 OS=Homo sapiens OX=9606 GN=PHLDB3 PE=2 SV=3	395.445	557.164	532.466	398.002	302.47	438.722
A0A0J9YWL9	7	1	35.337	0.164065	0.0134461	1.6901	0.259523	Normal Cells	Tumoral Cells	110491	Putative testis-expressed protein 13C OS=Homo sapiens OX=9606 GN=TEX13C PE=5 SV=1	85.6022	53.3337	72.3621	20.3023	61.4677	43.2509
Q7Z3Z0;Q7Z3Y8	5	2	28.4575	0.168043	0.0137612	3.41074	0.25462	Tumoral Cells	Normal Cells	49888.3	Keratin_ type I cytoskeletal 25 OS=Homo sapiens OX=9606 GN=KRT25 PE=1 SV=1	115.505	43.9276	1.6121	242.738	173.899	132.645
P31327;P31327-3;P31327-2	3	1	12.1122	0.168776	0.0138081	4.88816	0.253735	Tumoral Cells	Normal Cells	166080	Carbamoyl-phosphate synthase [ammonia]_ mitochondrial OS=Homo sapiens OX=9606 GN=CPS1 PE=1 SV=2	0	79.1779	130.392	329.586	369.399	325.425
Q9NZB2;Q9NZB2-4;Q9NZB2-6;A0A0C4DG79;Q9NZB2-5;A0A0C4DH52;Q9NZB2-2	6	2	26.8246	0.168884	0.0138081	1.85833	0.253606	Normal Cells	Tumoral Cells	123085	Constitutive coactivator of PPAR-gamma-like protein 1 OS=Homo sapiens OX=9606 GN=FAM120A PE=1 SV=2	255.822	96.4592	225.111	94.3279	129.227	87.1504
REVERSE6246	6	1	26.6147	0.170266	0.01391	1.51465	0.251954	Normal Cells	Tumoral Cells	97807.7	Reversed Sequence 6246	110.943	143.787	104.492	112.508	45.2614	79.3952
REVERSE12903	7	3	23.197	0.172157	0.0140534	1.50719	0.249725	Normal Cells	Tumoral Cells	307016	Reversed Sequence 12903	104.412	116.001	75.1906	91.0161	64.7509	40.3619
Q8N1G4	1	1	4.544	0.176892	0.0144284	1.29307	0.244299	Tumoral Cells	Normal Cells	64043.3	Leucine-rich repeat-containing protein 47 OS=Homo sapiens OX=9606 GN=LRRC47 PE=1 SV=1	142.472	143.017	93.2431	191.288	149.721	148.717
Q13642;Q13642-3;Q5JXI2;A0A0D9SFB0;A0A0D9SFI6;A0A0D9SFZ9;A0A0D9SG53;A0A0D9SGB2;Q13642-1;Q13642-4;Q13642-5;Q5JXH7;Q5JXH8;Q5JXH9;Q5JXI0;Q5JXI3;Q5JXI8	3	1	21.0068	0.179538	0.0146327	Infinity	0.241359	Tumoral Cells	Normal Cells	38030.9	Four and a half LIM domains protein 1 OS=Homo sapiens OX=9606 GN=FHL1 PE=1 SV=4	0	0	0	182.886	0	5.71297
P41250	5	2	24.9011	0.180783	0.0147225	1.08966	0.239997	Tumoral Cells	Normal Cells	83907.1	Glycine--tRNA ligase OS=Homo sapiens OX=9606 GN=GARS PE=1 SV=3	791.675	862.159	755.575	848.992	836.778	939.664
E9PEX6;P09622;P09622-2;P09622-3	2	1	11.5231	0.182002	0.01481	89.8931	0.238677	Normal Cells	Tumoral Cells	52214.8	Dihydrolipoyl dehydrogenase OS=Homo sapiens OX=9606 GN=DLD PE=1 SV=1	0	146.054	67.6417	0	2.37722	0
REVERSE445	2	1	7.8223	0.183676	0.0149344	1.55967	0.236887	Normal Cells	Tumoral Cells	119723	Reversed Sequence 445	223.231	159.12	273.381	83.0683	135.183	202.179
REVERSE71386	8	3	26.9717	0.184952	0.0150263	2.49658	0.235537	Normal Cells	Tumoral Cells	488691	Reversed Sequence 71386	935.129	228.874	892.144	244.104	296.486	282.996
E7EQ72;Q15363;F5GX39	2	2	11.5914	0.186716	0.0151577	4.9915	0.233695	Normal Cells	Tumoral Cells	18602.1	Transmembrane emp24 domain-containing protein 2 (Fragment) OS=Homo sapiens OX=9606 GN=TMED2 PE=1 SV=2	108.346	370.351	326.371	0	82.7172	78.5706
P00403	3	1	17.6975	0.187838	0.0152233	1.14828	0.232537	Normal Cells	Tumoral Cells	25736.2	Cytochrome c oxidase subunit 2 OS=Homo sapiens OX=9606 GN=MT-CO2 PE=1 SV=1	275.478	305.515	237.411	227.869	226.342	258.512
Q5THJ4;Q5THJ4-2;H3BLS7;A0A2R8YD87;A0A2R8Y876;R4GMW1	8	1	30.8435	0.18796	0.0152233	99.2498	0.232412	Tumoral Cells	Normal Cells	495680	Vacuolar protein sorting-associated protein 13D OS=Homo sapiens OX=9606 GN=VPS13D PE=1 SV=2	3.24062	0	0	0	189.124	132.507
Q3MIP1	2	1	5.9537	0.187968	0.0152233	1.32996	0.232403	Tumoral Cells	Normal Cells	59415.7	Inositol 1_4_5-trisphosphate receptor-interacting protein-like 2 OS=Homo sapiens OX=9606 GN=ITPRIPL2 PE=1 SV=1	51.0923	60.7914	64.5958	76.1834	58.7609	99.7673
REVERSE1413	20	5	73.1206	0.18884	0.0152819	1.20056	0.23151	Normal Cells	Tumoral Cells	419488	Reversed Sequence 1413	106.737	126.006	127.5	84.3366	120.963	94.7636
Q9UBC5;G3V342;G3V587	8	1	37.9882	0.194995	0.0157676	1.70105	0.225382	Tumoral Cells	Normal Cells	119313	Unconventional myosin-Ia OS=Homo sapiens OX=9606 GN=MYO1A PE=2 SV=1	47.6858	177.767	183.041	227.542	248.543	218.784
Q12789;Q12789-3;H3BU37	6	1	27.8458	0.201157	0.016253	Infinity	0.219531	Normal Cells	Tumoral Cells	241213	General transcription factor 3C polypeptide 1 OS=Homo sapiens OX=9606 GN=GTF3C1 PE=1 SV=4	5.7621	0	614.198	0	0	0
Q9NRC6	8	1	31.392	0.204412	0.0164906	4.42786	0.216548	Normal Cells	Tumoral Cells	419488	Spectrin beta chain_ non-erythrocytic 5 OS=Homo sapiens OX=9606 GN=SPTBN5 PE=1 SV=2	360.671	289.616	53.2278	69.0493	2.30144	87.5329
Q5JWF2;P63092;P63092-4;P63092-2;P63092-3;Q5JWF2-2;S4R3E3;A0A0A0MR13	6	2	36.344	0.204417	0.0164906	2.10609	0.216543	Tumoral Cells	Normal Cells	111766	Guanine nucleotide-binding protein G(s) subunit alpha isoforms XLas OS=Homo sapiens OX=9606 GN=GNAS PE=1 SV=2	81.963	165.155	107.621	104.419	266.198	376.495
P16615;P16615-2;P16615-3;P16615-5;P16615-4;H7C5W9;A0A0C4DH86;H3BVB2	16	6	103.274	0.204618	0.0164939	1.09848	0.216361	Tumoral Cells	Normal Cells	116411	Sarcoplasmic/endoplasmic reticulum calcium ATPase 2 OS=Homo sapiens OX=9606 GN=ATP2A2 PE=1 SV=1	2114.26	1782.22	1737.25	2085.51	2114.18	1988.83
A2VDJ0;A2VDJ0-3;A2VDJ0-5;A2VDJ0-6;H0Y2M0;A2VDJ0-2	6	1	25.5046	0.204799	0.0164955	1.13376	0.216198	Tumoral Cells	Normal Cells	181963	Transmembrane protein 131-like OS=Homo sapiens OX=9606 GN=TMEM131L PE=1 SV=2	724.746	563.957	686.381	788.442	691.046	759.776
REVERSE5971	2	1	7.0283	0.206995	0.0166594	1.95362	0.214231	Tumoral Cells	Normal Cells	241213	Reversed Sequence 5971	9.50662	101.519	5.18356	71.4882	110.658	44.8828
Q7Z460	4	2	13.1866	0.207468	0.0166844	1.23324	0.213812	Tumoral Cells	Normal Cells	170477	CLIP-associating protein 1 OS=Homo sapiens OX=9606 GN=CLASP1 PE=1 SV=1	82.5741	123.74	80.8707	126.957	104.714	122.496
Q03001-3	19	1	63.956	0.207908	0.0167067	19.2688	0.213423	Tumoral Cells	Normal Cells	309151	Isoform 3 of Dystonin OS=Homo sapiens OX=9606 GN=DST	0	0	9.83943	172.811	1.53959	15.2437
P46939;P46939-2;P46939-4;Q5T097;A0A0D9SG57	17	2	61.9757	0.209412	0.0168145	6.0891	0.212103	Tumoral Cells	Normal Cells	396691	Utrophin OS=Homo sapiens OX=9606 GN=UTRN PE=1 SV=2	53.505	57.3952	57.295	859.123	80.6598	84.3738
REVERSE28298	5	1	17.8186	0.210565	0.0168939	2.21806	0.211101	Tumoral Cells	Normal Cells	290945	Reversed Sequence 28298	15.6705	71.2737	79.1489	58.5355	140.973	168.895
P30044;P30044-3;P30044-4;P30044-2	6	1	34.6787	0.212909	0.0170687	1.15796	0.209089	Normal Cells	Tumoral Cells	22314.6	Peroxiredoxin-5_ mitochondrial OS=Homo sapiens OX=9606 GN=PRDX5 PE=1 SV=4	1252.89	1479.15	1214.86	1008.78	1080.9	1318.81
REVERSE9692	21	3	73.3138	0.215295	0.0172465	1.16092	0.207076	Normal Cells	Tumoral Cells	317784	Reversed Sequence 9692	113.678	110.855	118.341	80.0833	115.921	99.3404
G3V4T5;H0YJS4;P05198	3	1	15.5303	0.220544	0.0176532	1.70363	0.202764	Tumoral Cells	Normal Cells	31605.3	Eukaryotic translation initiation factor 2 subunit 1 (Fragment) OS=Homo sapiens OX=9606 GN=EIF2S1 PE=1 SV=1	133.131	0	5.12568	70.3788	111.644	53.5148
REVERSE38409	36	7	113.966	0.223002	0.0178361	2.12388	0.200799	Normal Cells	Tumoral Cells	533787	Reversed Sequence 38409	395.576	362.602	388.698	19.1108	242.398	278.483
REVERSE21737	15	1	48.4532	0.244469	0.0195379	1.51667	0.184957	Tumoral Cells	Normal Cells	223888	Reversed Sequence 21737	101.788	59.0255	41.9965	139.312	69.7703	98.5121
REVERSE15222	2	1	6.7858	0.24519	0.0195804	2.65529	0.184462	Tumoral Cells	Normal Cells	171517	Reversed Sequence 15222	351.016	242.415	7.49542	775.171	258.698	561.766
Q03001-13	2	1	7.6635	0.245839	0.019617	232.188	0.184019	Tumoral Cells	Normal Cells	103496	Isoform 8 of Dystonin OS=Homo sapiens OX=9606 GN=DST	2.46209	0	0	559.696	11.9725	0
P35232;C9JW96;C9JZ20;E7ESE2;E9PCW0;P35232-2;D6RBK0	5	2	31.8516	0.249387	0.0198846	1.35805	0.18163	Tumoral Cells	Normal Cells	29861.1	Prohibitin OS=Homo sapiens OX=9606 GN=PHB PE=1 SV=1	888.162	413.503	388.953	884.956	667.404	743.582
P09960;P09960-2;P09960-4;P09960-3;B4DEH5	8	1	44.3034	0.250362	0.0199423	1.40699	0.180983	Tumoral Cells	Normal Cells	69912.7	Leukotriene A-4 hydrolase OS=Homo sapiens OX=9606 GN=LTA4H PE=1 SV=2	98.8366	80.3925	172.325	155.886	213.843	124.906
A0A0A0MSQ0;P13797;P13797-2;P13797-3;H7C4N2;U3KQI3;C9JAM8;Q5TBN3	11	3	71.7505	0.250498	0.0199423	1.07745	0.180893	Normal Cells	Tumoral Cells	69847.8	Plastin-3 OS=Homo sapiens OX=9606 GN=PLS3 PE=1 SV=1	675.428	647.762	709.305	567.226	654.087	665.09
P28330	2	1	13.7616	0.254076	0.0202115	1.6675	0.178553	Tumoral Cells	Normal Cells	48054.9	Long-chain specific acyl-CoA dehydrogenase_ mitochondrial OS=Homo sapiens OX=9606 GN=ACADL PE=1 SV=2	937.781	1091.56	181.258	1302.73	1157.4	1226.06
Q14651	7	1	32.9997	0.256324	0.0203746	1.08565	0.17711	Tumoral Cells	Normal Cells	70652.8	Plastin-1 OS=Homo sapiens OX=9606 GN=PLS1 PE=1 SV=2	466.745	479.046	505.363	491.849	498.899	584.7
H0Y368;O60762;Q5QPK2	3	1	15.2338	0.256702	0.0203889	1.56668	0.176869	Normal Cells	Tumoral Cells	33446.5	Dolichol-phosphate mannosyltransferase subunit 1 (Fragment) OS=Homo sapiens OX=9606 GN=DPM1 PE=1 SV=1	86.4657	159.135	180.801	113.656	108.909	49.604
F8VUX9;Q96KV7;G3V201;Q96KV7-7	4	1	21.2633	0.256978	0.0203951	2.54658	0.176694	Normal Cells	Tumoral Cells	191045	WD repeat-containing protein 90 OS=Homo sapiens OX=9606 GN=WDR90 PE=1 SV=1	107.169	134.203	100.824	0	59.1415	75.2332
Q8NG31;H0YCZ2;H0YEY7;Q8NG31-2	2	1	9.1114	0.26296	0.0208498	1.24798	0.172964	Normal Cells	Tumoral Cells	268357	Kinetochore scaffold 1 OS=Homo sapiens OX=9606 GN=KNL1 PE=1 SV=3	277.012	255.935	265.263	139.115	252.61	247.874
Q14789;Q14789-2;Q14789-3;Q14789-4;E7EU81;H0Y867	20	5	80.8166	0.263112	0.0208498	1.48805	0.172871	Normal Cells	Tumoral Cells	377445	Golgin subfamily B member 1 OS=Homo sapiens OX=9606 GN=GOLGB1 PE=1 SV=2	416.481	426.682	463.492	688.441	85.7979	103.861
REVERSE14128	6	1	20.7386	0.269587	0.0213465	1.20419	0.168987	Normal Cells	Tumoral Cells	533844	Reversed Sequence 14128	611.831	629.359	431.913	525.455	431.152	432.791
A6NKB5	9	2	32.4823	0.275158	0.0217708	1.14922	0.165764	Tumoral Cells	Normal Cells	240129	Pecanex-like protein 2 OS=Homo sapiens OX=9606 GN=PCNX2 PE=2 SV=3	189.571	287.349	243.535	274.147	271.955	281.858
Q9BUQ8	4	1	14.9632	0.276573	0.0218659	4.29395	0.164962	Tumoral Cells	Normal Cells	95924.8	Probable ATP-dependent RNA helicase DDX23 OS=Homo sapiens OX=9606 GN=DDX23 PE=1 SV=3	89.5885	119.059	90.4252	1043.75	126.481	113.969
REVERSE24617	7	2	24.8422	0.280249	0.0221396	1.39606	0.162908	Tumoral Cells	Normal Cells	347998	Reversed Sequence 24617	118.767	308.368	104.847	247.092	293.92	201.665
REVERSE25299	3	1	11.0657	0.285021	0.0224993	4.09375	0.160307	Normal Cells	Tumoral Cells	133451	Reversed Sequence 25299	155.911	337.076	23.2948	45.5259	74.4605	6.12805
REVERSE29508	15	2	50.055	0.285896	0.0225511	1.99908	0.159838	Normal Cells	Tumoral Cells	598936	Reversed Sequence 29508	121.071	33.8985	124.604	50.5726	33.0441	56.2346
F8VXJ7;F8W031;Q9Y2B0;F8W1K5	2	1	11.362	0.287821	0.0226856	95.9449	0.158814	Normal Cells	Tumoral Cells	19337.6	Protein canopy homolog 2 (Fragment) OS=Homo sapiens OX=9606 GN=CNPY2 PE=1 SV=1	461.984	0	652.31	6.50953	0	5.10437
P61019;P61019-2;E9PKL7;H7C125	8	1	57.9962	0.297452	0.0234267	1.04409	0.153853	Normal Cells	Tumoral Cells	23716.7	Ras-related protein Rab-2A OS=Homo sapiens OX=9606 GN=RAB2A PE=1 SV=1	3106.27	3255.45	2920.36	2998.26	3023.53	2868.29
P18621;A0A087WWH0;A0A087WXM6;A0A0A6YYL6;J3KRB3;J3KRX5;J3QQT2;J3QS96;P18621-3;A0A087WY81;A0A0A0MRF8;J3QLC8;P18621-2;J3KSJ0	4	1	24.5103	0.300249	0.0236289	60.1459	0.152461	Tumoral Cells	Normal Cells	21625.2	60S ribosomal protein L17 OS=Homo sapiens OX=9606 GN=RPL17 PE=1 SV=3	0	9.58134	0	549.121	27.1576	0
Q9P0V3;C9JED2;Q9P0V3-2	8	2	31.2474	0.304269	0.023927	1.49546	0.150498	Normal Cells	Tumoral Cells	108465	SH3 domain-binding protein 4 OS=Homo sapiens OX=9606 GN=SH3BP4 PE=1 SV=1	93.7229	217.715	211.774	103.818	107.679	138.368
P41252;J3KR24;A0A0A0MSX9	3	2	12.741	0.306557	0.0240885	1.10223	0.1494	Tumoral Cells	Normal Cells	145810	Isoleucine--tRNA ligase_ cytoplasmic OS=Homo sapiens OX=9606 GN=IARS PE=1 SV=2	308.012	272.667	299.267	279.462	351.167	339.273
Q14204;A0A2R8Y706;A0A2R8Y5T0;A0A2R8Y6H2;A0A2R8YFZ7;A0A2R8Y542;A0A2R8Y6I5;A0A2R8YGC7;H0YJ21	52	16	277.69	0.326489	0.0256178	1.05988	0.140377	Normal Cells	Tumoral Cells	535146	Cytoplasmic dynein 1 heavy chain 1 OS=Homo sapiens OX=9606 GN=DYNC1H1 PE=1 SV=5	644.232	652.957	596.287	650.21	570.505	565.79
Q16698;Q16698-2;E5RFV2;E5RID6;E5RJD2;E5RJG7	2	1	11.8013	0.326517	0.0256178	1.6351	0.140365	Normal Cells	Tumoral Cells	36352.9	2_4-dienoyl-CoA reductase_ mitochondrial OS=Homo sapiens OX=9606 GN=DECR1 PE=1 SV=1	102.09	147.978	46.2901	54.2988	61.5941	65.3554
REVERSE39439	13	1	41.0902	0.335913	0.0263349	1.34029	0.136426	Tumoral Cells	Normal Cells	256527	Reversed Sequence 39439	261.105	157.028	77.6172	179.916	236.255	248.275
Q6P2S7;Q6P2S7-2	4	1	15.2229	0.344983	0.0270254	1.5026	0.132798	Tumoral Cells	Normal Cells	153338	Putative tetratricopeptide repeat protein 41 OS=Homo sapiens OX=9606 GN=TTC41P PE=5 SV=3	10881.5	979.373	8677.32	10620.5	9931.49	10308.7
H0YGW7;Q8NE71;Q8NE71-2	2	1	8.5926	0.352798	0.0276166	1.68951	0.1298	Normal Cells	Tumoral Cells	68006.7	ATP-binding cassette sub-family F member 1 (Fragment) OS=Homo sapiens OX=9606 GN=ABCF1 PE=1 SV=1	778.829	716.911	678.289	0	587.226	699.554
P00367;P00367-2;P00367-3	6	3	30.265	0.356892	0.0279159	1.08008	0.128274	Normal Cells	Tumoral Cells	61740.1	Glutamate dehydrogenase 1_ mitochondrial OS=Homo sapiens OX=9606 GN=GLUD1 PE=1 SV=2	341.092	316.099	396.701	338.393	314.159	323.197
P26232;P26232-2;P26232-3;P26232-5;A0A0A0MRI5;A0A0A0MTJ6;P26232-4;P26232-6	6	1	26.8898	0.366327	0.0286321	1.15731	0.124872	Normal Cells	Tumoral Cells	106112	Catenin alpha-2 OS=Homo sapiens OX=9606 GN=CTNNA2 PE=1 SV=5	39.3552	50.1464	51.5355	47.2773	31.3606	43.2283
Q9Y252;Q9Y252-2	3	1	17.7811	0.373901	0.0291356	Infinity	0.122249	Normal Cells	Tumoral Cells	78490.5	E3 ubiquitin-protein ligase RNF6 OS=Homo sapiens OX=9606 GN=RNF6 PE=1 SV=1	0	0	456.343	0	0	0
Q99698;Q99698-2	4	1	12.3858	0.373901	0.0291356	Infinity	0.122249	Tumoral Cells	Normal Cells	434443	Lysosomal-trafficking regulator OS=Homo sapiens OX=9606 GN=LYST PE=1 SV=3	0	0	0	147.446	0	0
REVERSE19681	12	1	45.3557	0.373901	0.0291356	Infinity	0.122249	Normal Cells	Tumoral Cells	358116	Reversed Sequence 19681	67.7677	0	0	0	0	0
REVERSE17694	2	1	7.9147	0.373901	0.0291356	Infinity	0.122249	Tumoral Cells	Normal Cells	143900	Reversed Sequence 17694	0	0	0	239.421	0	0
Q86V48;Q86V48-2;Q86V48-3	5	1	17.7884	0.382769	0.0298041	14.332	0.119295	Normal Cells	Tumoral Cells	120845	Leucine zipper protein 1 OS=Homo sapiens OX=9606 GN=LUZP1 PE=1 SV=2	59.0166	0	85.8703	0	6.7409	3.36841
REVERSE34417	4	1	12.931	0.388478	0.0302257	1.4093	0.117456	Normal Cells	Tumoral Cells	76825	Reversed Sequence 34417	320.065	354.186	254.564	0	349.716	309.343
Q13127;Q13127-4;A0A087X1C2;A0A1W2PQA1;L0B1S6;L0B1V4;L0B3M6;L0B3Z2;Q13127-2;Q13127-3	3	2	11.1245	0.394124	0.0306418	1.05841	0.115684	Normal Cells	Tumoral Cells	123241	RE1-silencing transcription factor OS=Homo sapiens OX=9606 GN=REST PE=1 SV=3	705.192	789.42	827.355	704.489	707.364	781.969
P17931;G3V3R6	5	2	30.4466	0.395946	0.0307603	1.15972	0.115122	Tumoral Cells	Normal Cells	26209.4	Galectin-3 OS=Homo sapiens OX=9606 GN=LGALS3 PE=1 SV=5	441.348	443.574	534.144	417.485	602.834	625.4
REVERSE14272	2	1	7.0912	0.399681	0.031027	1.04324	0.113984	Normal Cells	Tumoral Cells	73564.3	Reversed Sequence 14272	1683.9	1747.53	1859.33	1596.63	1674.19	1800.64
A0A1X7SC65;K7EP04;O14558	1	1	5.0358	0.400401	0.0310595	1.22415	0.113767	Tumoral Cells	Normal Cells	13691.6	Heat shock protein beta-6 (Fragment) OS=Homo sapiens OX=9606 GN=HSPB6 PE=1 SV=1	181.962	297.736	372.083	267.705	390.975	384.024
P47756;P47756-2;B1AK85;B1AK87;B1AK88	10	8	58.9832	0.403105	0.0312423	1.03554	0.112958	Tumoral Cells	Normal Cells	31635.7	F-actin-capping protein subunit beta OS=Homo sapiens OX=9606 GN=CAPZB PE=1 SV=4	943.874	903.398	918.248	894.809	1005.17	963.826
A0A2R8Y478;A6NNI4;G8JLH6;P21926	1	1	6.093	0.403364	0.0312423	77.624	0.112881	Normal Cells	Tumoral Cells	18135.9	Tetraspanin OS=Homo sapiens OX=9606 GN=CD9 PE=1 SV=1	27.0394	931.434	0	0	4.76417	7.58347
Q8TDX9;Q8TDX9-2	11	3	41.2013	0.406043	0.0314261	1.11716	0.11209	Normal Cells	Tumoral Cells	319655	Polycystic kidney disease protein 1-like 1 OS=Homo sapiens OX=9606 GN=PKD1L1 PE=1 SV=1	145.303	157.595	127.909	121.205	157.68	106.742
REVERSE11157	5	1	18.7921	0.410774	0.0317684	1.74849	0.110716	Tumoral Cells	Normal Cells	210230	Reversed Sequence 11157	21.2044	15.0814	73.7544	83.969	87.7936	20.6418
REVERSE30723	3	1	11.107	0.41162	0.0318099	3.00537	0.110473	Normal Cells	Tumoral Cells	93744.3	Reversed Sequence 30723	107.682	8.53893	43.7231	18.6896	24.0113	10.5186
A2RUR9;C9JT67;Q8IYA2;A2RUR9-2;A2RUR9-3;A0A087WSY3;A6NG92;A6NJB5;Q3MJ40;Q3MJ40-2;C9JAY6	8	2	32.655	0.416654	0.0321748	2.31711	0.109047	Normal Cells	Tumoral Cells	166551	Coiled-coil domain-containing protein 144A OS=Homo sapiens OX=9606 GN=CCDC144A PE=2 SV=1	265.668	28.4631	132.336	56.4107	11.8875	115.753
Q7KZ85	1	1	3.6733	0.42054	0.0324505	2.08101	0.107968	Normal Cells	Tumoral Cells	200328	Transcription elongation factor SPT6 OS=Homo sapiens OX=9606 GN=SUPT6H PE=1 SV=2	12.341	59.4259	72.4128	16.7575	18.2796	34.2462
Q9H8Y8;Q9H8Y8-2;Q9H8Y8-3	2	1	9.5257	0.424132	0.0327032	1.11157	0.106987	Normal Cells	Tumoral Cells	47316.5	Golgi reassembly-stacking protein 2 OS=Homo sapiens OX=9606 GN=GORASP2 PE=1 SV=3	691.053	734.374	530.952	556.256	558.493	645.272
Q9BZ29;Q9BZ29-3;Q9BZ29-4;A0A088AWN3;A0A0A0MT38;Q6ZSL5	8	1	33.391	0.425514	0.0327851	422.617	0.106613	Normal Cells	Tumoral Cells	238670	Dedicator of cytokinesis protein 9 OS=Homo sapiens OX=9606 GN=DOCK9 PE=1 SV=2	0	321.299	0	0.760261	0	0
O94905;E5RHW4;E5RJ09;O94905-2;O94905-3	6	1	34.4865	0.434889	0.0334824	4.54694	0.104138	Normal Cells	Tumoral Cells	38067.7	Erlin-2 OS=Homo sapiens OX=9606 GN=ERLIN2 PE=1 SV=1	0	111.859	166.125	0	0	61.1364
P17612;P17612-2;K7ERP6;Q15136	4	1	21.757	0.437998	0.0336966	1.0313	0.103339	Normal Cells	Tumoral Cells	40703.8	cAMP-dependent protein kinase catalytic subunit alpha OS=Homo sapiens OX=9606 GN=PRKACA PE=1 SV=2	651.635	628.388	639.49	577.096	644.518	639.64
G3V295;G3V3I1;G3V5Z7;P60900;G3V3U4;P60900-2;G3V2S7;G3V4S5	4	2	25.118	0.455281	0.0350001	1.08017	0.0990848	Tumoral Cells	Normal Cells	23241.3	Proteasome subunit alpha type OS=Homo sapiens OX=9606 GN=PSMA6 PE=1 SV=1	390.724	381.977	485.856	409.071	501.02	449.37
P53621;P53621-2	18	4	84.2524	0.455946	0.035025	1.1361	0.0989272	Normal Cells	Tumoral Cells	139886	Coatomer subunit alpha OS=Homo sapiens OX=9606 GN=COPA PE=1 SV=2	747.649	719.047	742.3	931.076	463.976	549.323
P11717	13	3	53.5498	0.46353	0.0355811	1.06535	0.0971611	Normal Cells	Tumoral Cells	281332	Cation-independent mannose-6-phosphate receptor OS=Homo sapiens OX=9606 GN=IGF2R PE=1 SV=3	316.964	284.787	311.247	323.938	285.328	247.725
REVERSE26684	9	1	33.843	0.465911	0.0357372	2.2011	0.096618	Normal Cells	Tumoral Cells	227787	Reversed Sequence 26684	44.5073	294.539	277.537	96.3902	88.5088	95.2263
Q8IUD2;Q8IUD2-3;X6RLX0;G8JLD3;Q8IUD2-2;Q8IUD2-4;X6RM00;A0A0U1RQM4;K7EPP6;Q8IUD2-5;A0A0U1RQN0;K7EPD6	11	2	43.0936	0.467735	0.0358504	1.10005	0.0962055	Normal Cells	Tumoral Cells	128315	ELKS/Rab6-interacting/CAST family member 1 OS=Homo sapiens OX=9606 GN=ERC1 PE=1 SV=1	408.435	398.372	501.913	325.923	402.845	460.922
REVERSE24258	9	1	43.0493	0.471227	0.0360912	1.26323	0.0954247	Tumoral Cells	Normal Cells	163435	Reversed Sequence 24258	0	84.2882	43.1794	68.6503	19.2859	73.0846
A0A1B0GUS7;B1AM27;O14795-2;A0A1B0GVW8;F8W8M9;I6L9J0;A0A0U1RRB5	30	7	115.369	0.473889	0.0362681	1.02282	0.0948369	Tumoral Cells	Normal Cells	488691	Protein unc-13 homolog B OS=Homo sapiens OX=9606 GN=UNC13B PE=1 SV=1	418.87	403.854	440.986	420.593	430.332	441.623
Q9NY74	4	1	16.799	0.47694	0.0364473	1.20569	0.0941713	Normal Cells	Tumoral Cells	104524	Ewing's tumor-associated antigen 1 OS=Homo sapiens OX=9606 GN=ETAA1 PE=1 SV=2	75.6366	67.9478	120.059	90.1619	72.2841	56.2211
REVERSE5705	13	3	53.3351	0.476996	0.0364473	1.06587	0.0941593	Normal Cells	Tumoral Cells	379760	Reversed Sequence 5705	187.736	226.14	199.101	200.746	205.214	169.135
REVERSE6226	23	4	71.9723	0.477293	0.0364473	1.9015	0.0940947	Tumoral Cells	Normal Cells	524533	Reversed Sequence 6226	282.809	250.035	236.53	994.45	267.134	201.386
REVERSE3668	3	1	12.4423	0.482248	0.0367984	1.43977	0.0930329	Tumoral Cells	Normal Cells	83068.8	Reversed Sequence 3668	84.8387	54.8227	40.6093	79.4977	136.634	43.4175
REVERSE12681	9	2	28.745	0.488171	0.0372228	1.01383	0.0917914	Tumoral Cells	Normal Cells	203963	Reversed Sequence 12681	121.595	4.14689	15.6939	77.8431	30.2815	35.2671
H3BRG4;P22695;H3BSJ9	3	2	16.6671	0.508495	0.0387437	1.03509	0.0877519	Tumoral Cells	Normal Cells	44805.8	Cytochrome b-c1 complex subunit 2_ mitochondrial OS=Homo sapiens OX=9606 GN=UQCRC2 PE=1 SV=1	454.185	433.503	395.534	424.78	437.787	465.684
Q8TDY2;Q8TDY2-2	4	1	15.1834	0.510219	0.0388463	1.68691	0.0874243	Normal Cells	Tumoral Cells	185201	RB1-inducible coiled-coil protein 1 OS=Homo sapiens OX=9606 GN=RB1CC1 PE=1 SV=3	106.087	36.1548	192.123	40.6589	111.748	45.8045
REVERSE35245	4	1	12.2004	0.511329	0.0389021	1.285	0.0872146	Normal Cells	Tumoral Cells	244998	Reversed Sequence 35245	582.157	0	577.269	275.182	317.754	309.344
P40926;P40926-2;G3XAL0	18	11	108.731	0.521546	0.03965	1.02454	0.0853274	Tumoral Cells	Normal Cells	35959.6	Malate dehydrogenase_ mitochondrial OS=Homo sapiens OX=9606 GN=MDH2 PE=1 SV=3	3787.34	3510.64	3418.65	3533.39	3701.28	3744.94
E7ESJ3;Q9UPS8;Q9UPS8-2	7	2	28.255	0.524699	0.0398603	1.72202	0.0847603	Normal Cells	Tumoral Cells	199528	Ankyrin repeat domain-containing protein 26 OS=Homo sapiens OX=9606 GN=ANKRD26 PE=1 SV=1	56.6926	273.209	228.087	122.294	110.863	90.874
O60763;O60763-2	5	3	20.133	0.527066	0.0400106	1.12344	0.0843394	Normal Cells	Tumoral Cells	108808	General vesicular transport factor p115 OS=Homo sapiens OX=9606 GN=USO1 PE=1 SV=2	173.172	130.336	198.342	171.482	120.451	154.775
O95153;O95153-2;O95153-3;J3KSY4	3	1	11.0726	0.542605	0.0411598	1.15306	0.0816721	Tumoral Cells	Normal Cells	202389	Peripheral-type benzodiazepine receptor-associated protein 1 OS=Homo sapiens OX=9606 GN=TSPOAP1 PE=1 SV=2	176.897	191.607	114.223	136.533	225.246	194.833
Q16881;A0A087WSW9;A0A087WSY9;A0A182DWI3;E9PIR7;E9PKD3;F8W809;Q16881-2;Q16881-3;Q16881-4;Q16881-5;Q16881-6;A0A0B4J225;E2QRB9;E9PIZ5;E9PKI4;E9PLT3;E9PQI3;Q16881-7	4	1	23.3824	0.550493	0.0417275	3.91245	0.0803797	Normal Cells	Tumoral Cells	71725.6	Thioredoxin reductase 1_ cytoplasmic OS=Homo sapiens OX=9606 GN=TXNRD1 PE=1 SV=3	6.37614	205.096	240.24	13.8329	77.9807	23.6412
O95292;E5RK64;O95292-2;Q9P0L0;Q9P0L0-2	3	1	19.0049	0.551735	0.0417633	1.4192	0.08018	Normal Cells	Tumoral Cells	27456.6	Vesicle-associated membrane protein-associated protein B/C OS=Homo sapiens OX=9606 GN=VAPB PE=1 SV=3	265.292	83.5899	112.5	119.561	113.422	92.1177
P53701	3	1	16.266	0.551777	0.0417633	3.7673	0.0801732	Tumoral Cells	Normal Cells	31000.8	Cytochrome c-type heme lyase OS=Homo sapiens OX=9606 GN=HCCS PE=1 SV=1	40.3614	4.32588	7.86189	2.22892	81.4769	114.263
REVERSE3607	35	5	109.935	0.559028	0.042281	1.04002	0.0790263	Normal Cells	Tumoral Cells	569701	Reversed Sequence 3607	442.051	382.518	414.734	423.442	405.365	362.807
O43242;O43242-2	4	1	19.6266	0.585714	0.0442668	7.45866	0.0750776	Normal Cells	Tumoral Cells	61091.7	26S proteasome non-ATPase regulatory subunit 3 OS=Homo sapiens OX=9606 GN=PSMD3 PE=1 SV=2	239.596	2502.7	30.4417	121.46	127.76	122.528
REVERSE3151	4	1	13.4692	0.609502	0.0460309	1.22258	0.071893	Normal Cells	Tumoral Cells	214743	Reversed Sequence 3151	5.47634	6.0852	69.6546	16.9175	18.2405	31.2719
REVERSE40220	11	2	44.5	0.625503	0.0472047	1.04949	0.0699147	Normal Cells	Tumoral Cells	310573	Reversed Sequence 40220	228.298	186.033	217.346	202.84	175.4	223.652
Q7KZF4;H7C597	13	7	77.343	0.628145	0.0473693	1.08261	0.0696001	Normal Cells	Tumoral Cells	102681	Staphylococcal nuclease domain-containing protein 1 OS=Homo sapiens OX=9606 GN=SND1 PE=1 SV=1	460.649	611.707	692.594	533.068	508.864	588.347
D6RAT0;D6RB09;D6RG13;P61247;D6RAS7;D6RED7;D6RGE0;E9PFI5;H0Y8L7;D6R9B6;D6RI02;H0Y9Y4	3	1	17.4369	0.632405	0.0476557	2.66774	0.0690998	Tumoral Cells	Normal Cells	26115.2	40S ribosomal protein S3a OS=Homo sapiens OX=9606 GN=RPS3A PE=1 SV=1	8.1368	63.8351	95.014	8.23673	193.79	243.448
REVERSE19998	3	1	12.8368	0.649653	0.0489196	1.08362	0.0671603	Tumoral Cells	Normal Cells	203679	Reversed Sequence 19998	319.408	368.577	389.081	304.941	391.361	470.827
Q8N3K9	5	1	17.4309	0.654889	0.0492778	1.91582	0.0665981	Tumoral Cells	Normal Cells	451036	Cardiomyopathy-associated protein 5 OS=Homo sapiens OX=9606 GN=CMYA5 PE=1 SV=3	92.5498	65.5823	113.736	0	286.707	234.142
A0A1B0GTW7;A0A2R8Y3T5	1	1	3.9363	0.659727	0.0496056	1.92823	0.0660892	Normal Cells	Tumoral Cells	87050.8	Leishmanolysin-like peptidase 2 OS=Homo sapiens OX=9606 GN=LMLN2 PE=3 SV=1	108.293	15.3843	151.383	52.6306	65.8729	24.1459
P49792;A6NKT7;J3KNE0;Q7Z3J3;J3KQ37;Q99666;A0A1W2PNU4;A0A286YES2;F8VYC4;F8W705;P0DJD0;P0DJD1;Q99666-2;C9J1P2;C9J1W9;C9JF75;F8WBP7;H0YBN8;Q7Z3J3-2	15	3	66.2346	0.662725	0.0497946	1.53126	0.0657789	Tumoral Cells	Normal Cells	362591	E3 SUMO-protein ligase RanBP2 OS=Homo sapiens OX=9606 GN=RANBP2 PE=1 SV=2	76.7231	77.5827	38.7643	196.906	52.2767	46.4589
P83731;C9JNW5;C9JXB8	4	2	18.246	0.664348	0.0498802	1.25133	0.0656125	Normal Cells	Tumoral Cells	17893	60S ribosomal protein L24 OS=Homo sapiens OX=9606 GN=RPL24 PE=1 SV=1	52.5199	23.502	67.9664	47.2906	21.5974	46.1799
Q9UP83;Q9UP83-2;Q9UP83-3	1	1	3.9802	0.683949	0.0513144	12.2219	0.0636901	Tumoral Cells	Normal Cells	93199.2	Conserved oligomeric Golgi complex subunit 5 OS=Homo sapiens OX=9606 GN=COG5 PE=1 SV=3	17.3371	10.2877	9.89327	0	233.372	225.169
P54886;P54886-2	8	4	41.5628	0.694206	0.0520461	1.01741	0.062746	Normal Cells	Tumoral Cells	88043.8	Delta-1-pyrroline-5-carboxylate synthase OS=Homo sapiens OX=9606 GN=ALDH18A1 PE=1 SV=2	845.534	786.098	824.221	762.918	786.82	864.087
O75947;O75947-2;F5H608	4	1	24.492	0.706771	0.0529495	1.45601	0.0616452	Normal Cells	Tumoral Cells	18548.3	ATP synthase subunit d_ mitochondrial OS=Homo sapiens OX=9606 GN=ATP5H PE=1 SV=3	47.0595	270.607	187.597	50.0989	164.273	132.648
Q5T1H1	4	1	12.5677	0.735767	0.0550818	28.7144	0.0593281	Normal Cells	Tumoral Cells	363514	Protein eyes shut homolog OS=Homo sapiens OX=9606 GN=EYS PE=1 SV=5	156.994	0	0	3.31517	1.79812	0.354159
REVERSE14963	23	1	86.7778	0.740862	0.0554229	1.01884	0.0589519	Tumoral Cells	Normal Cells	262053	Reversed Sequence 14963	274.133	288.973	300.818	309.253	301.234	269.715
C9JPC9;Q9H9J4;Q9H9J4-2	1	1	4.0362	0.758355	0.0566903	1.05726	0.0577277	Tumoral Cells	Normal Cells	115527	Ubiquitin carboxyl-terminal hydrolase 42 (Fragment) OS=Homo sapiens OX=9606 GN=USP42 PE=1 SV=9	153.933	104.391	87.7475	143.071	128.755	94.0602
REVERSE22165	3	1	16.7056	0.763874	0.0570614	1.04795	0.0573627	Normal Cells	Tumoral Cells	69587.6	Reversed Sequence 22165	203.473	262.042	292.475	218.438	252.09	252.783
Q9UPA5	8	3	38.4066	0.768995	0.0574023	1.13426	0.0570329	Tumoral Cells	Normal Cells	418580	Protein bassoon OS=Homo sapiens OX=9606 GN=BSN PE=1 SV=4	220.628	166.021	208.148	132.206	283.911	258.54
P35527;K7EQQ3	13	4	76.7095	0.772826	0.0576464	1.00848	0.0567918	Tumoral Cells	Normal Cells	62292.5	Keratin_ type I cytoskeletal 9 OS=Homo sapiens OX=9606 GN=KRT9 PE=1 SV=3	1014.92	967.447	970.623	976.119	966.249	1035.66
Q9UDT6;Q9UDT6-2;H7C4L6	3	2	18.187	0.773823	0.0576791	2.95144	0.0567298	Normal Cells	Tumoral Cells	116294	CAP-Gly domain-containing linker protein 2 OS=Homo sapiens OX=9606 GN=CLIP2 PE=1 SV=1	221.305	1.24662	14.4844	32.0287	29.7264	18.5566
I3NI22;P51688	2	1	11.8249	0.776781	0.0578576	2.64205	0.0565478	Normal Cells	Tumoral Cells	21716.6	N-sulphoglucosamine sulphohydrolase (Fragment) OS=Homo sapiens OX=9606 GN=SGSH PE=1 SV=1	0	280.654	260.428	77.5663	35.1676	92.0621
O43432	4	1	22.2586	0.784877	0.0584184	1.05648	0.0560638	Tumoral Cells	Normal Cells	177793	Eukaryotic translation initiation factor 4 gamma 3 OS=Homo sapiens OX=9606 GN=EIF4G3 PE=1 SV=2	238.862	377.25	402.361	285.775	337.437	452.783
P59923	5	2	19.0794	0.79203	0.0589007	1.00115	0.0556533	Tumoral Cells	Normal Cells	121358	Zinc finger protein 445 OS=Homo sapiens OX=9606 GN=ZNF445 PE=1 SV=1	195.806	203.57	197.751	94.4235	244.221	259.171
O00299	5	3	32.7929	0.792501	0.0589007	1.018	0.0556268	Normal Cells	Tumoral Cells	27264.9	Chloride intracellular channel protein 1 OS=Homo sapiens OX=9606 GN=CLIC1 PE=1 SV=4	2720.23	2381.72	2448.29	2296.62	2371.03	2749.11
P10243;P10243-2;E7EWZ1	3	1	11.4423	0.807331	0.0599595	1.0318	0.0548279	Normal Cells	Tumoral Cells	86514.3	Myb-related protein A OS=Homo sapiens OX=9606 GN=MYBL1 PE=1 SV=2	127.749	137.733	97.3507	110.392	158.698	82.5585
Q9ULC3	4	1	21.9849	0.815439	0.0605181	1.21275	0.0544191	Tumoral Cells	Normal Cells	26887.4	Ras-related protein Rab-23 OS=Homo sapiens OX=9606 GN=RAB23 PE=1 SV=1	86.6825	68.4652	125.551	68.8664	72.6858	198.865
Q76N89	4	1	11.6062	0.818048	0.0606679	1.48647	0.0542918	Normal Cells	Tumoral Cells	180922	E3 ubiquitin-protein ligase HECW1 OS=Homo sapiens OX=9606 GN=HECW1 PE=1 SV=3	5.0754	131.729	105.139	129.971	8.51185	24.2815
REVERSE13181	3	1	10.7932	0.819682	0.0607453	2.60555	0.054213	Tumoral Cells	Normal Cells	84078.3	Reversed Sequence 13181	6.59173	295.144	230.191	1312.66	25.3117	47.9889
A0A087X1Z3;H0YM70;Q9UL46;H0YKU2	2	1	13.367	0.823605	0.0609922	7.44424	0.0540271	Tumoral Cells	Normal Cells	29297.8	Proteasome activator complex subunit 2 OS=Homo sapiens OX=9606 GN=PSME2 PE=1 SV=1	36.1434	6.27695	43.5873	0	385.044	255.217
A0A0U1RRM6;Q8N8S7;Q8N8S7-2;Q8N8S7-3;A0A075B6E5;A0A0U1RQP7	3	2	12.761	0.833003	0.0616438	1.02265	0.0536001	Normal Cells	Tumoral Cells	87742.4	Protein enabled homolog OS=Homo sapiens OX=9606 GN=ENAH PE=1 SV=1	279.367	232.761	296.425	205.864	316.688	268.094
REVERSE28804	7	1	23.3754	0.840603	0.0621603	39.5837	0.0532733	Tumoral Cells	Normal Cells	191614	Reversed Sequence 28804	6.10514	9.94442	0	635.3	0	0
REVERSE34422	3	1	10.4785	0.841191	0.0621603	8.1167	0.0532488	Tumoral Cells	Normal Cells	48964.7	Reversed Sequence 34422	22.7236	12.2869	0	280.123	4.04686	0
Q2M2I5	3	1	16.8247	0.857276	0.0632593	2.09982	0.0526138	Normal Cells	Tumoral Cells	55600.7	Keratin_ type I cytoskeletal 24 OS=Homo sapiens OX=9606 GN=KRT24 PE=1 SV=1	4.05787	264.299	310.672	78.7219	98.0525	98.9772
REVERSE38643	3	1	13.9907	0.857292	0.0632593	1.52662	0.0526132	Normal Cells	Tumoral Cells	51221.6	Reversed Sequence 38643	615.611	68.0718	159.955	220.669	253.781	78.1666
Q15811;Q15811-4;Q15811-8;Q15811-9;H0Y3G5	3	1	12.711	0.859874	0.0633748	5.0606	0.0525181	Normal Cells	Tumoral Cells	196277	Intersectin-1 OS=Homo sapiens OX=9606 GN=ITSN1 PE=1 SV=3	907.145	0	78.882	118.35	18.9423	57.551
Q14203;E7EX90;Q14203-2;Q14203-3;Q14203-4;Q14203-5;Q14203-6;E7EWF7;Q6AWB1	6	2	25.1999	0.860089	0.0633748	1.0115	0.0525102	Normal Cells	Tumoral Cells	142436	Dynactin subunit 1 OS=Homo sapiens OX=9606 GN=DCTN1 PE=1 SV=3	201.307	160.893	172.822	184.119	125.037	219.78
REVERSE302	3	1	10.4817	0.888913	0.0654518	1.00957	0.0515734	Normal Cells	Tumoral Cells	139446	Reversed Sequence 302	269.224	293.256	339.04	319.179	349.466	224.333
O00442;O00442-2	1	1	5.5265	0.897825	0.0660608	3.20386	0.051329	Normal Cells	Tumoral Cells	39850.1	RNA 3'-terminal phosphate cyclase OS=Homo sapiens OX=9606 GN=RTCA PE=1 SV=1	21.6398	209.52	4.21725	23.839	35.3434	14.2843
Q02543;M0R117;M0R1A7;M0R3D6	3	1	16.9577	0.924949	0.0680079	2.26529	0.0507144	Tumoral Cells	Normal Cells	21047.5	60S ribosomal protein L18a OS=Homo sapiens OX=9606 GN=RPL18A PE=1 SV=2	49.8607	5.16174	70.118	0	121.078	162.401
REVERSE12257	12	4	48.6561	0.926532	0.0680757	1.0128	0.0506844	Tumoral Cells	Normal Cells	343311	Reversed Sequence 12257	545.55	636.588	665.596	527.148	668.583	675.662
Q13283;E5RIZ6	10	4	68.7878	0.956388	0.0702192	1.00025	0.0502405	Normal Cells	Tumoral Cells	52221.4	Ras GTPase-activating protein-binding protein 1 OS=Homo sapiens OX=9606 GN=G3BP1 PE=1 SV=1	343.462	379.03	335.243	376.883	298.003	382.581
Q15413;A0A087X080;A0A0U1RRH1;A0A0X1KG73;Q15413-2;Q15413-3;A0A1B0GTF2;A0A0U1RR54;A0A1B0GTT7;A0A1B0GUB0;A0A1B0GVS2	33	5	136.469	0.958562	0.0703287	1.00182	0.0502171	Tumoral Cells	Normal Cells	558145	Ryanodine receptor 3 OS=Homo sapiens OX=9606 GN=RYR3 PE=1 SV=3	369.269	288.183	398.782	393.873	311.522	352.764
A0A1B0GTF3;O43301	2	1	10.8808	0.959499	0.0703473	1.00619	0.0502074	Tumoral Cells	Normal Cells	77475.3	Heat shock 70 kDa protein 12A OS=Homo sapiens OX=9606 GN=HSPA12A PE=1 SV=1	404.812	341.699	534.344	455.631	284.79	548.364
REVERSE11656	5	1	17.8397	0.961318	0.0704305	4.26988	0.0501891	Normal Cells	Tumoral Cells	370293	Reversed Sequence 11656	263.669	0	0	0	58.5049	3.24609
Q8WXX0	18	2	71.0754	0.963896	0.0705691	4.28791	0.0501648	Normal Cells	Tumoral Cells	464696	Dynein heavy chain 7_ axonemal OS=Homo sapiens OX=9606 GN=DNAH7 PE=1 SV=2	1.14973	640.228	490.986	118.203	49.4186	96.461
REVERSE1497	2	1	7.5445	0.972425	0.0711429	10.4208	0.0500961	Normal Cells	Tumoral Cells	125474	Reversed Sequence 1497	514.48	0.668033	5.00864	34.8618	6.57191	8.4816
A0A024R4E5;Q00341;Q00341-2;H0Y394;H7C0A4;H7C2D1;C9J5E5;C9JIZ1;C9JZI8;H7BZC3	12	3	60.0809	0.996688	0.0728488	1.02529	0.0500014	Normal Cells	Tumoral Cells	142067	High density lipoprotein binding protein (Vigilin)_ isoform CRA_a OS=Homo sapiens OX=9606 GN=HDLBP PE=1 SV=1	176.801	309.613	270.523	234.647	230.663	272.959
P53396;P53396-2;P53396-3	9	4	44.26	0.997156	0.0728488	1.0856	0.050001	Normal Cells	Tumoral Cells	121752	ATP-citrate synthase OS=Homo sapiens OX=9606 GN=ACLY PE=1 SV=3	145.523	146.306	48.6902	141.274	93.8098	78.5863
A0A0A0MQU5;A8MXZ9;Q14896;Q14896-2;F5GZR4	2	0	7.0944					---	---	141891	Myosin-binding protein C_ cardiac-type OS=Homo sapiens OX=9606 GN=MYBPC3 PE=1 SV=1
A0A0A0MR03;A0A0J9YWB6;A0A0J9YWJ4;K7EJD2;Q9Y5B0;Q9Y5B0-4	1	0	3.4138					---	---	93118.8	RNA polymerase II subunit A C-terminal domain phosphatase OS=Homo sapiens OX=9606 GN=CTDP1 PE=1 SV=1
A0A0A0MR06;O15258;Q5T091;Q5T092;Q5T093	1	0	7.3579					---	---	20954.7	Protein RER1 (Fragment) OS=Homo sapiens OX=9606 GN=RER1 PE=1 SV=1
A0A0A0MR46;Q6ZP01	2	0	7.8891					---	---	119313	RNA-binding protein 44 OS=Homo sapiens OX=9606 GN=RBM44 PE=1 SV=1
A0A0A0MR60;G8JL96;Q13332;Q13332-2;Q13332-3;Q13332-4;Q13332-5;Q13332-6;Q13332-7	5	0	17.3918					---	---	170119	Receptor-type tyrosine-protein phosphatase S OS=Homo sapiens OX=9606 GN=PTPRS PE=1 SV=1
A0A0A0MRH6;Q5JRA6;Q5JRA6-2;Q5JRA6-4	2	0	7.6915					---	---	114077	Transport and Golgi organization protein 1 homolog (Fragment) OS=Homo sapiens OX=9606 GN=MIA3 PE=1 SV=6
A0A0A0MRJ0;Q5VT25;Q5VT25-2;Q5VT25-4;Q5VT25-5;Q5VT25-6;Q5VT25-3	2	0	6.2226					---	---	195745	Non-specific serine/threonine protein kinase OS=Homo sapiens OX=9606 GN=CDC42BPA PE=1 SV=1
A0A0A0MRR7;P09234	1	0	5.9556					---	---	19915.5	U1 small nuclear ribonucleoprotein C OS=Homo sapiens OX=9606 GN=SNRPC PE=1 SV=1
A0A0A0MS79;O14513	1	0	3.797					---	---	210359	Nck-associated protein 5 OS=Homo sapiens OX=9606 GN=NCKAP5 PE=1 SV=1
A0A0A0MSA9;A0A0C4DG49;P15151;P15151-2;P15151-3;P15151-4	1	0	5.1525					---	---	43452.5	Poliovirus receptor OS=Homo sapiens OX=9606 GN=PVR PE=1 SV=1
A0A0A0MSQ6;A6NHU9;E7EUA2;H7C1X5;Q9UPX8;Q9UPX8-3;Q9UPX8-4	2	0	6.4407					---	---	136084	SH3 and multiple ankyrin repeat domains protein 2 OS=Homo sapiens OX=9606 GN=SHANK2 PE=1 SV=1
A0A0A0MSU2;A0A1C7CYX1;Q6PJG2	2	0	7.4389					---	---	112230	ELM2 and SANT domain-containing protein 1 (Fragment) OS=Homo sapiens OX=9606 GN=ELMSAN1 PE=1 SV=6
A0A0A0MT40;H3BUD4;Q15111;Q15111-2	3	0	11.1702					---	---	116928	Phosphoinositide phospholipase C OS=Homo sapiens OX=9606 GN=PLCL1 PE=1 SV=1
A0A0A0MTP3;H0YG46;J3KNE4;Q99550;Q99550-2;F5H1U6	2	0	7.7091					---	---	129998	M-phase phosphoprotein 9 OS=Homo sapiens OX=9606 GN=MPHOSPH9 PE=1 SV=1
A0A0A0MTP6;O15357;O15357-2	2	0	12.2057					---	---	127667	Phosphatidylinositol 3_4_5-trisphosphate 5-phosphatase 2 OS=Homo sapiens OX=9606 GN=INPPL1 PE=1 SV=1
A0A0B4J1Z1;C9JAB2;Q16629;Q16629-2;Q16629-3;Q16629-4	2	0	13.6179					---	---	15990.8	Serine/arginine-rich-splicing factor 7 OS=Homo sapiens OX=9606 GN=SRSF7 PE=1 SV=1
A0A0B4J2C3;P13693;Q5W0H4;E9PJF7;J3KPG2;P13693-2;Q56UQ5	2	0	9.6495					---	---	22802	Translationally-controlled tumor protein OS=Homo sapiens OX=9606 GN=TPT1 PE=1 SV=1
A0A0C4DFL7;Q16850	1	0	5.1278					---	---	57677.7	Lanosterol 14-alpha demethylase OS=Homo sapiens OX=9606 GN=CYP51A1 PE=1 SV=1
A0A0C4DFN2;H7C1B4;Q14397;Q14397-2	1	0	3.8023					---	---	69214.7	Glucokinase (Hexokinase 4) regulator OS=Homo sapiens OX=9606 GN=GCKR PE=1 SV=1
A0A0C4DGF2;Q8WZ60	1	0	4.2621					---	---	70182	Kelch-like protein 6 (Fragment) OS=Homo sapiens OX=9606 GN=KLHL6 PE=1 SV=1
A0A0C4DGG9;A0A2R8Y212;A0A2R8Y425;A0A2R8Y4X2;A0A2R8Y521;A0A2R8Y5J0;A0A2R8Y5M9;A0A2R8Y7I0;A0A2R8Y8C1;A0A2R8YD40;A0A2R8YDJ9;A0A2R8YDW2;A0A2R8YE38;A0A2R8YER1;A0A2R8YFD8;A0A2R8YFK9;A0A2U3TZM0;F5GWX5;Q14839;Q14839-2;A0A2R8Y5Z7;A0A2R8Y6G9;A0A2R8Y7M9	2	0	6.6979					---	---	222073	Chromodomain-helicase-DNA-binding protein 4 OS=Homo sapiens OX=9606 GN=CHD4 PE=1 SV=1
A0A0C4DGS6;Q8TDM0	1	0	4.4682					---	---	19897.6	Breast carcinoma-amplified sequence 4 OS=Homo sapiens OX=9606 GN=BCAS4 PE=1 SV=1
A0A0C4DGZ5;P54577	1	0	3.7892					---	---	44076	Tyrosine--tRNA ligase OS=Homo sapiens OX=9606 GN=YARS PE=1 SV=1
A0A0D9SEP4;A0A0R4J2G7;A0A1D5RMU6;E7ERL8;Q9ULB1;Q9ULB1-2;Q9ULB1-3;A0A0D9SEQ7;A0A0D9SFF4;A0A1B0GVF4;E7EQN4	4	0	16.46					---	---	166709	Neurexin-1-beta OS=Homo sapiens OX=9606 GN=NRXN1 PE=1 SV=1
A0A0D9SEY1;A0A0D9SG62;C9J840;E7EN19;E7ENQ1;E7EX83;G3XAA2;G5E948;H7C360;O95819;O95819-2;O95819-3;O95819-4;O95819-5;O95819-6	3	0	13.7105					---	---	151882	Mitogen-activated protein kinase kinase kinase kinase 4_ isoform CRA_a OS=Homo sapiens OX=9606 GN=MAP4K4 PE=1 SV=1
A0A0D9SEY3;A0A0R4J2E0;C9JAX7;C9JYL2;Q5JUK3	2	0	7.1964					---	---	141043	Potassium channel subfamily T member 1 OS=Homo sapiens OX=9606 GN=KCNT1 PE=4 SV=1
A0A0D9SF60;Q99569;Q99569-2	1	0	2.416					---	---	134767	Plakophilin-4 OS=Homo sapiens OX=9606 GN=PKP4 PE=1 SV=1
A0A0D9SG04;A0A0X1KG75;Q53SF7;Q53SF7-2;Q53SF7-3;Q53SF7-4;A0A0B4J1Z0	3	0	11.0347					---	---	135660	Cordon-bleu protein-like 1 OS=Homo sapiens OX=9606 GN=COBLL1 PE=1 SV=2
A0A0G2JM16;A0A0G2JMX1;A0A0G2JN54;A0A0G2JNJ5;A0A0G2JNL3;A0A0G2JNM3;A0A0G2JPA4;A0A0G2JQC1;A0A0G2JQC6;A0A0G2JQJ2;A0A0G2JQT8;A0A0G2JRA1;A0A0G2JRT1;A0A0G2JRU8;A0A0G2JSB1;A0A0G2JSC3;E7ENC5;E7EWN1;E9PDY6;Q99102;Q99102-10;Q99102-12;Q99102-13;Q99102-3;Q99102-17	2	0	6.9575					---	---	533690	Mucin-4 OS=Homo sapiens OX=9606 GN=MUC4 PE=1 SV=1
A0A0G2JMS6;Q6IE36	2	0	5.1252					---	---	162671	Uncharacterized protein OS=Homo sapiens OX=9606 GN=OVOS PE=4 SV=1
A0A0G2JR66;B7WPD9;Q2KJY2;Q2KJY2-2	1	0	4.2232					---	---	211154	Kinesin-like protein KIF26B (Fragment) OS=Homo sapiens OX=9606 GN=KIF26B PE=1 SV=1
A0A0J9YW64;A6NIW2;Q5JSL3	3	0	11.131					---	---	220583	Dedicator of cytokinesis protein 11 (Fragment) OS=Homo sapiens OX=9606 GN=DOCK11 PE=1 SV=1
A0A0J9YWF7;A0A1B0GTG2;A0A1B0GTJ4;A0A1B0GTY9;A0A1B0GUA1;A0A1B0GUY0;A0A1B0GV49;A0A1B0GW77;A0A1B0GW82;P49419;P49419-2;P49419-4	1	0	5.2645					---	---	32484.4	Alpha-aminoadipic semialdehyde dehydrogenase OS=Homo sapiens OX=9606 GN=ALDH7A1 PE=1 SV=1
A0A0J9YXF2;A0A0J9YYG4;J3QT77;Q15165;Q15165-1;Q15165-3	1	0	6.2826					---	---	41698.5	Paraoxonase 2_ isoform CRA_a OS=Homo sapiens OX=9606 GN=PON2 PE=1 SV=1
A0A0U1RQI5;Q9BX66;Q9BX66-11;Q9BX66-12;Q9BX66-2;Q9BX66-3;Q9BX66-5;Q9BX66-6;Q9BX66-8	2	0	6.1466					---	---	57950.9	Sorbin and SH3 domain-containing protein 1 (Fragment) OS=Homo sapiens OX=9606 GN=SORBS1 PE=1 SV=1
A0A0U1RR22;Q9UNF0;Q9UNF0-2;B0QYG7;B0QYG8	4	0	21.8184					---	---	52113.6	Protein kinase C and casein kinase substrate in neurons protein 2 (Fragment) OS=Homo sapiens OX=9606 GN=PACSIN2 PE=1 SV=1
A0A0U1RRM4;A6NLN1;K7EKJ7;P26599;P26599-2;P26599-3;K7ES59;A0A087WU68;K7EK45;K7ELW5;O95758;O95758-1;O95758-2;O95758-4;O95758-5;O95758-6;Q9UKA9-2;Q9UKA9-3;Q9UKA9-4;Q9UKA9-5;Q9UKA9-6;X6R242	3	0	36.3792					---	---	62692.4	Polypyrimidine tract-binding protein 1 OS=Homo sapiens OX=9606 GN=PTBP1 PE=1 SV=1
A0A1B0GTH5;A0A1B0GVD7;P17787	2	0	7.8106					---	---	59589.7	Neuronal acetylcholine receptor subunit beta-2 OS=Homo sapiens OX=9606 GN=CHRNB2 PE=3 SV=1
A0A1B0GU19;P37287	2	0	4.1254					---	---	30708.2	Phosphatidylinositol N-acetylglucosaminyltransferase subunit A OS=Homo sapiens OX=9606 GN=PIGA PE=1 SV=1
A0A1B0GUW6	3	0	11.2782					---	---	130360	Uncharacterized protein SPEM3 OS=Homo sapiens OX=9606 GN=SPEM3 PE=3 SV=1
A0A1B0GV97;Q8N5R6;Q8N5R6-2;Q8N5R6-6	1	0	3.9273					---	---	30927.7	Coiled-coil domain-containing protein 33 (Fragment) OS=Homo sapiens OX=9606 GN=CCDC33 PE=4 SV=1
A0A1B0GW72;Q96PX9	2	0	7.092					---	---	181105	Pleckstrin homology domain-containing family G member 4B OS=Homo sapiens OX=9606 GN=PLEKHG4B PE=1 SV=1
A0A1B0GWK0	2	0	9.3406					---	---	15275.4	Parvalbumin-like EF-hand-containing protein OS=Homo sapiens OX=9606 GN=PVALEF PE=3 SV=1
A0A1C7CYX9;Q16555;Q16555-2	4	0	23.4125					---	---	74073.3	Dihydropyrimidinase-related protein 2 OS=Homo sapiens OX=9606 GN=DPYSL2 PE=1 SV=1
A0A1W2PNH8;A0A1W2PNQ8;A0A1W2PNR0;A0A1W2PNW5;A0A1W2PPB6;A0A1W2PPR7;A0A1W2PQA9;A0A1W2PQP4;A0A1W2PQZ1;A0A1W2PRH3;A0A1W2PS19;K7EL34;K7ELE1;K7EMD7;K7EPJ2;O95427;A0A1W2PQ49;K7EID9;K7EQG0;K7ESH9	2	0	7.6588					---	---	104343	GPI ethanolamine phosphate transferase 1 OS=Homo sapiens OX=9606 GN=PIGN PE=1 SV=1
A0A1W2PP74;A0A1W2PQV3;P23378	1	0	5.6436					---	---	46786.3	Glycine dehydrogenase (decarboxylating)_ mitochondrial OS=Homo sapiens OX=9606 GN=GLDC PE=1 SV=1
A0A1W2PQS1;C9JLS9;P35998	2	0	10.7105					---	---	45259.9	26S proteasome regulatory subunit 7 OS=Homo sapiens OX=9606 GN=PSMC2 PE=1 SV=1
A0A1W2PS24;P04439;P05534;P13746;P13746-2;Q5SRN5;Q5SRN7;A0A0G2JI36;A0A0G2JIF2;A0A0G2JL56;A0A1W2PQD0;A0A1W2PSE7;P30443;P30455;Q09160	4	0	30.6511					---	---	37070	HLA class I histocompatibility antigen_ A-3 alpha chain OS=Homo sapiens OX=9606 GN=HLA-A PE=1 SV=1
A0A2C9F2N4;A0A2R8Y6F3;A0A2R8YE75;Q9P2P5	3	0	15.6129					---	---	136703	E3 ubiquitin-protein ligase HECW2 OS=Homo sapiens OX=9606 GN=HECW2 PE=1 SV=1
A0A2Q2TH77;B7ZC06;Q08379;Q08379-2	2	0	9.8178					---	---	112286	Golgin subfamily A member 2 OS=Homo sapiens OX=9606 GN=GOLGA2 PE=1 SV=1
A0A2R8Y3W6;A0A2R8Y4D6;A0A2R8Y4H0;A0A2R8Y5A0;A0A2R8Y797;A0A2R8Y7T1;A0A2R8YCK2;A0A2R8YD58;A0A2R8YDP2;A0A2R8YDY7;A0A2R8YEL7;A0A2R8YEW1;A0A2R8YF43;A0A2R8YF47;A0A2R8YFU2;E7EU96;P68400;Q8NEV1;V9GY80;V9GYA2	1	0	10.793					---	---	8706.85	Casein kinase II subunit alpha (Fragment) OS=Homo sapiens OX=9606 GN=CSNK2A1 PE=4 SV=1
A0A2R8Y4R4;A0A2U3TZI3;H0Y7S3;Q01814;Q01814-2;Q01814-7;Q01814-8;A0A2U3U055;Q01814-3;Q01814-4;Q01814-5;Q01814-6	5	0	19.6391					---	---	110940	Plasma membrane calcium-transporting ATPase 2 (Fragment) OS=Homo sapiens OX=9606 GN=ATP2B2 PE=1 SV=1
A0A2R8Y5S7;A0A2R8Y7M3;P35241;P35241-5;P35241-4;P35241-2	8	0	79.389					---	---	69449.9	Radixin OS=Homo sapiens OX=9606 GN=RDX PE=1 SV=1
A0A2R8Y5V9;A0A2R8YGX3;A0A2R8YH90;A0A2R8YE05;A0A2R8YEU4;K7ENT6;P67936-2	9	0	59.4492					---	---	28666	Tropomyosin alpha-4 chain OS=Homo sapiens OX=9606 GN=TPM4 PE=1 SV=1
A0A2R8Y6J6;A0A2R8Y7H0;Q9Y5Y9	4	0	16.7332					---	---	222779	Sodium channel protein OS=Homo sapiens OX=9606 GN=SCN10A PE=3 SV=1
A0A2R8Y532;Q32M45;Q32M45-2	3	0	11.1614					---	---	130646	Anoctamin OS=Homo sapiens OX=9606 GN=ANO4 PE=3 SV=1
A0A2R8YF72;Q9UL68;Q9UL68-4	1	0	3.6611					---	---	137410	Myelin transcription factor 1-like protein OS=Homo sapiens OX=9606 GN=MYT1L PE=1 SV=1
A0A2R8YF77;A0A2R8Y7B3;B7Z6U4;F5H029	3	0	10.2573					---	---	74330.5	Rho family-interacting cell polarization regulator 2 OS=Homo sapiens OX=9606 GN=RIPOR2 PE=1 SV=1
A0A2R8YFV2;O95785;O95785-2;M0QXF8	3	0	9.5477					---	---	185513	Protein Wiz OS=Homo sapiens OX=9606 GN=WIZ PE=1 SV=1
A0A024R571;C9JC03;Q9H4M9;C9J2Z4;C9JDQ8	4	0	21.6686					---	---	61984.4	EH domain-containing protein 1 OS=Homo sapiens OX=9606 GN=EHD1 PE=1 SV=1
A0A024RA52;P25787	1	0	5.7634					---	---	26012.7	Proteasome subunit alpha type OS=Homo sapiens OX=9606 GN=PSMA2 PE=1 SV=1
A0A024RBT2;Q9NR28;Q9NR28-2;Q9NR28-3	1	0	5.6794					---	---	18919.1	Diablo homolog_ mitochondrial OS=Homo sapiens OX=9606 GN=DIABLO PE=1 SV=1
A0A075B6H4;Q9H8E8;Q9H8E8-2	6	0	26.6274					---	---	89514.3	Cysteine-rich protein 2-binding protein OS=Homo sapiens OX=9606 GN=KAT14 PE=1 SV=1
A0A075B6Q7;A0A087WYX6;C4P092;C4P093;C4P0A0;C4P0B0;C4P0B1;Q5T409;Q9NRI5;Q9NRI5-2;Q9NRI5-3;Q9NRI5-5;Q9NRI5-6;Q9NRI5-7;Q9NRI5-8;Q9NRI5-9	2	0	13.1303					---	---	94874.3	Disrupted in schizophrenia 1 protein OS=Homo sapiens OX=9606 GN=DISC1 PE=1 SV=1
A0A075B716;H0YN88;H3BNC9;P08708	1	0	6.1476					---	---	21928.1	40S ribosomal protein S17 OS=Homo sapiens OX=9606 GN=RPS17 PE=1 SV=1
A0A087WT44;I3L159;I3L1F5;P30519;P30519-2	1	0	5.2691					---	---	41954.4	Heme oxygenase 2 OS=Homo sapiens OX=9606 GN=HMOX2 PE=1 SV=1
A0A087WT46;A0A087X0Q5;A5D8T8;F5H550;F8W692;Q6UXF7;Q6UXF7-2;Q8NCF0;Q8NCF0-2;H3BSF2;H3BUD1	2	0	8.3206					---	---	34427.8	C-type lectin domain family 18 member B OS=Homo sapiens OX=9606 GN=CLEC18B PE=4 SV=1
A0A087WT65;A0A087WVI4;A0A0G2JMM6;A0A0G2JMP8;A0A0G2JP95;A0A0G2JPL6;Q7Z404;Q7Z404-1;Q7Z404-3	4	0	15.7469					---	---	80193.3	Transmembrane channel-like protein OS=Homo sapiens OX=9606 GN=TMC4 PE=1 SV=1
A0A087WUH9;Q9NYY3	2	0	5.7856					---	---	77734.6	Serine/threonine-protein kinase PLK OS=Homo sapiens OX=9606 GN=PLK2 PE=1 SV=1
A0A087WUL2;P49720;A0A087WXQ8;A0A087WY10	2	0	12.1248					---	---	16389.2	Proteasome subunit beta type-3 (Fragment) OS=Homo sapiens OX=9606 GN=PSMB3 PE=1 SV=1
A0A087WVA8;Q8IWB9;Q8IWB9-2;J3KRZ8	4	0	13.036					---	---	126011	Testis-expressed protein 2 OS=Homo sapiens OX=9606 GN=TEX2 PE=1 SV=1
A0A087WVB7;O60902-3;O60902;O60902-2	2	0	10.0435					---	---	16702.8	Short stature homeobox protein 2 (Fragment) OS=Homo sapiens OX=9606 GN=SHOX2 PE=4 SV=6
A0A087WVC1;Q9BQ39	3	0	13.0567					---	---	82740.7	ATP-dependent RNA helicase DDX50 OS=Homo sapiens OX=9606 GN=DDX50 PE=1 SV=1
A0A087WVF7;Q9NZM3;Q9NZM3-2	4	0	16.7906					---	---	192511	Intersectin-2 OS=Homo sapiens OX=9606 GN=ITSN2 PE=1 SV=1
A0A087WVZ3;K7EL62;P29992	1	0	6.6508					---	---	8106.41	Guanine nucleotide-binding protein subunit alpha-11 (Fragment) OS=Homo sapiens OX=9606 GN=GNA11 PE=1 SV=1
A0A087WWA3;O60333;O60333-2;O60333-4;Q4R9M9	3	0	14.406					---	---	203436	Kinesin-like protein KIF1B OS=Homo sapiens OX=9606 GN=KIF1B PE=1 SV=1
A0A087WWS1;Q96FV9;J3KRD7;J3KT14;J3QQZ3;Q96FV9-2	2	0	11.7421					---	---	76393.8	THO complex subunit 1 OS=Homo sapiens OX=9606 GN=THOC1 PE=1 SV=1
A0A087WWZ6;E9PJ09;H3BSZ2;Q9NQV5;Q9NQV5-2	1	0	3.8689					---	---	135858	PR domain-containing protein 11 OS=Homo sapiens OX=9606 GN=PRDM11 PE=1 SV=1
A0A087WY68;A0A087WZR0;H0Y3Q0;P29122;P29122-2;P29122-7;P29122-8;H0YKZ4;H0YMW5;H7BXT3;P29122-3;P29122-4;P29122-5;P29122-6	2	0	8.8515					---	---	109195	Proprotein convertase subtilisin/kexin type 6 OS=Homo sapiens OX=9606 GN=PCSK6 PE=1 SV=1
A0A087WYG4;Q6ZUA9	3	0	10.0197					---	---	150617	Maestro heat-like repeat family member 5 OS=Homo sapiens OX=9606 GN=MROH5 PE=4 SV=1
A0A087WZ15;A0A087X0J3;B7Z385;E9PDI2;P40123;P40123-2	1	0	4.4058					---	---	43836.7	Adenylyl cyclase-associated protein OS=Homo sapiens OX=9606 GN=CAP2 PE=1 SV=1
A0A087WZH4;O43295;O43295-2;O43295-3	2	0	10.0664					---	---	39312.5	SLIT-ROBO Rho GTPase-activating protein 3 OS=Homo sapiens OX=9606 GN=SRGAP3 PE=1 SV=1
A0A087WZK0;P49366;M0R0V2;P49366-3	2	0	6.4993					---	---	41342.9	Deoxyhypusine synthase OS=Homo sapiens OX=9606 GN=DHPS PE=1 SV=1
A0A087WZQ7;Q9H115	2	0	16.5482					---	---	34259.6	Beta-soluble NSF attachment protein OS=Homo sapiens OX=9606 GN=NAPB PE=1 SV=1
A0A087WZY5;A8MXH5;F5H851;Q14031;Q14031-2;F5H3Q5	2	0	7.3956					---	---	162529	Collagen alpha-6(IV) chain OS=Homo sapiens OX=9606 GN=COL4A6 PE=1 SV=1
A0A087X0B7;Q5SQN1;Q5SQN1-4	2	0	8.9675					---	---	47526.5	Synaptosomal-associated protein 47 OS=Homo sapiens OX=9606 GN=SNAP47 PE=1 SV=1
A0A087X0H7;Q8NEL9;Q8NEL9-2;Q8NEL9-4;Q8NEL9-3	2	0	7.7813					---	---	86871.1	Phospholipase DDHD1 OS=Homo sapiens OX=9606 GN=DDHD1 PE=1 SV=1
A0A087X0J9	3	0	21.2109					---	---	31328.3	Zinc finger protein 445 OS=Homo sapiens OX=9606 GN=ZNF445 PE=1 SV=1
A0A087X0K0;P39059	1	0	3.5471					---	---	140516	Collagen alpha-1(XV) chain OS=Homo sapiens OX=9606 GN=COL15A1 PE=1 SV=1
A0A087X0K9;G3V1L9;G5E9E7;Q07157;Q07157-2	2	0	10.0344					---	---	188191	Tight junction protein ZO-1 OS=Homo sapiens OX=9606 GN=TJP1 PE=1 SV=1
A0A087X0S7;A0A0B4J2G4;Q15345;Q15345-3	1	0	4.255					---	---	57027.5	Leucine-rich repeat-containing protein 41 OS=Homo sapiens OX=9606 GN=LRRC41 PE=1 SV=1
A0A087X2I7;A0A0B4J1S1;P33076;P33076-3	2	0	7.3136					---	---	124955	MHC class II transactivator OS=Homo sapiens OX=9606 GN=CIITA PE=4 SV=1
A0A140T9D4;A0A140TA21;A0A1W2PPR8;F6U0H7;P01889;P30460;P30480;P18463;P30462;P30475;P30486;Q29718;Q29836;Q31610;Q95365	3	0	21.4165					---	---	27862.4	HLA class I histocompatibility antigen_ B-46 alpha chain (Fragment) OS=Homo sapiens OX=9606 GN=HLA-B PE=1 SV=1
A0A140T912;A0A140T930;A0A140T937;A0A1W2PRZ0;P30508;A0A140T9M5;P30504;P30510;A0A1W2PP77;A0A1W2PRX1;P30501;P30505;Q07000;A0A140T951;A0A140T9M0;A0A140T9T1;A0A140T9U0;A0A140T9W2;A0A1W2PNZ7;P04222	4	0	32.0819					---	---	41922.7	HLA class I histocompatibility antigen_ Cw-6 alpha chain OS=Homo sapiens OX=9606 GN=HLA-C PE=1 SV=1
A0A140T921;A0A140T9H5;A0A140T9U8;A2AEA2;O19617;P10321;A0A140T962;A0A140T9B3;A0A140T9J9;A0A1W2PR11;A0A1W2PRU9;Q29963;A0A140T942;A0A140T9E1;A0A140T9L3;A0A140TA05;P30499;Q29865;A0A140T9Z7;A0A140TA12;F8W9Z8	4	0	29.0153					---	---	41719.7	HLA class I histocompatibility antigen_ Cw-6 alpha chain OS=Homo sapiens OX=9606 GN=HLA-C PE=1 SV=1
A0A286YFD1;A0A286YFJ1;A0AVI2;A0A286YEQ6;A0A286YFD8	3	0	17.8859					---	---	244130	Fer-1-like protein 5 OS=Homo sapiens OX=9606 GN=FER1L5 PE=1 SV=1
A0A286YFF7;A0A2C9F2P4;E9PIA8;E9PSE5;P50897;P50897-2	1	0	4.5686					---	---	37588.1	Palmitoyl-protein thioesterase 1 OS=Homo sapiens OX=9606 GN=PPT1 PE=1 SV=1
A0JNW5;A0A0C4DGH6;A0JNW5-2	2	0	11.9968					---	---	165624	UHRF1-binding protein 1-like OS=Homo sapiens OX=9606 GN=UHRF1BP1L PE=1 SV=2
A1A4S6;H0Y8W5	3	0	11.8969					---	---	90002.1	Rho GTPase-activating protein 10 OS=Homo sapiens OX=9606 GN=ARHGAP10 PE=1 SV=1
A2A2D0;P16949;P16949-2	1	0	7.216					---	---	9793.23	Stathmin (Fragment) OS=Homo sapiens OX=9606 GN=STMN1 PE=1 SV=8
A2A3P3;Q5SZL2;Q5SZL2-2;Q5SZL2-3;Q5SZL2-4;Q5SZL2-5	1	0	4.2262					---	---	66364.2	Centrosomal protein of 85 kDa-like (Fragment) OS=Homo sapiens OX=9606 GN=CEP85L PE=1 SV=1
A2IDB2	5	0	44.0866					---	---	18789.4	14-3-3 protein eta (Fragment) OS=Homo sapiens OX=9606 GN=YWHAH PE=1 SV=1
A6NC98;A6NC98-4;A6NC98-2;A6NC98-3	3	0	12.7795					---	---	165266	Coiled-coil domain-containing protein 88B OS=Homo sapiens OX=9606 GN=CCDC88B PE=1 SV=1
A6NCI4;A6NCI4-2;A6NCI4-3;A6NCI4-4	2	0	7.193					---	---	135617	von Willebrand factor A domain-containing protein 3A OS=Homo sapiens OX=9606 GN=VWA3A PE=2 SV=3
A6ND91	2	0	10.5129					---	---	30231.4	Putative L-aspartate dehydrogenase OS=Homo sapiens OX=9606 GN=ASPDH PE=1 SV=2
A6NEC2;A6NEC2-2	7	0	43.1621					---	---	54260.6	Puromycin-sensitive aminopeptidase-like protein OS=Homo sapiens OX=9606 GN=NPEPPSL1 PE=2 SV=3
A6NGG8	4	0	12.296					---	---	141366	Photoreceptor cilium actin regulator OS=Homo sapiens OX=9606 GN=PCARE PE=1 SV=1
A6NHP3;A0A096LPA1;A6NHP3-2;A6NIY4;P0CI01;Q495Y8;Q495Y8-2	3	0	11.825					---	---	48632.6	Speedy protein E2B OS=Homo sapiens OX=9606 GN=SPDYE2B PE=3 SV=2
A6NJZ7;A6NNM3;J3KP16;Q9UFD9	2	0	9.6516					---	---	183345	RIMS-binding protein 3C OS=Homo sapiens OX=9606 GN=RIMBP3C PE=1 SV=3
A6NMZ7;A6NMZ7-2;H0Y940;H0YA33	4	0	15.2853					---	---	248828	Collagen alpha-6(VI) chain OS=Homo sapiens OX=9606 GN=COL6A6 PE=1 SV=2
A6QL64;A0A087X037;A0A087X1R3;A0A1W2PNQ7;A0A1W2PS33;A6QL64-3;Q8N2N9;Q8N2N9-2;Q8N2N9-3	2	0	8.3038					---	---	219290	Ankyrin repeat domain-containing protein 36A OS=Homo sapiens OX=9606 GN=ANKRD36 PE=2 SV=3
A8K7Q2	11	0	89.0188					---	---	45509.4	Heat shock cognate 71 kDa protein OS=Homo sapiens OX=9606 GN=HSPA8 PE=1 SV=1
A8MU27;A8MUA9;P55854;P55854-2;P61956;P61956-2;Q6EEV6	1	0	7.9119					---	---	17127.6	Small ubiquitin-related modifier 3 OS=Homo sapiens OX=9606 GN=SUMO3 PE=1 SV=1
B0QYN7;H3BPC4;H3BQQ9;P63279	1	0	5.1256					---	---	20685.7	SUMO-conjugating enzyme UBC9 OS=Homo sapiens OX=9606 GN=UBE2I PE=1 SV=1
B0QZ43;O75477	3	0	18.4692					---	---	31191.2	Erlin-1 (Fragment) OS=Homo sapiens OX=9606 GN=ERLIN1 PE=1 SV=1
B1AJQ6;Q86Y82	1	0	5.6649					---	---	24690.6	Syntaxin-12 (Fragment) OS=Homo sapiens OX=9606 GN=STX12 PE=1 SV=2
B1AKJ5;F5H7V1;O43847;O43847-2;G3V1R5;H0Y5G9	2	0	8.1821					---	---	140440	Nardilysin (N-arginine dibasic convertase)_ isoform CRA_d OS=Homo sapiens OX=9606 GN=NRDC PE=1 SV=1
B1AKY9;H0Y7C1;P50993	5	0	27.9736					---	---	112118	Sodium/potassium-transporting ATPase subunit alpha OS=Homo sapiens OX=9606 GN=ATP1A2 PE=1 SV=1
B1ANB7;Q8TDD5;Q8TDD5-2	2	0	6.9027					---	---	37756.1	Mucolipin 3_ isoform CRA_d OS=Homo sapiens OX=9606 GN=MCOLN3 PE=1 SV=1
B1ANR0;Q13310;Q13310-2;Q13310-3;H0Y5F5;H0YCC8;H0YEQ8;H0YEU6	7	0	47.0326					---	---	68199.1	Polyadenylate-binding protein OS=Homo sapiens OX=9606 GN=PABPC4 PE=1 SV=1
B2RC85;P0C881	1	0	3.2204					---	---	101288	Radial spoke head 10 homolog B2 OS=Homo sapiens OX=9606 GN=RSPH10B2 PE=2 SV=2
B2RPK0	2	0	9.4054					---	---	24409.1	Putative high mobility group protein B1-like 1 OS=Homo sapiens OX=9606 GN=HMGB1P1 PE=5 SV=1
B2RTY4;B2RTY4-2;B2RTY4-4;B2RTY4-5;H3BRD5;H3BMM1;H3BV44	11	0	39.9702					---	---	295101	Unconventional myosin-IXa OS=Homo sapiens OX=9606 GN=MYO9A PE=1 SV=2
B3KQ25;K7ESG5;P61289;P61289-3;K9J957;P61289-2;A0A087WTV2;K7EKR3;K7EMD0;K7ENH2;K7EPX6	4	0	26.5916					---	---	22569	cDNA FLJ32659 fis_ clone TESTI1000045_ highly similar to Proteasome activator complex subunit 3 OS=Homo sapiens OX=9606 GN=PSME3 PE=1 SV=1
B3KQH5;Q9UL03;Q9UL03-3	3	0	10.833					---	---	81139.7	Integrator complex subunit 6_ isoform CRA_b OS=Homo sapiens OX=9606 GN=INTS6 PE=1 SV=1
B3KWE1;B4DDD8;P12081;P12081-4;E7ETE2;B4E1C5;P12081-2;P12081-3	4	0	15.2815					---	---	50193.8	Histidine--tRNA ligase_ cytoplasmic OS=Homo sapiens OX=9606 GN=HARS PE=1 SV=1
B4DLN1;P52815	1	0	6.3016					---	---	48612.6	cDNA FLJ60124_ highly similar to Mitochondrial dicarboxylate carrier OS=Homo sapiens OX=9606 PE=2 SV=1
B4DUD2;C9IYT2;C9IZ27;C9JEN3;C9JW19;C9JWV9;F8WDY4;Q969X1	1	0	5.4053					---	---	24611.2	Protein lifeguard 3 OS=Homo sapiens OX=9606 GN=TMBIM1 PE=1 SV=1
B4DXS3;Q5W041;Q5W041-3	3	0	12.5977					---	---	67498.8	Armadillo repeat-containing protein 3 OS=Homo sapiens OX=9606 GN=ARMC3 PE=1 SV=1
B4E2Q0;H0Y9V7;P98194;P98194-2;P98194-3;P98194-4;P98194-5;P98194-6;P98194-7;P98194-8;P98194-9	1	0	2.9723					---	---	105854	Calcium-transporting ATPase OS=Homo sapiens OX=9606 GN=ATP2C1 PE=1 SV=1
B5MCY1	3	0	18.6236					---	---	224631	Tudor domain-containing protein 15 OS=Homo sapiens OX=9606 GN=TDRD15 PE=2 SV=1
B5MD17;J3KS05;K7ELA4;P83916	3	0	19.9638					---	---	19439.8	Chromobox protein homolog 1 (Fragment) OS=Homo sapiens OX=9606 GN=CBX1 PE=1 SV=1
B7WPN9;H0Y4Z2;Q4VNC1;Q4VNC1-2;Q4VNC1-3	1	0	4.2677					---	---	133811	Cation-transporting ATPase OS=Homo sapiens OX=9606 GN=ATP13A4 PE=1 SV=1
B7Z1G8;O15260;O15260-2;Q5T8U5;O15260-3	2	0	12.2136					---	---	25668.5	Surfeit 4_ isoform CRA_b OS=Homo sapiens OX=9606 GN=SURF4 PE=1 SV=1
B7Z7D2;E9PHY0;E9PP23;E9PQY3;P11117	1	0	5.9352					---	---	44910.3	Lysosomal acid phosphatase OS=Homo sapiens OX=9606 GN=ACP2 PE=1 SV=1
B7Z7P8;P62495;P62495-2;D6RCB3;D6RJE8;I3L492	2	0	10.9895					---	---	47761.3	Eukaryotic peptide chain release factor subunit 1 OS=Homo sapiens OX=9606 GN=ETF1 PE=1 SV=1
B7Z493;E9PJX4;F8VWL3;F8W1R0;Q96M96;Q96M96-2	2	0	7.3402					---	---	96649.1	cDNA FLJ55905_ highly similar to FYVE_ RhoGEF and PH domain-containing protein 4 OS=Homo sapiens OX=9606 GN=FGD4 PE=1 SV=1
B7ZAG0;E7ENB6;H7C566;Q9UPQ7;C9JWE6;Q9UPQ7-3	3	0	12.9142					---	---	89885.8	E3 ubiquitin-protein ligase PDZRN3 OS=Homo sapiens OX=9606 GN=PDZRN3 PE=1 SV=1
B7ZC32	5	0	16.8513					---	---	109166	Kinesin-like protein KIF28P OS=Homo sapiens OX=9606 GN=KIF28P PE=3 SV=2
B8ZZ54;P61604	1	0	5.1533					---	---	5189.96	10 kDa heat shock protein_ mitochondrial OS=Homo sapiens OX=9606 GN=HSPE1 PE=1 SV=1
B8ZZD4;Q86VP1;Q86VP1-2;Q86VP1-3;Q86VP1-4	1	0	3.4296					---	---	94693.9	Tax1-binding protein 1 OS=Homo sapiens OX=9606 GN=TAX1BP1 PE=1 SV=1
B8ZZZ9;F8WA32;Q9BZW7;Q9BZW7-2	1	0	4.1243					---	---	72950	Testis-specific gene 10 protein (Fragment) OS=Homo sapiens OX=9606 GN=TSGA10 PE=1 SV=2
B9A061;Q9BXY5;C9J524;F8VWP7	2	0	10.8149					---	---	54831.2	Calcyphosin-2 OS=Homo sapiens OX=9606 GN=CAPS2 PE=1 SV=1
C9IZQ1;C9J3L8;C9J5W0;E9PAL7;P43307	1	0	5.6208					---	---	33887.3	Translocon-associated protein subunit alpha OS=Homo sapiens OX=9606 GN=SSR1 PE=1 SV=1
C9J0J7;C9J712;C9JQ45;G5E9Q6;P35080;P35080-2	1	0	7.2573					---	---	9954.43	Profilin OS=Homo sapiens OX=9606 GN=PFN2 PE=1 SV=1
C9J1P0;C9JZB1;Q96HH4	1	0	4.7316					---	---	12915.2	Transmembrane protein 169 (Fragment) OS=Homo sapiens OX=9606 GN=TMEM169 PE=1 SV=1
C9J2C7;H7BZQ4;Q96P26;Q96P26-2;Q96P26-3;Q96P26-4	1	0	3.783					---	---	60568.5	NT5C1B-RDH14 readthrough (Fragment) OS=Homo sapiens OX=9606 GN=NT5C1B-RDH14 PE=4 SV=2
C9J5P6;P29475;P29475-2;P29475-5;P29475-4	6	0	22.0887					---	---	162386	Nitric oxide synthase OS=Homo sapiens OX=9606 GN=NOS1 PE=1 SV=2
C9J8H5;Q9HA38;Q9HA38-2	1	0	9.897					---	---	16142.4	Zinc finger matrin-type protein 3 (Fragment) OS=Homo sapiens OX=9606 GN=ZMAT3 PE=1 SV=1
C9J9W2;Q14847;Q14847-2;F6S2S5;Q14847-3	3	0	17.4837					---	---	19037.2	LIM and SH3 domain protein 1 (Fragment) OS=Homo sapiens OX=9606 GN=LASP1 PE=1 SV=1
C9J494;Q9H000;Q9H000-2	2	0	9.8026					---	---	47992.6	Probable E3 ubiquitin-protein ligase makorin-2 OS=Homo sapiens OX=9606 GN=MKRN2 PE=1 SV=1
C9JA28;Q9UNL2;Q9UNL2-2	1	0	6.6964					---	---	20218.4	Translocon-associated protein subunit gamma OS=Homo sapiens OX=9606 GN=SSR3 PE=1 SV=1
C9JE82;C9JVC9;Q9NY47;Q9NY47-2;Q9NY47-3;Q9NY47-4;Q9NY47-5	2	0	7.0856					---	---	130411	Voltage-dependent calcium channel subunit alpha-2/delta-2 OS=Homo sapiens OX=9606 GN=CACNA2D2 PE=1 SV=1
C9JIR6;O75688;O75688-2;O75688-4;O75688-5;B8ZZF0;E9PKB5;P35813;P35813-2;P35813-3	4	0	22.3772					---	---	42400.3	Protein phosphatase 1B (Fragment) OS=Homo sapiens OX=9606 GN=PPM1B PE=1 SV=1
C9JJN9;Q8N3P4;Q8N3P4-2;Q8N3P4-3	1	0	3.7016					---	---	163855	Vacuolar protein sorting-associated protein 8 homolog OS=Homo sapiens OX=9606 GN=VPS8 PE=1 SV=1
C9JL85;P58546	2	0	11.0009					---	---	5761.52	Myotrophin OS=Homo sapiens OX=9606 GN=MTPN PE=1 SV=1
C9JLI6;H0YMV8;Q71UM5;P42677	2	0	11.4441					---	---	11227.9	40S ribosomal protein S27 OS=Homo sapiens OX=9606 GN=RPS27L PE=1 SV=1
C9JLV4;O14727;O14727-2;O14727-3;O14727-4;O14727-5	3	0	9.9274					---	---	134575	Apoptotic protease-activating factor 1 OS=Homo sapiens OX=9606 GN=APAF1 PE=1 SV=1
C9JM01;O75344;O75344-2;O75344-3	1	0	3.942					---	---	28814.3	Peptidylprolyl isomerase (Fragment) OS=Homo sapiens OX=9606 GN=FKBP6 PE=1 SV=1
C9JTN7;F8W8I6;F8WE16;P31483;P31483-2;Q01085;Q01085-2	1	0	5.094					---	---	31909.9	Nucleolysin TIA-1 isoform p40 OS=Homo sapiens OX=9606 GN=TIA1 PE=1 SV=1
C9JY08;O14829;O14829-3;O14829-4;O14829-5;F8WC69;O14829-2	2	0	13.7013					---	---	11401.1	Serine/threonine-protein phosphatase with EF-hands 1 (Fragment) OS=Homo sapiens OX=9606 GN=PPEF1 PE=1 SV=1
C9JZI1;P35249;P35249-2;C9J8M3;C9JTT7;C9JXZ7	2	0	7.6352					---	---	37333.8	Replication factor C subunit 4 OS=Homo sapiens OX=9606 GN=RFC4 PE=1 SV=1
D6R9E2;Q8IZF7;Q8IZF7-2	1	0	3.368					---	---	72428	Adhesion G-protein-coupled receptor F2 OS=Homo sapiens OX=9606 GN=ADGRF2 PE=3 SV=1
D6R938;E9PBG7;E9PF82;Q13557;Q13557-10;Q13557-11;Q13557-12;Q13557-3;Q13557-4;Q13557-5;Q13557-6;Q13557-8;Q13557-9;H0Y9J2	2	0	8.8578					---	---	56925.7	Calcium/calmodulin-dependent protein kinase (CaM kinase) II delta_ isoform CRA_e OS=Homo sapiens OX=9606 GN=CAMK2D PE=1 SV=1
D6RBP4;D6RCU0;D6RHI2;Q9H5J4	1	0	4.4291					---	---	11987.1	Elongation of very long chain fatty acids protein OS=Homo sapiens OX=9606 GN=ELOVL6 PE=1 SV=1
D6RBV2;D6RDX1;D6RIU4;Q12907	1	0	5.0008					---	---	36771.4	Vesicular integral-membrane protein VIP36 OS=Homo sapiens OX=9606 GN=LMAN2 PE=1 SV=1
D6RG00;E5RIF1;H0YBX6;I3L0A0;Q13404;Q13404-1;Q13404-2;Q13404-7;Q13404-8;Q15819	1	0	5.8387					---	---	10227.7	HCG2018358_ isoform CRA_d OS=Homo sapiens OX=9606 GN=UBE2V1 PE=4 SV=2
D6RIA3	4	0	11.7969					---	---	191101	Uncharacterized protein C4orf54 OS=Homo sapiens OX=9606 GN=C4orf54 PE=2 SV=1
D6RJB7;Q8N7Z5	4	0	12.3267					---	---	219731	Putative ankyrin repeat domain-containing protein 31 OS=Homo sapiens OX=9606 GN=ANKRD31 PE=4 SV=2
D6W5Y5;K7EJV1;K7EJV5;K7ELT6;K7ELV6;K7EMY9;K7ENX8;K7EPM4;K7EQR7;K7ER40;Q14011;Q14011-2	2	0	12.9824					---	---	32374.5	Cold inducible RNA binding protein_ isoform CRA_c OS=Homo sapiens OX=9606 GN=CIRBP PE=1 SV=1
E5RHJ4;H0YB24;Q8N163;Q8N163-2	1	0	6.5852					---	---	31432.5	Cell cycle and apoptosis regulator protein 2 (Fragment) OS=Homo sapiens OX=9606 GN=CCAR2 PE=1 SV=1
E5RI99;P62888	2	0	10.5788					---	---	12827	60S ribosomal protein L30 (Fragment) OS=Homo sapiens OX=9606 GN=RPL30 PE=1 SV=1
E5RIG2;F5GZ18;H7BXU2;Q96PZ7	4	0	11.984					---	---	396921	CUB and sushi domain-containing protein 1 OS=Homo sapiens OX=9606 GN=CSMD1 PE=1 SV=1
E7EMF1;E9PB77	13	0	77.3295					---	---	89474.7	Integrin alpha-2 OS=Homo sapiens OX=9606 GN=ITGA2 PE=1 SV=1
E7EN38;E7ESD9;E9PM98;Q92878;Q92878-2	1	0	10.781					---	---	77185.5	DNA repair protein RAD50 (Fragment) OS=Homo sapiens OX=9606 GN=RAD50 PE=1 SV=1
E7EPB6;P13569;P13569-2;M0QYZ3	4	0	15.9973					---	---	164381	Cystic fibrosis transmembrane conductance regulator (Fragment) OS=Homo sapiens OX=9606 GN=CFTR PE=1 SV=1
E7EQT4;G3V3B0;Q9UKV3;Q9UKV3-2;Q9UKV3-3;Q9UKV3-5;S4R3H4;G3V3T3	2	0	10.0998					---	---	147762	Apoptotic chromatin condensation inducer in the nucleus OS=Homo sapiens OX=9606 GN=ACIN1 PE=1 SV=2
E7ESP4	13	0	79.86					---	---	103854	Integrin alpha-2 OS=Homo sapiens OX=9606 GN=ITGA2 PE=1 SV=1
E7ESY4;H0Y4T7;Q13330;Q13330-3;Q13330-2	3	0	13.7411					---	---	80057.8	Metastasis-associated protein MTA1 OS=Homo sapiens OX=9606 GN=MTA1 PE=1 SV=1
E7ETC2;Q08209;Q08209-2;Q08209-3;Q08209-4;Q08209-5	1	0	4.0959					---	---	48442.7	Serine/threonine-protein phosphatase OS=Homo sapiens OX=9606 GN=PPP3CA PE=1 SV=1
E7ETY7;Q8TED1	2	0	11.716					---	---	18261.1	Glutathione peroxidase OS=Homo sapiens OX=9606 GN=GPX8 PE=1 SV=1
E7EU09;P11362;P11362-14;P11362-19;P11362-2;P11362-20;P11362-21;P11362-3;P11362-4;P11362-5;P11362-6;P11362-7	1	0	4.2726					---	---	83012.5	Fibroblast growth factor receptor OS=Homo sapiens OX=9606 GN=FGFR1 PE=1 SV=1
E7EUT2;Q92508	1	0	3.6342					---	---	41482.9	Piezo-type mechanosensitive ion channel component 1 OS=Homo sapiens OX=9606 GN=PIEZO1 PE=1 SV=1
E7EVM7;Q9H5I5;Q9H5I5-2;Q9H5I5-4;J3KRQ5	3	0	9.0671					---	---	315235	Piezo-type mechanosensitive ion channel component OS=Homo sapiens OX=9606 GN=PIEZO2 PE=1 SV=2
E7EW05;Q9NVU7;Q9NVU7-2	2	0	8.7694					---	---	75783.3	Protein SDA1 homolog OS=Homo sapiens OX=9606 GN=SDAD1 PE=1 SV=1
E7EWF9;P11245	1	0	4.4324					---	---	18998.7	Arylamine N-acetyltransferase 2 OS=Homo sapiens OX=9606 GN=NAT2 PE=1 SV=1
E9PC65;P54277;P54277-3;B7ZAA0;E9PH88;Q3BDU3;Q5FBZ9	2	0	6.8219					---	---	81116	PMS1 protein homolog 1 (Fragment) OS=Homo sapiens OX=9606 GN=PMS1 PE=1 SV=1
E9PC84;F5H7V9;J3QSU6;P24821;P24821-2;P24821-3;P24821-4;P24821-5;P24821-6	2	0	6.2308					---	---	216500	Tenascin OS=Homo sapiens OX=9606 GN=TNC PE=1 SV=1
E9PCD7;H0YA68;Q9Y2E5;Q9Y2E5-2	1	0	9.044					---	---	108376	Alpha-mannosidase OS=Homo sapiens OX=9606 GN=MAN2B2 PE=1 SV=1
E9PCY7;G8JLB6;P31943;D6RBM0;E5RGV0;H0YB39;D6RIU0;D6R9T0;D6RAM1;D6RDU3;D6RFM3;D6RIH9;D6RIT2;D6RJ04;E5RGH4;E7EN40;E7EQJ0;H0YBD7;H0YAQ2;H0YBG7;D6R9D3;D6RDL0;D6RF17	10	0	71.3663					---	---	47372.4	Heterogeneous nuclear ribonucleoprotein H OS=Homo sapiens OX=9606 GN=HNRNPH1 PE=1 SV=1
E9PF19;Q96E41;Q9Y4P3	2	0	8.0034					---	---	46505.5	Transducin beta-like protein 2 OS=Homo sapiens OX=9606 GN=TBL2 PE=1 SV=1
E9PFN5;Q9Y2Q3;Q9Y2Q3-2;Q9Y2Q3-3;Q9Y2Q3-4	2	0	11.065					---	---	21821.4	Glutathione S-transferase kappa OS=Homo sapiens OX=9606 GN=GSTK1 PE=1 SV=1
E9PFR3;H0Y8C4;Q14738;Q14738-2;Q14738-3;H0YJ35;H0YJ75;Q13362;Q13362-2;Q13362-3;Q13362-4;Q13362-5;Q96B13	3	0	15.1006					---	---	69459.1	Serine/threonine-protein phosphatase 2A 56 kDa regulatory subunit OS=Homo sapiens OX=9606 GN=PPP2R5D PE=1 SV=1
E9PG32	8	0	31.4243					---	---	458319	Dynein heavy chain 12_ axonemal OS=Homo sapiens OX=9606 GN=DNAH12 PE=1 SV=2
E9PGC8;P78559;P78559-2	6	0	26.4418					---	---	332912	Microtubule-associated protein 1A OS=Homo sapiens OX=9606 GN=MAP1A PE=1 SV=1
E9PGT1;Q15631;H7C1D4	2	0	8.7266					---	---	25686.4	Translin OS=Homo sapiens OX=9606 GN=TSN PE=1 SV=1
E9PH82;Q8NCA5;Q8NCA5-2;Q52LJ0;Q52LJ0-2	2	0	9.8678					---	---	35001.6	Protein FAM98A OS=Homo sapiens OX=9606 GN=FAM98A PE=1 SV=1
E9PJC6;E9PJZ0;E9PKR9;E9PLK4;E9PQE3;Q09666-2	1	0	6.5547					---	---	14645.3	Neuroblast differentiation-associated protein AHNAK OS=Homo sapiens OX=9606 GN=AHNAK PE=1 SV=1
E9PJD9;E9PLL6;P46776	2	0	13.1101					---	---	10241.1	60S ribosomal protein L27a OS=Homo sapiens OX=9606 GN=RPL27A PE=1 SV=1
E9PK80;E9PM75;E9PN58;E9PNA0;Q9NTG7;Q9NTG7-2	1	0	5.3341					---	---	35546.8	NAD-dependent protein deacetylase OS=Homo sapiens OX=9606 GN=SIRT3 PE=1 SV=1
E9PL58;P32780	1	0	3.7291					---	---	10775.4	General transcription factor IIH subunit 1 (Fragment) OS=Homo sapiens OX=9606 GN=GTF2H1 PE=1 SV=1
E9PLV6;E9PPZ9;O43292;O43292-2	1	0	4.8029					---	---	26304.3	Glycosylphosphatidylinositol anchor attachment 1 protein OS=Homo sapiens OX=9606 GN=GPAA1 PE=1 SV=1
F2Z2U4;H0Y4W2;Q9Y4A5;Q9Y4A5-2	2	0	5.7732					---	---	440416	Transformation/transcription domain-associated protein OS=Homo sapiens OX=9606 GN=TRRAP PE=1 SV=3
F5GY37;J3KPX7;Q99623;Q99623-2;F5H3X6;F5H0C5;F5H2D2;F5GWA7	7	0	47.8885					---	---	29723.4	Prohibitin-2 OS=Homo sapiens OX=9606 GN=PHB2 PE=1 SV=1
F5GYI3	1	0	4.7538					---	---	40991.1	Ubiquitin-associated protein 1-like OS=Homo sapiens OX=9606 GN=UBAP1L PE=2 SV=1
F5GYJ8;F5GYN4;J3KR44;Q96FW1;F5H3F0;F5H6Q1;Q96FW1-2	2	0	11.143					---	---	32986.9	Ubiquitin thioesterase OTUB1 OS=Homo sapiens OX=9606 GN=OTUB1 PE=1 SV=1
F5H0D0;H0YGG4;Q14232;Q14232-2	1	0	6.5595					---	---	22572.2	Translation initiation factor eIF-2B subunit alpha OS=Homo sapiens OX=9606 GN=EIF2B1 PE=1 SV=1
F5H1S8;Q14165;F5GX14;H0YG07	2	0	12.6149					---	---	16786.2	Malectin (Fragment) OS=Homo sapiens OX=9606 GN=MLEC PE=1 SV=1
F5H2B9;H0YNH8;Q9BZF9;Q9BZF9-2	1	0	3.2273					---	---	151502	Uveal autoantigen with coiled-coil domains and ankyrin repeats OS=Homo sapiens OX=9606 GN=UACA PE=1 SV=1
F5H5D3;Q9BQE3;A0A1W2PQM2	14	0	159.134					---	---	58642.7	Tubulin alpha chain OS=Homo sapiens OX=9606 GN=TUBA1C PE=1 SV=1
F5H6P7;P61326;P61326-2;Q96A72	1	0	5.4868					---	---	11855.7	Protein mago nashi homolog 2 OS=Homo sapiens OX=9606 GN=MAGOHB PE=4 SV=1
F5H7J9;H0YGW5;O75581	2	0	7.4899					---	---	178059	Low-density lipoprotein receptor-related protein OS=Homo sapiens OX=9606 GN=LRP6 PE=1 SV=1
F5H619;Q86XA9	2	0	5.8423					---	---	226069	HEAT repeat-containing protein 5A OS=Homo sapiens OX=9606 GN=HEATR5A PE=1 SV=1
F6RFD5;P60981;P60981-2	3	0	16.8112					---	---	15739.3	Destrin OS=Homo sapiens OX=9606 GN=DSTN PE=1 SV=1
F6SKB8;D6RAN6;H0Y970;Q9NVZ3;Q9NVZ3-2;Q9NVZ3-3	2	0	12.6721					---	---	22179.8	Adaptin ear-binding coat-associated protein 2 OS=Homo sapiens OX=9606 GN=NECAP2 PE=1 SV=1
F6TDL0;Q92569;Q92569-2;Q92569-3	1	0	4.0877					---	---	59736.5	Uncharacterized protein OS=Homo sapiens OX=9606 GN=LOC110117498-PIK3R3 PE=4 SV=1
F6U236;Q9BY11	3	0	12.4975					---	---	46431.6	Protein kinase C and casein kinase substrate in neurons protein 1 OS=Homo sapiens OX=9606 GN=PACSIN1 PE=1 SV=1
F8VQE1;F8VS07;Q9UHB6;Q9UHB6-2;Q9UHB6-3;Q9UHB6-4;Q9UHB6-5	1	0	4.5048					---	---	67447.5	LIM domain and actin-binding protein 1 OS=Homo sapiens OX=9606 GN=LIMA1 PE=1 SV=1
F8VQZ7;F8VRR3;F8VY03;F8VZX9;G3V1U3;P50579;P50579-2;P50579-3	2	0	7.4619					---	---	53676	Methionine aminopeptidase 2 OS=Homo sapiens OX=9606 GN=METAP2 PE=1 SV=1
F8VTV8;F8VWX7;F8VXD2;F8VYH9;F8VZ51;F8VZZ0;F8W1L8;P11802	2	0	11.2375					---	---	22251.5	Cyclin-dependent kinase 4 OS=Homo sapiens OX=9606 GN=CDK4 PE=1 SV=1
F8VU56;P23467-3;P23467-2;F8VSD5;P23467-4	7	0	29.4665					---	---	241333	Receptor-type tyrosine-protein phosphatase beta OS=Homo sapiens OX=9606 GN=PTPRB PE=1 SV=1
F8VV64;Q63HR2;Q63HR2-2;Q63HR2-4;Q63HR2-5;Q63HR2-6	2	0	8.6846					---	---	147745	Tensin-2 OS=Homo sapiens OX=9606 GN=TNS2 PE=1 SV=1
F8VWT9;J3KPF0;Q9Y4D8;Q9Y4D8-4;Q9Y4D8-2	10	0	33.5931					---	---	476185	Probable E3 ubiquitin-protein ligase HECTD4 OS=Homo sapiens OX=9606 GN=HECTD4 PE=1 SV=2
F8VXU5;Q9UBQ0;Q9UBQ0-2	1	0	5.996					---	---	24208	Vacuolar protein sorting-associated protein 29 OS=Homo sapiens OX=9606 GN=VPS29 PE=1 SV=1
F8VZV4;Q8IVL0;Q8IVL0-2;Q8IVL0-3;A0A1B0GTC4;H0YHX7	2	0	7.6699					---	---	72598.1	Neuron navigator 3 (Fragment) OS=Homo sapiens OX=9606 GN=NAV3 PE=1 SV=1
F8W0F6	2	0	24.3741					---	---	25129.6	Tubulin alpha-1A chain OS=Homo sapiens OX=9606 GN=TUBA1A PE=1 SV=1
F8W8T1;P20591;P20591-2	1	0	4.1783					---	---	73735.3	Interferon-induced GTP-binding protein Mx1 OS=Homo sapiens OX=9606 GN=MX1 PE=1 SV=1
F8WAH1;Q9UDR5	1	0	8.1222					---	---	81779.7	Alpha-aminoadipic semialdehyde synthase_ mitochondrial OS=Homo sapiens OX=9606 GN=AASS PE=1 SV=1
F8WCR1;H7C3M2;H7C422;P39023	1	0	5.3686					---	---	20053.2	60S ribosomal protein L3 OS=Homo sapiens OX=9606 GN=RPL3 PE=1 SV=1
F8WE85;Q5H8C1	1	0	4.318					---	---	150547	FRAS1-related extracellular matrix protein 1 OS=Homo sapiens OX=9606 GN=FREM1 PE=1 SV=2
F8WF45;P82094;A0A2R8Y7M0;P82094-2	3	0	12.2725					---	---	86946.5	TATA element modulatory factor OS=Homo sapiens OX=9606 GN=TMF1 PE=1 SV=1
G3V4C6;H0YJB9;Q9Y224	2	0	9.9415					---	---	22988.2	RNA transcription_ translation and transport factor protein OS=Homo sapiens OX=9606 GN=RTRAF PE=1 SV=1
G3V4X7;G3V541;G3V5A5;G3V5Z2;H0YJ09;Q9H6D7;Q9H6D7-2;Q9H6D7-4	1	0	3.8335					---	---	18620.4	HAUS augmin-like complex subunit 4 (Fragment) OS=Homo sapiens OX=9606 GN=HAUS4 PE=1 SV=1
G3V180;G3V1D3;Q9NY33;Q9NY33-4;E9PQ14	3	0	17.4353					---	---	84718.3	Dipeptidyl peptidase 3 OS=Homo sapiens OX=9606 GN=DPP3 PE=1 SV=1
G3V186;Q9ULK0	1	0	3.9583					---	---	84771.7	Glutamate receptor ionotropic_ delta-1 OS=Homo sapiens OX=9606 GN=GRID1 PE=1 SV=1
G3XAL2;Q15910;Q15910-2;Q15910-3;Q15910-4;Q15910-5	1	0	4.196					---	---	39372	Enhancer of zeste homolog 2 (Drosophila)_ isoform CRA_b OS=Homo sapiens OX=9606 GN=EZH2 PE=1 SV=1
G5E9G7;Q9P2S2;Q9P2S2-2	2	0	12.2421					---	---	186224	Neurexin 2_ isoform CRA_a OS=Homo sapiens OX=9606 GN=NRXN2 PE=1 SV=1
G5E9Z1;Q17R98;Q17R98-2;Q17R98-3	1	0	3.2517					---	---	83248.5	Zinc finger protein 827 OS=Homo sapiens OX=9606 GN=ZNF827 PE=1 SV=1
G8JLD5;O00429;O00429-2;O00429-3;O00429-4;O00429-5;O00429-6;O00429-7;O00429-8	2	0	12.9534					---	---	80135.1	Dynamin-1-like protein OS=Homo sapiens OX=9606 GN=DNM1L PE=1 SV=1
H0Y2S9;H0Y7E2;H7C3G6;J3KSW8;Q6WCQ1;Q6WCQ1-2;Q6WCQ1-3	1	0	3.6808					---	---	204686	Myosin phosphatase Rho-interacting protein (Fragment) OS=Homo sapiens OX=9606 GN=MPRIP PE=1 SV=3
H0Y3P5;H7C2Z5	5	0	18.8209					---	---	74790.4	Nebulin (Fragment) OS=Homo sapiens OX=9606 GN=NEB PE=1 SV=1
H0Y3U6;P51654;P51654-2;P51654-3	1	0	3.4099					---	---	29470.5	Glypican-3 (Fragment) OS=Homo sapiens OX=9606 GN=GPC3 PE=1 SV=1
H0Y4R8;P23497-4	2	0	8.4982					---	---	31474.6	Nuclear autoantigen Sp-100 (Fragment) OS=Homo sapiens OX=9606 GN=SP100 PE=1 SV=1
H0Y4U7;Q8IUA7;Q8IUA7-3;Q8IUA7-4	2	0	5.9441					---	---	181510	ATP-binding cassette sub-family A member 9 OS=Homo sapiens OX=9606 GN=ABCA9 PE=1 SV=2
H0Y5R1;Q8WYA1;Q8WYA1-2;Q8WYA1-3;Q8WYA1-4;Q8WYA1-5;Q8WYA1-6;Q8WYA1-7;Q8WYA1-8;Q8WYA1-9	1	0	3.5703					---	---	66249.5	Aryl hydrocarbon receptor nuclear translocator-like protein 2 (Fragment) OS=Homo sapiens OX=9606 GN=ARNTL2 PE=1 SV=1
H0Y8B3;O43865;O43865-2;Q96HN2;Q96HN2-2;Q96HN2-3;Q96HN2-4	1	0	3.9963					---	---	59145.3	Adenosylhomocysteinase (Fragment) OS=Homo sapiens OX=9606 GN=AHCYL2 PE=1 SV=1
H0Y9D8;Q9H2U2;Q9H2U2-2;Q9H2U2-3;D6R967;Q9H2U2-6	2	0	12.2583					---	---	25809.3	Inorganic pyrophosphatase 2_ mitochondrial (Fragment) OS=Homo sapiens OX=9606 GN=PPA2 PE=1 SV=1
H0Y360;Q01433;Q01433-2;Q01433-3;Q01433-4;Q01433-5	2	0	6.9045					---	---	99143.6	AMP deaminase 2 (Fragment) OS=Homo sapiens OX=9606 GN=AMPD2 PE=1 SV=1
H0Y449;P67809	2	0	14.7853					---	---	42247.5	Nuclease-sensitive element-binding protein 1 (Fragment) OS=Homo sapiens OX=9606 GN=YBX1 PE=1 SV=1
H0Y612;Q9UPN9;Q9UPN9-2	1	0	4.3249					---	---	100261	E3 ubiquitin-protein ligase TRIM33 (Fragment) OS=Homo sapiens OX=9606 GN=TRIM33 PE=1 SV=1
H0Y653;H0YDU4;O00567	1	0	5.0547					---	---	24372.8	Nucleolar protein 56 (Fragment) OS=Homo sapiens OX=9606 GN=NOP56 PE=1 SV=1
H0Y858;Q9NR96-3;Q9NR96-4;Q9NR96-5;Q9NR96-2	5	0	25.0571					---	---	135348	Uncharacterized protein (Fragment) OS=Homo sapiens OX=9606 PE=4 SV=1
H0YA49;P26006;P26006-1	1	0	4.5732					---	---	24854.5	Integrin alpha-3 (Fragment) OS=Homo sapiens OX=9606 GN=ITGA3 PE=1 SV=1
H0YA52;Q9H0N5	2	0	8.9515					---	---	13466.3	Pterin-4-alpha-carbinolamine dehydratase 2 (Fragment) OS=Homo sapiens OX=9606 GN=PCBD2 PE=1 SV=1
H0YBD9;H0YC27;H0YC67;Q96DB5;Q96DB5-2	1	0	4.8771					---	---	18543.4	Regulator of microtubule dynamics protein 1 (Fragment) OS=Homo sapiens OX=9606 GN=RMDN1 PE=1 SV=1
H0YDD8;P05387	1	0	5.5203					---	---	8985.86	60S acidic ribosomal protein P2 (Fragment) OS=Homo sapiens OX=9606 GN=RPLP2 PE=1 SV=1
H0YDT6;O00303	1	0	6.763					---	---	10807.4	Eukaryotic translation initiation factor 3 subunit F (Fragment) OS=Homo sapiens OX=9606 GN=EIF3F PE=1 SV=1
H0YGT2;P20645	1	0	5.361					---	---	13499.2	Cation-dependent mannose-6-phosphate receptor (Fragment) OS=Homo sapiens OX=9606 GN=M6PR PE=1 SV=1
H0YIY5;Q96M32	1	0	3.9636					---	---	17766.2	Adenylate kinase 7 (Fragment) OS=Homo sapiens OX=9606 GN=AK7 PE=1 SV=1
H0YJH0;Q9H4B6;H0YJ02	2	0	6.0965					---	---	36951.1	Protein salvador homolog 1 (Fragment) OS=Homo sapiens OX=9606 GN=SAV1 PE=1 SV=1
H0YK42;Q13596;Q13596-2;Q13596-3	2	0	10.6439					---	---	35649.8	Sorting nexin-1 OS=Homo sapiens OX=9606 GN=SNX1 PE=1 SV=1
H0YKT8;H0YL69;H0YMA1;H0YMI6;H0YMZ1;H0YN18;P25789;H0YLC2;H0YLS6	2	0	15.4025					---	---	20247.2	Proteasome subunit beta type (Fragment) OS=Homo sapiens OX=9606 GN=PSMA4 PE=1 SV=8
H0YL72;H0YMU3;P50213;P50213-2;H0YKD0;H0YLI6	2	0	10.8952					---	---	36185.5	Isocitrate dehydrogenase [NAD] subunit alpha_ mitochondrial OS=Homo sapiens OX=9606 GN=IDH3A PE=1 SV=1
H3BLU7;O43488;Q8NHP1;O95154	3	0	15.4621					---	---	35026.5	Aflatoxin B1 aldehyde reductase member 2 (Fragment) OS=Homo sapiens OX=9606 GN=AKR7A2 PE=1 SV=1
H3BM37;H3BTE1;Q8NC67;Q8NC67-2;Q8NC67-3	2	0	8.8051					---	---	41948.6	Neuropilin and tolloid-like protein 2 (Fragment) OS=Homo sapiens OX=9606 GN=NETO2 PE=1 SV=2
H3BMZ1;H3BPZ1;H3BRL8;H3BS72;Q9P035;Q9P035-2	1	0	5.3843					---	---	16278.2	Very-long-chain (3R)-3-hydroxyacyl-CoA dehydratase (Fragment) OS=Homo sapiens OX=9606 GN=HACD3 PE=1 SV=1
H3BND3;H3BV41;O43809	2	0	12.7458					---	---	17187	Cleavage and polyadenylation-specificity factor subunit 5 (Fragment) OS=Homo sapiens OX=9606 GN=NUDT21 PE=1 SV=8
H3BND4;Q6P996;Q6P996-3;Q6P996-4;Q6P996-5	2	0	8.6232					---	---	89788.9	Pyridoxal-dependent decarboxylase domain-containing protein 1 OS=Homo sapiens OX=9606 GN=PDXDC1 PE=1 SV=1
H3BP20;H3BS10;P06865;H3BTD4;H3BU85	3	0	12.8115					---	---	62455.6	Beta-hexosaminidase OS=Homo sapiens OX=9606 GN=HEXA PE=1 SV=1
H3BQA6;H3BR23;O95273;O95273-2	2	0	9.0738					---	---	7083.18	Cyclin-D1-binding protein 1 OS=Homo sapiens OX=9606 GN=CCNDBP1 PE=1 SV=1
H3BQQ2;Q86UK7;Q86UK7-2;Q86UK7-3	1	0	7.784					---	---	94770.8	E3 ubiquitin-protein ligase ZNF598 OS=Homo sapiens OX=9606 GN=ZNF598 PE=1 SV=1
H3BRS3;Q9Y4R8	2	0	7.4566					---	---	47779.9	Telomere length regulation protein TEL2 homolog OS=Homo sapiens OX=9606 GN=TELO2 PE=1 SV=1
H3BS53;O14672	1	0	3.5117					---	---	6507.07	Disintegrin and metalloproteinase domain-containing protein 10 (Fragment) OS=Homo sapiens OX=9606 GN=ADAM10 PE=1 SV=2
H3BSH2;Q9H6Q4;Q9H6Q4-3	1	0	4.4117					---	---	21406.3	Cytosolic iron-sulfur assembly component 3 (Fragment) OS=Homo sapiens OX=9606 GN=CIAO3 PE=1 SV=1
H7BXX0;Q7Z407;Q7Z407-2;Q7Z407-3;Q7Z407-4;Q7Z407-5	2	0	5.886					---	---	332898	CUB and sushi domain-containing protein 3 (Fragment) OS=Homo sapiens OX=9606 GN=CSMD3 PE=1 SV=1
H7BZ55	4	0	15.2193					---	---	187012	Putative ciliary rootlet coiled-coil protein 2 OS=Homo sapiens OX=9606 GN=CROCC2 PE=5 SV=3
H7C2B3	3	0	12.2454					---	---	28833.9	Nebulin (Fragment) OS=Homo sapiens OX=9606 GN=NEB PE=1 SV=1
H7C3I1;P50502;Q8NFI4	3	0	19.4082					---	---	16390.5	Hsc70-interacting protein (Fragment) OS=Homo sapiens OX=9606 GN=ST13 PE=1 SV=1
H7C3P7;P11233	2	0	11.584					---	---	18317.3	Ras-related protein Ral-A (Fragment) OS=Homo sapiens OX=9606 GN=RALA PE=1 SV=1
H9KV62;H9KV63;Q9BXT4;Q9BXT4-2;Q9BXT4-3	1	0	3.7958					---	---	126088	Tudor domain-containing protein 1 OS=Homo sapiens OX=9606 GN=TDRD1 PE=1 SV=1
H9KV90;Q9Y566;Q9Y566-3;Q9Y566-2	3	0	9.7823					---	---	226699	SH3 and multiple ankyrin repeat domains protein 1 OS=Homo sapiens OX=9606 GN=SHANK1 PE=1 SV=1
I3L2B0;K7EIG1;O75153	1	0	4.0379					---	---	139598	Clustered mitochondria protein homolog (Fragment) OS=Homo sapiens OX=9606 GN=CLUH PE=1 SV=2
I3L3P7;P62244;H3BN98;H3BT37;H3BV27;H3BVC7;I3L246;I3L303	2	0	9.765					---	---	11591.7	40S ribosomal protein S15a OS=Homo sapiens OX=9606 GN=RPS15A PE=1 SV=1
J3KMX5;P62277;E9PS50	2	0	11.9454					---	---	16789.8	40S ribosomal protein S13 OS=Homo sapiens OX=9606 GN=RPS13 PE=1 SV=1
J3KNQ4;Q9NVD7;E9PS97	2	0	10.295					---	---	46647	Alpha-parvin OS=Homo sapiens OX=9606 GN=PARVA PE=1 SV=1
J3KP97;Q5T9S5;E9PFB9;Q5T9S5-2;Q5T9S2;H0YCD6	4	0	17.3636					---	---	176038	Coiled-coil domain-containing protein 18 (Fragment) OS=Homo sapiens OX=9606 GN=CCDC18 PE=1 SV=1
J3KPD9;P22392-2;Q32Q12	9	0	72.3467					---	---	22536.4	NME1-NME2 readthrough OS=Homo sapiens OX=9606 GN=NME1-NME2 PE=1 SV=1
J3KPG9;Q9Y600;Q9Y600-2;Q9Y600-3	2	0	8.0031					---	---	58373.8	Cysteine sulfinic acid decarboxylase (Fragment) OS=Homo sapiens OX=9606 GN=CSAD PE=1 SV=1
J3KPI6;P80192;P80192-4	1	0	3.8079					---	---	120406	Mitogen-activated protein kinase kinase kinase OS=Homo sapiens OX=9606 GN=MAP3K9 PE=1 SV=1
J3KPS0;Q9NXW2;Q9NXW2-2;V9GYN7	1	0	4.865					---	---	45718.2	DnaJ (Hsp40) homolog_ subfamily B_ member 12_ isoform CRA_c OS=Homo sapiens OX=9606 GN=DNAJB12 PE=1 SV=1
J3KQ32;Q9NTK5;Q9NTK5-2	2	0	8.7301					---	---	47166.2	Obg-like ATPase 1 OS=Homo sapiens OX=9606 GN=OLA1 PE=1 SV=1
J3KSR8;J3KTL2;Q07955;Q07955-2;Q07955-3	2	0	11.2966					---	---	16397.1	Serine/arginine-rich-splicing factor 1 (Fragment) OS=Homo sapiens OX=9606 GN=SRSF1 PE=1 SV=1
J3KT10;Q9BW27;Q9BW27-3;J3KRC0;J3KSH3;J3QL54;J3QLD4;J3QLV0;Q9BW27-2	2	0	11.11					---	---	70976.2	Nuclear pore complex protein Nup85 OS=Homo sapiens OX=9606 GN=NUP85 PE=1 SV=1
J3QQL2;P16144;P16144-2;P16144-3;P16144-4;P16144-5	1	0	4.5076					---	---	12737.3	Integrin beta (Fragment) OS=Homo sapiens OX=9606 GN=ITGB4 PE=1 SV=1
J3QRG6;P42771;P42771-4;K7ENC6;K7ES20;P42771-2;P42771-3	2	0	12.597					---	---	15025.2	Cyclin-dependent kinase inhibitor 2A OS=Homo sapiens OX=9606 GN=CDKN2A PE=1 SV=1
J3QT28;O43684;O43684-2	2	0	11.3231					---	---	32103	Mitotic checkpoint protein BUB3 (Fragment) OS=Homo sapiens OX=9606 GN=BUB3 PE=1 SV=1
K7EIE4;K7EK18;K7EL40;K7EQD7;K7ER52;Q9UHD8;Q9UHD8-2;Q9UHD8-3;Q9UHD8-4;Q9UHD8-5;Q9UHD8-7;Q9UHD8-8;Q9UHD8-9	1	0	4.0827					---	---	18010.7	Septin-9 (Fragment) OS=Homo sapiens OX=9606 GN=SEPT9 PE=1 SV=1
K7EL20;K7EP16;K7ER90;O75821	1	0	6.064					---	---	29568.1	Eukaryotic translation initiation factor 3 subunit G (Fragment) OS=Homo sapiens OX=9606 GN=EIF3G PE=1 SV=8
K7EL76;Q6P597;Q6P597-2;Q6P597-3	1	0	4.2727					---	---	44054.3	Kinesin light chain 3 (Fragment) OS=Homo sapiens OX=9606 GN=KLC3 PE=1 SV=8
K7ELC7;P61353	3	0	19.7214					---	---	16359.1	60S ribosomal protein L27 (Fragment) OS=Homo sapiens OX=9606 GN=RPL27 PE=1 SV=1
K7EMD9;K7ERE3;P13646;P13646-2;P13646-3	2	0	12.9363					---	---	19213.6	Keratin_ type I cytoskeletal 13 (Fragment) OS=Homo sapiens OX=9606 GN=KRT13 PE=1 SV=1
K7EQ23;O15118;O15118-2	1	0	5.2898					---	---	109717	NPC intracellular cholesterol transporter 1 (Fragment) OS=Homo sapiens OX=9606 GN=NPC1 PE=1 SV=1
M0QX12;Q86YV0;Q86YV0-2;V9GYD1	2	0	7.1889					---	---	50188.1	RAS protein activator-like-3 (Fragment) OS=Homo sapiens OX=9606 GN=RASAL3 PE=1 SV=1
M0QYB8;M0QZH0;Q96D15	1	0	5.8438					---	---	17041.3	Reticulocalbin-3 (Fragment) OS=Homo sapiens OX=9606 GN=RCN3 PE=1 SV=1
M0R0W6;P30530;P30530-2	2	0	7.5694					---	---	69972.3	Tyrosine-protein kinase receptor UFO OS=Homo sapiens OX=9606 GN=AXL PE=1 SV=1
M0R2K9;Q14318;Q14318-2	1	0	6.5371					---	---	27812.9	Peptidylprolyl isomerase (Fragment) OS=Homo sapiens OX=9606 GN=FKBP8 PE=1 SV=2
O00187	1	0	3.5986					---	---	77242.2	Mannan-binding lectin serine protease 2 OS=Homo sapiens OX=9606 GN=MASP2 PE=1 SV=4
O00273;K7ERT1;O00273-2	2	0	9.0743					---	---	36921.1	DNA fragmentation factor subunit alpha OS=Homo sapiens OX=9606 GN=DFFA PE=1 SV=1
O00411	1	0	3.034					---	---	140388	DNA-directed RNA polymerase_ mitochondrial OS=Homo sapiens OX=9606 GN=POLRMT PE=1 SV=2
O00443	3	0	12.9136					---	---	192277	Phosphatidylinositol 4-phosphate 3-kinase C2 domain-containing subunit alpha OS=Homo sapiens OX=9606 GN=PIK3C2A PE=1 SV=2
O00461;F8W785	3	0	18.1091					---	---	81937.4	Golgi integral membrane protein 4 OS=Homo sapiens OX=9606 GN=GOLIM4 PE=1 SV=1
O00763;O00763-2;O00763-3	3	0	14.0892					---	---	278537	Acetyl-CoA carboxylase 2 OS=Homo sapiens OX=9606 GN=ACACB PE=1 SV=3
O14545	2	0	8.1656					---	---	66266.8	TRAF-type zinc finger domain-containing protein 1 OS=Homo sapiens OX=9606 GN=TRAFD1 PE=1 SV=1
O14579	1	0	4.6489					---	---	34710.2	Coatomer subunit epsilon OS=Homo sapiens OX=9606 GN=COPE PE=1 SV=3
O14646;O14646-2	2	0	6.1473					---	---	197828	Chromodomain-helicase-DNA-binding protein 1 OS=Homo sapiens OX=9606 GN=CHD1 PE=1 SV=2
O14656	2	0	8.1121					---	---	38151	Torsin-1A OS=Homo sapiens OX=9606 GN=TOR1A PE=1 SV=1
O14715	5	0	18.9628					---	---	200305	RANBP2-like and GRIP domain-containing protein 8 OS=Homo sapiens OX=9606 GN=RGPD8 PE=1 SV=2
O14983;O14983-2;O14983-3	9	0	49.1776					---	---	111621	Sarcoplasmic/endoplasmic reticulum calcium ATPase 1 OS=Homo sapiens OX=9606 GN=ATP2A1 PE=1 SV=1
O15085;O15085-2	1	0	3.7971					---	---	168560	Rho guanine nucleotide exchange factor 11 OS=Homo sapiens OX=9606 GN=ARHGEF11 PE=1 SV=1
O15269	2	0	10.0111					---	---	53314.3	Serine palmitoyltransferase 1 OS=Homo sapiens OX=9606 GN=SPTLC1 PE=1 SV=1
O15294;O15294-2;O15294-3;O15294-4	2	0	6.3639					---	---	118179	UDP-N-acetylglucosamine--peptide N-acetylglucosaminyltransferase 110 kDa subunit OS=Homo sapiens OX=9606 GN=OGT PE=1 SV=3
O15320	2	0	8.2785					---	---	91281.6	Endoplasmic reticulum export factor CTAGE5 OS=Homo sapiens OX=9606 GN=CTAGE5 PE=1 SV=4
O15371;O15371-2;O15371-3	1	0	4.7431					---	---	64600.2	Eukaryotic translation initiation factor 3 subunit D OS=Homo sapiens OX=9606 GN=EIF3D PE=1 SV=1
O43166;O43166-2;O43166-3	4	0	13.2175					---	---	201226	Signal-induced proliferation-associated 1-like protein 1 OS=Homo sapiens OX=9606 GN=SIPA1L1 PE=1 SV=4
O43172;O43172-2	3	0	12.845					---	---	59133.6	U4/U6 small nuclear ribonucleoprotein Prp4 OS=Homo sapiens OX=9606 GN=PRPF4 PE=1 SV=2
O43490	3	0	9.4448					---	---	98456.8	Prominin-1 OS=Homo sapiens OX=9606 GN=PROM1 PE=1 SV=1
O43491;A0A2R8Y5B3;E9PHY5;E9PII3;E9PK52;O43491-2;O43491-3;O43491-4;E9PIG0;E9PJP4;E9PQD2;E9PQN0;E9PRG1;H0Y5B0	4	0	17.472					---	---	113101	Band 4.1-like protein 2 OS=Homo sapiens OX=9606 GN=EPB41L2 PE=1 SV=1
O43765	2	0	10.9062					---	---	34291.3	Small glutamine-rich tetratricopeptide repeat-containing protein alpha OS=Homo sapiens OX=9606 GN=SGTA PE=1 SV=1
O43824	2	0	6.657					---	---	57239.7	Putative GTP-binding protein 6 OS=Homo sapiens OX=9606 GN=GTPBP6 PE=2 SV=4
O43909;E7ET85;H0YBJ7	3	0	13.6675					---	---	105776	Exostosin-like 3 OS=Homo sapiens OX=9606 GN=EXTL3 PE=1 SV=1
O60229;H7BXZ5;J3QSW6;O60229-4;O60229-6;O60229-5;C9IZQ6;O60229-2	10	0	38.3456					---	---	343311	Kalirin OS=Homo sapiens OX=9606 GN=KALRN PE=1 SV=2
O60237;O60237-6;O60237-5	3	0	10.4292					---	---	110860	Protein phosphatase 1 regulatory subunit 12B OS=Homo sapiens OX=9606 GN=PPP1R12B PE=1 SV=2
O60264	2	0	6.9939					---	---	122590	SWI/SNF-related matrix-associated actin-dependent regulator of chromatin subfamily A member 5 OS=Homo sapiens OX=9606 GN=SMARCA5 PE=1 SV=1
O60292	8	0	34.5004					---	---	195922	Signal-induced proliferation-associated 1-like protein 3 OS=Homo sapiens OX=9606 GN=SIPA1L3 PE=1 SV=3
O60313;A0A2R8Y3X5;A0A2R8YDM2;A0A2R8YE78;A0A2R8YFD1;C9JMB8;E5KLJ9;O60313-10;O60313-11;O60313-13;O60313-2;O60313-9;A0A2R8YGE5;A0A2R8YD53	10	0	40.8222					---	---	112201	Dynamin-like 120 kDa protein_ mitochondrial OS=Homo sapiens OX=9606 GN=OPA1 PE=1 SV=3
O60469;A0A087WUI7;Q8WY19	5	0	14.7066					---	---	224028	Down syndrome cell adhesion molecule OS=Homo sapiens OX=9606 GN=DSCAM PE=1 SV=2
O60486;B4DHQ7;F5H3A2	6	0	21.3669					---	---	178537	Plexin-C1 OS=Homo sapiens OX=9606 GN=PLXNC1 PE=1 SV=1
O60494	3	0	7.3749					---	---	407519	Cubilin OS=Homo sapiens OX=9606 GN=CUBN PE=1 SV=5
O60518;A0A096LPA6	7	0	37.2183					---	---	126254	Ran-binding protein 6 OS=Homo sapiens OX=9606 GN=RANBP6 PE=1 SV=2
O60522;O60522-2	8	0	25.1028					---	---	239996	Tudor domain-containing protein 6 OS=Homo sapiens OX=9606 GN=TDRD6 PE=2 SV=2
O60563-2	1	0	4.3399					---	---	21320.2	Isoform 2 of Cyclin-T1 OS=Homo sapiens OX=9606 GN=CCNT1
O60566;O60566-2;O60566-3	1	0	3.5296					---	---	120857	Mitotic checkpoint serine/threonine-protein kinase BUB1 beta OS=Homo sapiens OX=9606 GN=BUB1B PE=1 SV=3
O60662;O60662-2	1	0	2.9689					---	---	68835.7	Kelch-like protein 41 OS=Homo sapiens OX=9606 GN=KLHL41 PE=1 SV=2
O60673;O60673-2	6	0	20.689					---	---	356198	DNA polymerase zeta catalytic subunit OS=Homo sapiens OX=9606 GN=REV3L PE=1 SV=2
O60684	1	0	3.6405					---	---	60771	Importin subunit alpha-7 OS=Homo sapiens OX=9606 GN=KPNA6 PE=1 SV=1
O60701;O60701-2;O60701-3	2	0	9.5111					---	---	55708.5	UDP-glucose 6-dehydrogenase OS=Homo sapiens OX=9606 GN=UGDH PE=1 SV=1
O60749;O60749-2;D6RC15	8	0	43.591					---	---	58585.3	Sorting nexin-2 OS=Homo sapiens OX=9606 GN=SNX2 PE=1 SV=2
O60841;A0A087WUT6	3	0	9.7678					---	---	139283	Eukaryotic translation initiation factor 5B OS=Homo sapiens OX=9606 GN=EIF5B PE=1 SV=4
O75037;O75037-2;O75037-3;O75037-4;A0A1B0GV47;H0YIM7;Q7Z4S6;Q7Z4S6-2;Q7Z4S6-3;Q7Z4S6-4;Q7Z4S6-5;Q7Z4S6-6	7	0	22.3821					---	---	184430	Kinesin-like protein KIF21B OS=Homo sapiens OX=9606 GN=KIF21B PE=1 SV=2
O75051	1	0	4.0036					---	---	214355	Plexin-A2 OS=Homo sapiens OX=9606 GN=PLXNA2 PE=1 SV=4
O75093;O75093-2;O94813;Q5T0V0;Q5T0V4;X6R3P0	1	0	3.7358					---	---	173971	Slit homolog 1 protein OS=Homo sapiens OX=9606 GN=SLIT1 PE=2 SV=4
O75096	2	0	6.4357					---	---	217406	Low-density lipoprotein receptor-related protein 4 OS=Homo sapiens OX=9606 GN=LRP4 PE=1 SV=4
O75110;O75110-2;A0A0A0MR22;O43861;O43861-2	7	0	21.365					---	---	120065	Probable phospholipid-transporting ATPase IIA OS=Homo sapiens OX=9606 GN=ATP9A PE=1 SV=3
O75132	1	0	5.4438					---	---	132033	Zinc finger BED domain-containing protein 4 OS=Homo sapiens OX=9606 GN=ZBED4 PE=1 SV=2
O75145;O75145-2;R4GN36	3	0	14.387					---	---	134067	Liprin-alpha-3 OS=Homo sapiens OX=9606 GN=PPFIA3 PE=1 SV=3
O75182;O75182-2;M0QYC5	5	0	17.9104					---	---	134150	Paired amphipathic helix protein Sin3b OS=Homo sapiens OX=9606 GN=SIN3B PE=1 SV=2
O75306;O75306-2	4	0	19.0308					---	---	52945	NADH dehydrogenase [ubiquinone] iron-sulfur protein 2_ mitochondrial OS=Homo sapiens OX=9606 GN=NDUFS2 PE=1 SV=2
O75460	2	0	8.9831					---	---	110591	Serine/threonine-protein kinase/endoribonuclease IRE1 OS=Homo sapiens OX=9606 GN=ERN1 PE=1 SV=2
O75489;E9PS48;O75489-2	3	0	16.2127					---	---	30355.6	NADH dehydrogenase [ubiquinone] iron-sulfur protein 3_ mitochondrial OS=Homo sapiens OX=9606 GN=NDUFS3 PE=1 SV=1
O75781;A0A087WTK8;O75781-2	2	0	8.7102					---	---	42247.1	Paralemmin-1 OS=Homo sapiens OX=9606 GN=PALM PE=1 SV=2
O75874	6	0	36.5865					---	---	46944.5	Isocitrate dehydrogenase [NADP] cytoplasmic OS=Homo sapiens OX=9606 GN=IDH1 PE=1 SV=2
O75886;O75886-2	3	0	18.0481					---	---	58563.5	Signal transducing adapter molecule 2 OS=Homo sapiens OX=9606 GN=STAM2 PE=1 SV=1
O75962;O75962-4;O75962-2;O75962-5;E7EWP2;E7EPJ7;F5H228;O75962-3;A0A087X139;A0A1W2PRD7	15	0	62.218					---	---	349980	Triple functional domain protein OS=Homo sapiens OX=9606 GN=TRIO PE=1 SV=2
O75969;F5H2S4;F5H7P4	3	0	11.1571					---	---	95492.6	A-kinase anchor protein 3 OS=Homo sapiens OX=9606 GN=AKAP3 PE=1 SV=2
O75976	2	0	13.1545					---	---	154015	Carboxypeptidase D OS=Homo sapiens OX=9606 GN=CPD PE=1 SV=2
O94822;O94822-3	2	0	6.8035					---	---	203233	E3 ubiquitin-protein ligase listerin OS=Homo sapiens OX=9606 GN=LTN1 PE=1 SV=6
O94832;J3QRN6;K7EIG7	5	0	15.4711					---	---	117001	Unconventional myosin-Id OS=Homo sapiens OX=9606 GN=MYO1D PE=1 SV=2
O94851;A0A2R8YFA9;O94851-3;O94851-5;O94851-2;O94851-4;O94851-6	7	0	26.5717					---	---	128172	[F-actin]-monooxygenase MICAL2 OS=Homo sapiens OX=9606 GN=MICAL2 PE=1 SV=1
O94874;O94874-2;O94874-3	4	0	16.0054					---	---	90051.6	E3 UFM1-protein ligase 1 OS=Homo sapiens OX=9606 GN=UFL1 PE=1 SV=2
O94919	1	0	5.6677					---	---	55758	Endonuclease domain-containing 1 protein OS=Homo sapiens OX=9606 GN=ENDOD1 PE=1 SV=2
O95163;F5H2T0	4	0	17.8952					---	---	151908	Elongator complex protein 1 OS=Homo sapiens OX=9606 GN=ELP1 PE=1 SV=3
O95171;O95171-2;O95171-3;F2Z2X8	3	0	12.7643					---	---	78065.1	Sciellin OS=Homo sapiens OX=9606 GN=SCEL PE=1 SV=2
O95450;O95450-2	2	0	7.9698					---	---	138006	A disintegrin and metalloproteinase with thrombospondin motifs 2 OS=Homo sapiens OX=9606 GN=ADAMTS2 PE=2 SV=2
O95466;O95466-2;O95466-3	1	0	3.9966					---	---	122595	Formin-like protein 1 OS=Homo sapiens OX=9606 GN=FMNL1 PE=1 SV=3
O95573	3	0	18.3916					---	---	81389.7	Long-chain-fatty-acid--CoA ligase 3 OS=Homo sapiens OX=9606 GN=ACSL3 PE=1 SV=3
O95602	3	0	11.8368					---	---	196808	DNA-directed RNA polymerase I subunit RPA1 OS=Homo sapiens OX=9606 GN=POLR1A PE=1 SV=2
O95759;J3KQ40;O95759-2	3	0	10.3713					---	---	132261	TBC1 domain family member 8 OS=Homo sapiens OX=9606 GN=TBC1D8 PE=1 SV=3
O95816	2	0	7.948					---	---	23943.1	BAG family molecular chaperone regulator 2 OS=Homo sapiens OX=9606 GN=BAG2 PE=1 SV=1
O96013;M0R1R1;O96013-2;O96013-3;O96013-4	3	0	15.6146					---	---	64357.3	Serine/threonine-protein kinase PAK 4 OS=Homo sapiens OX=9606 GN=PAK4 PE=1 SV=1
P0C221;A0A0A0MTQ8	4	0	14.7955					---	---	94082	Coiled-coil domain-containing protein 175 OS=Homo sapiens OX=9606 GN=CCDC175 PE=4 SV=2
P0CF97	2	0	8.9379					---	---	76889	Protein FAM200B OS=Homo sapiens OX=9606 GN=FAM200B PE=3 SV=1
P00167;P00167-2;P00167-3	3	0	18.261					---	---	15330.1	Cytochrome b5 OS=Homo sapiens OX=9606 GN=CYB5A PE=1 SV=2
P00441	1	0	7.1393					---	---	16163.9	Superoxide dismutase [Cu-Zn] OS=Homo sapiens OX=9606 GN=SOD1 PE=1 SV=2
P01111;P01112	1	0	6.3257					---	---	21514.4	GTPase NRas OS=Homo sapiens OX=9606 GN=NRAS PE=1 SV=1
P01266;P01266-2;H0YBY1;E7EVM0;H0YBR7	6	0	24.9977					---	---	311805	Thyroglobulin OS=Homo sapiens OX=9606 GN=TG PE=1 SV=5
P01893	4	0	25.422					---	---	41120.1	Putative HLA class I histocompatibility antigen_ alpha chain H OS=Homo sapiens OX=9606 GN=HLA-H PE=5 SV=3
P02452	2	0	7.6402					---	---	139968	Collagen alpha-1(I) chain OS=Homo sapiens OX=9606 GN=COL1A1 PE=1 SV=5
P02462	3	0	8.9514					---	---	161752	Collagen alpha-1(IV) chain OS=Homo sapiens OX=9606 GN=COL4A1 PE=1 SV=4
P02533;P08779;K7ENW6	3	0	18.4848					---	---	51903.7	Keratin_ type I cytoskeletal 14 OS=Homo sapiens OX=9606 GN=KRT14 PE=1 SV=4
P04035;P04035-3;H0Y8K6;P04035-2	2	0	8.186					---	---	99073.1	3-hydroxy-3-methylglutaryl-coenzyme A reductase OS=Homo sapiens OX=9606 GN=HMGCR PE=1 SV=1
P04259;P48668;P02538	6	0	35.8801					---	---	60352.2	Keratin_ type II cytoskeletal 6B OS=Homo sapiens OX=9606 GN=KRT6B PE=1 SV=5
P04632;A0A075B7C0;A0A0C4DGQ5;K7EIV0;K7EKD8;K7ELJ7;Q96L46;U3KPR7;U3KQE2	2	0	9.7603					---	---	28486.9	Calpain small subunit 1 OS=Homo sapiens OX=9606 GN=CAPNS1 PE=1 SV=1
P05386	1	0	7.4678					---	---	11628	60S acidic ribosomal protein P1 OS=Homo sapiens OX=9606 GN=RPLP1 PE=1 SV=1
P05787;P05787-2;F8VUG2;F8W1U3;F8VP67;Q9NSB2	8	0	48.9045					---	---	53704.4	Keratin_ type II cytoskeletal 8 OS=Homo sapiens OX=9606 GN=KRT8 PE=1 SV=7
P06753-6	7	0	47.2732					---	---	29036.5	Isoform 6 of Tropomyosin alpha-3 chain OS=Homo sapiens OX=9606 GN=TPM3
P07197;E7ESP9;E7EMV2;P07197-2	5	0	38.5461					---	---	102529	Neurofilament medium polypeptide OS=Homo sapiens OX=9606 GN=NEFM PE=1 SV=3
P07948;P07948-2	1	0	3.6416					---	---	59030.4	Tyrosine-protein kinase Lyn OS=Homo sapiens OX=9606 GN=LYN PE=1 SV=3
P08240;P08240-2	4	0	13.3055					---	---	70267.5	Signal recognition particle receptor subunit alpha OS=Homo sapiens OX=9606 GN=SRPRA PE=1 SV=2
P08473	1	0	3.9974					---	---	86198.4	Neprilysin OS=Homo sapiens OX=9606 GN=MME PE=1 SV=2
P08559;P08559-2;P08559-3;P08559-4;Q5JPT9;Q5JPU0;Q5JPU1;Q5JPU2	3	0	16.1665					---	---	43980.1	Pyruvate dehydrogenase E1 component subunit alpha_ somatic form_ mitochondrial OS=Homo sapiens OX=9606 GN=PDHA1 PE=1 SV=3
P08572	6	0	29.5509					---	---	168751	Collagen alpha-2(IV) chain OS=Homo sapiens OX=9606 GN=COL4A2 PE=1 SV=4
P08603;A0A0D9SG88;P08603-2;Q5TFM2	4	0	12.1896					---	---	143773	Complement factor H OS=Homo sapiens OX=9606 GN=CFH PE=1 SV=4
P08621;P08621-2;P08621-3;M0QYR1	2	0	12.164					---	---	51613.8	U1 small nuclear ribonucleoprotein 70 kDa OS=Homo sapiens OX=9606 GN=SNRNP70 PE=1 SV=2
P08962;F8VNT9;F8VV56;F8VWK8;F8W022;P08962-2;P08962-3	4	0	12.4095					---	---	26492.1	CD63 antigen OS=Homo sapiens OX=9606 GN=CD63 PE=1 SV=2
P09874	6	0	26.9747					---	---	113882	Poly [ADP-ribose] polymerase 1 OS=Homo sapiens OX=9606 GN=PARP1 PE=1 SV=4
P10644;K7EPB2;P10644-2;K7EID3;K7EIE5;K7EJ40;K7EK41;K7EM13	3	0	15.3232					---	---	43209.9	cAMP-dependent protein kinase type I-alpha regulatory subunit OS=Homo sapiens OX=9606 GN=PRKAR1A PE=1 SV=1
P11047	6	0	25.1187					---	---	183306	Laminin subunit gamma-1 OS=Homo sapiens OX=9606 GN=LAMC1 PE=1 SV=3
P11055	9	0	38.4303					---	---	224989	Myosin-3 OS=Homo sapiens OX=9606 GN=MYH3 PE=1 SV=3
P11137;P11137-3	4	0	11.1332					---	---	199983	Microtubule-associated protein 2 OS=Homo sapiens OX=9606 GN=MAP2 PE=1 SV=4
P11217;P11217-2	5	0	30.2502					---	---	97548.5	Glycogen phosphorylase_ muscle form OS=Homo sapiens OX=9606 GN=PYGM PE=1 SV=6
P11388;P11388-2;P11388-3;P11388-4;E9PCY5;Q02880;Q02880-2	2	0	7.7418					---	---	175127	DNA topoisomerase 2-alpha OS=Homo sapiens OX=9606 GN=TOP2A PE=1 SV=3
P12036;P12036-2	4	0	35.6181					---	---	112707	Neurofilament heavy polypeptide OS=Homo sapiens OX=9606 GN=NEFH PE=1 SV=4
P12107;P12107-2;P12107-3;P12107-4	1	0	4.2143					---	---	181692	Collagen alpha-1(XI) chain OS=Homo sapiens OX=9606 GN=COL11A1 PE=1 SV=4
P12235;V9GYG0	5	0	29.8833					---	---	33292.7	ADP/ATP translocase 1 OS=Homo sapiens OX=9606 GN=SLC25A4 PE=1 SV=4
P12236	4	0	33.7864					---	---	33094.4	ADP/ATP translocase 3 OS=Homo sapiens OX=9606 GN=SLC25A6 PE=1 SV=4
P12755	1	0	3.7136					---	---	81259.7	Ski oncogene OS=Homo sapiens OX=9606 GN=SKI PE=1 SV=1
P12757;P12757-3;P12757-5	1	0	4.0199					---	---	78230.7	Ski-like protein OS=Homo sapiens OX=9606 GN=SKIL PE=1 SV=2
P12882	8	0	31.3827					---	---	224115	Myosin-1 OS=Homo sapiens OX=9606 GN=MYH1 PE=1 SV=3
P12883	9	0	32.0996					---	---	223896	Myosin-7 OS=Homo sapiens OX=9606 GN=MYH7 PE=1 SV=5
P12931;P12931-2;J3QRU1;P06241;P06241-2;P06241-3;P07947	2	0	9.267					---	---	60348.1	Proto-oncogene tyrosine-protein kinase Src OS=Homo sapiens OX=9606 GN=SRC PE=1 SV=3
P13747;Q6DU44	2	0	13.2376					---	---	40384.9	HLA class I histocompatibility antigen_ alpha chain E OS=Homo sapiens OX=9606 GN=HLA-E PE=1 SV=3
P13796	8	0	47.4017					---	---	70858.8	Plastin-2 OS=Homo sapiens OX=9606 GN=LCP1 PE=1 SV=6
P14616	3	0	11.9065					---	---	146344	Insulin receptor-related protein OS=Homo sapiens OX=9606 GN=INSRR PE=1 SV=2
P15259	3	0	17.3386					---	---	28937.3	Phosphoglycerate mutase 2 OS=Homo sapiens OX=9606 GN=PGAM2 PE=1 SV=3
P16152;A8MTM1;E9PQ63;P16152-2;O75828	4	0	24.8812					---	---	30660.1	Carbonyl reductase [NADPH] 1 OS=Homo sapiens OX=9606 GN=CBR1 PE=1 SV=3
P16930;P16930-2;H0YLC7;H3BNP8	2	0	10.1571					---	---	46773.6	Fumarylacetoacetase OS=Homo sapiens OX=9606 GN=FAH PE=1 SV=2
P17050	2	0	8.8797					---	---	47078	Alpha-N-acetylgalactosaminidase OS=Homo sapiens OX=9606 GN=NAGA PE=1 SV=2
P17066	7	0	54.157					---	---	71484.5	Heat shock 70 kDa protein 6 OS=Homo sapiens OX=9606 GN=HSPA6 PE=1 SV=2
P17405;P17405-4	2	0	10.4871					---	---	70962.9	Sphingomyelin phosphodiesterase OS=Homo sapiens OX=9606 GN=SMPD1 PE=1 SV=5
P17858;Q01813	1	0	5.038					---	---	85817	ATP-dependent 6-phosphofructokinase_ liver type OS=Homo sapiens OX=9606 GN=PFKL PE=1 SV=6
P18054	3	0	14.6766					---	---	76663.7	Arachidonate 12-lipoxygenase_ 12S-type OS=Homo sapiens OX=9606 GN=ALOX12 PE=1 SV=4
P19012;A8MT21	3	0	13.4989					---	---	49439.9	Keratin_ type I cytoskeletal 15 OS=Homo sapiens OX=9606 GN=KRT15 PE=1 SV=3
P19367;P19367-2;P19367-3;P19367-4	2	0	11.0073					---	---	103627	Hexokinase-1 OS=Homo sapiens OX=9606 GN=HK1 PE=1 SV=3
P19525;P19525-2	1	0	4.9316					---	---	62550.6	Interferon-induced_ double-stranded RNA-activated protein kinase OS=Homo sapiens OX=9606 GN=EIF2AK2 PE=1 SV=2
P20073;P20073-2	1	0	4.6045					---	---	53024.5	Annexin A7 OS=Homo sapiens OX=9606 GN=ANXA7 PE=1 SV=3
P20338	2	0	24.5857					---	---	24674.8	Ras-related protein Rab-4A OS=Homo sapiens OX=9606 GN=RAB4A PE=1 SV=3
P20585	3	0	10.8212					---	---	128382	DNA mismatch repair protein Msh3 OS=Homo sapiens OX=9606 GN=MSH3 PE=1 SV=4
P22059	3	0	10.1197					---	---	90276.1	Oxysterol-binding protein 1 OS=Homo sapiens OX=9606 GN=OSBP PE=1 SV=1
P22307;P22307-2;P22307-4;P22307-6;P22307-7;P22307-8	1	0	3.7374					---	---	59678.1	Non-specific lipid-transfer protein OS=Homo sapiens OX=9606 GN=SCP2 PE=1 SV=2
P23229	4	0	11.8576					---	---	127803	Integrin alpha-6 OS=Homo sapiens OX=9606 GN=ITGA6 PE=1 SV=5
P23368	1	0	4.9936					---	---	66071	NAD-dependent malic enzyme_ mitochondrial OS=Homo sapiens OX=9606 GN=ME2 PE=1 SV=1
P23467	5	0	20.7636					---	---	225727	Receptor-type tyrosine-protein phosphatase beta OS=Homo sapiens OX=9606 GN=PTPRB PE=1 SV=3
P23468;P23468-2	5	0	16.0886					---	---	215787	Receptor-type tyrosine-protein phosphatase delta OS=Homo sapiens OX=9606 GN=PTPRD PE=1 SV=2
P24394;P24394-3;I3L4H7;I3L4W9	3	0	12.1088					---	---	91654.3	Interleukin-4 receptor subunit alpha OS=Homo sapiens OX=9606 GN=IL4R PE=1 SV=1
P24666;F2Z2Q9;G5E9R5;P24666-4	3	0	18.2547					---	---	18498.7	Low molecular weight phosphotyrosine protein phosphatase OS=Homo sapiens OX=9606 GN=ACP1 PE=1 SV=3
P24928;P24928-2	5	0	21.3682					---	---	218545	DNA-directed RNA polymerase II subunit RPB1 OS=Homo sapiens OX=9606 GN=POLR2A PE=1 SV=2
P25054;P25054-2;P25054-3	6	0	21.5568					---	---	313813	Adenomatous polyposis coli protein OS=Homo sapiens OX=9606 GN=APC PE=1 SV=2
P25092	4	0	14.0609					---	---	124430	Heat-stable enterotoxin receptor OS=Homo sapiens OX=9606 GN=GUCY2C PE=1 SV=2
P25786;P25786-2;B4DEV8;F5GX11	5	0	27.7374					---	---	29840.8	Proteasome subunit alpha type-1 OS=Homo sapiens OX=9606 GN=PSMA1 PE=1 SV=1
P26885	1	0	4.9165					---	---	15820.4	Peptidyl-prolyl cis-trans isomerase FKBP2 OS=Homo sapiens OX=9606 GN=FKBP2 PE=1 SV=2
P27037;P27037-2	3	0	12.6545					---	---	58931.2	Activin receptor type-2A OS=Homo sapiens OX=9606 GN=ACVR2A PE=1 SV=1
P27816-4	4	0	24.6988					---	---	91553.6	Isoform 4 of Microtubule-associated protein 4 OS=Homo sapiens OX=9606 GN=MAP4
P27986;P27986-2;P27986-3;P27986-4;P27986-5	1	0	4.0421					---	---	83940.7	Phosphatidylinositol 3-kinase regulatory subunit alpha OS=Homo sapiens OX=9606 GN=PIK3R1 PE=1 SV=2
P30049	1	0	6.1557					---	---	17490	ATP synthase subunit delta_ mitochondrial OS=Homo sapiens OX=9606 GN=ATP5F1D PE=1 SV=2
P30154;H0YDG7;P30154-2;P30154-3;P30154-4;P30154-5	2	0	8.908					---	---	66840.9	Serine/threonine-protein phosphatase 2A 65 kDa regulatory subunit A beta isoform OS=Homo sapiens OX=9606 GN=PPP2R1B PE=1 SV=3
P30622;P30622-1;P30622-2;F5H0N7;J3KP58	5	0	27.8904					---	---	162988	CAP-Gly domain-containing linker protein 1 OS=Homo sapiens OX=9606 GN=CLIP1 PE=1 SV=2
P31939;F8WEF0;P31939-2	3	0	14.4684					---	---	65129.2	Bifunctional purine biosynthesis protein PURH OS=Homo sapiens OX=9606 GN=ATIC PE=1 SV=3
P32004;P32004-2;P32004-3	1	0	4.1222					---	---	140972	Neural cell adhesion molecule L1 OS=Homo sapiens OX=9606 GN=L1CAM PE=1 SV=2
P33991;E5RG31	3	0	11.7619					---	---	97128.4	DNA replication licensing factor MCM4 OS=Homo sapiens OX=9606 GN=MCM4 PE=1 SV=5
P34931;Q53FA3	12	0	93.1426					---	---	70774.3	Heat shock 70 kDa protein 1-like OS=Homo sapiens OX=9606 GN=HSPA1L PE=1 SV=2
P35354	2	0	10.9884					---	---	69737.6	Prostaglandin G/H synthase 2 OS=Homo sapiens OX=9606 GN=PTGS2 PE=1 SV=2
P35626	2	0	6.2496					---	---	80736.3	Beta-adrenergic receptor kinase 2 OS=Homo sapiens OX=9606 GN=GRK3 PE=1 SV=2
P35900	3	0	14.8293					---	---	48543.7	Keratin_ type I cytoskeletal 20 OS=Homo sapiens OX=9606 GN=KRT20 PE=1 SV=1
P38117;P38117-2	1	0	7.2591					---	---	28071.8	Electron transfer flavoprotein subunit beta OS=Homo sapiens OX=9606 GN=ETFB PE=1 SV=3
P38398;P38398-7;E7EUM2;P38398-3;P38398-4;P38398-5;P38398-6;P38398-8;Q5YLB2;A0A0U1RRA9;B7ZA85;E7EQW4;E7EWN5;E9PH68;Q3B891;H0Y8D8	7	0	31.4367					---	---	210230	Breast cancer type 1 susceptibility protein OS=Homo sapiens OX=9606 GN=BRCA1 PE=1 SV=2
P38570	1	0	3.3357					---	---	131642	Integrin alpha-E OS=Homo sapiens OX=9606 GN=ITGAE PE=1 SV=3
P40227;P40227-2	3	0	14.1089					---	---	58480.5	T-complex protein 1 subunit zeta OS=Homo sapiens OX=9606 GN=CCT6A PE=1 SV=3
P40763-2;P40763;P40763-3;G8JLH9;K7EP08	3	0	12.7548					---	---	88779.3	Isoform Del-701 of Signal transducer and activator of transcription 3 OS=Homo sapiens OX=9606 GN=STAT3
P41091;Q2VIR3;Q2VIR3-2	1	0	4.5595					---	---	51679.8	Eukaryotic translation initiation factor 2 subunit 3 OS=Homo sapiens OX=9606 GN=EIF2S3 PE=1 SV=3
P42126;P42126-2;Q96DC0;H3BS70	2	0	10.2524					---	---	33101.2	Enoyl-CoA delta isomerase 1_ mitochondrial OS=Homo sapiens OX=9606 GN=ECI1 PE=1 SV=1
P42858	7	0	22.8669					---	---	351596	Huntingtin OS=Homo sapiens OX=9606 GN=HTT PE=1 SV=2
P43121;P43121-2	2	0	9.3435					---	---	72576.9	Cell surface glycoprotein MUC18 OS=Homo sapiens OX=9606 GN=MCAM PE=1 SV=2
P43897;C9JT21;F8VPA7;F8VS27;P43897-2;P43897-4;C9JG32;F8WCK2;P43897-3	6	0	26.8299					---	---	35732.9	Elongation factor Ts_ mitochondrial OS=Homo sapiens OX=9606 GN=TSFM PE=1 SV=2
P46060;H0Y4Q3	4	0	19.5605					---	---	63998.3	Ran GTPase-activating protein 1 OS=Homo sapiens OX=9606 GN=RANGAP1 PE=1 SV=1
P46100;P46100-2;P46100-3;P46100-4;P46100-5;A0A096LNX6	3	0	13.7412					---	---	285038	Transcriptional regulator ATRX OS=Homo sapiens OX=9606 GN=ATRX PE=1 SV=5
P46459;I3L0N3;P46459-2	3	0	15.4628					---	---	83107.8	Vesicle-fusing ATPase OS=Homo sapiens OX=9606 GN=NSF PE=1 SV=3
P47897;A0A0U1RQM8;A0A0U1RQT0;A0A0U1RQU2;C9J165;F2Z2V6;P47897-2	3	0	16.5896					---	---	88711.3	Glutamine--tRNA ligase OS=Homo sapiens OX=9606 GN=QARS PE=1 SV=1
P48047;H7C0C1;H7C086	3	0	18.4776					---	---	23391.4	ATP synthase subunit O_ mitochondrial OS=Homo sapiens OX=9606 GN=ATP5PO PE=1 SV=1
P48507;P48507-2	2	0	8.8714					---	---	31069.3	Glutamate--cysteine ligase regulatory subunit OS=Homo sapiens OX=9606 GN=GCLM PE=1 SV=1
P48595	1	0	4.0782					---	---	45516.9	Serpin B10 OS=Homo sapiens OX=9606 GN=SERPINB10 PE=1 SV=1
P49189;P49189-2	3	0	12.5322					---	---	54714.5	4-trimethylaminobutyraldehyde dehydrogenase OS=Homo sapiens OX=9606 GN=ALDH9A1 PE=1 SV=3
P49257	1	0	6.3154					---	---	57834.2	Protein ERGIC-53 OS=Homo sapiens OX=9606 GN=LMAN1 PE=1 SV=2
P49448	3	0	21.3839					---	---	61776.3	Glutamate dehydrogenase 2_ mitochondrial OS=Homo sapiens OX=9606 GN=GLUD2 PE=1 SV=2
P49588;P49588-2	4	0	16.6982					---	---	107552	Alanine--tRNA ligase_ cytoplasmic OS=Homo sapiens OX=9606 GN=AARS PE=1 SV=2
P49643	3	0	11.1199					---	---	59262.3	DNA primase large subunit OS=Homo sapiens OX=9606 GN=PRIM2 PE=1 SV=2
P49915;P49915-2	1	0	4.393					---	---	77456.9	GMP synthase [glutamine-hydrolyzing] OS=Homo sapiens OX=9606 GN=GMPS PE=1 SV=1
P50416;P50416-2	2	0	8.4574					---	---	89052.2	Carnitine O-palmitoyltransferase 1_ liver isoform OS=Homo sapiens OX=9606 GN=CPT1A PE=1 SV=2
P51160	4	0	13.92					---	---	99831.3	Cone cGMP-specific 3'_5'-cyclic phosphodiesterase subunit alpha' OS=Homo sapiens OX=9606 GN=PDE6C PE=1 SV=2
P51530;P51530-4	2	0	6.2877					---	---	122126	DNA replication ATP-dependent helicase/nuclease DNA2 OS=Homo sapiens OX=9606 GN=DNA2 PE=1 SV=3
P51587	16	0	53.6001					---	---	388537	Breast cancer type 2 susceptibility protein OS=Homo sapiens OX=9606 GN=BRCA2 PE=1 SV=3
P51648;I3L2W1;J3KTD9;J3QRD1;P51648-2	2	0	12.2292					---	---	55304.1	Fatty aldehyde dehydrogenase OS=Homo sapiens OX=9606 GN=ALDH3A2 PE=1 SV=1
P51805	1	0	3.3294					---	---	211182	Plexin-A3 OS=Homo sapiens OX=9606 GN=PLXNA3 PE=1 SV=2
P51858;P51858-2;P51858-3	3	0	14.7054					---	---	26902.4	Hepatoma-derived growth factor OS=Homo sapiens OX=9606 GN=HDGF PE=1 SV=1
P52788;P52788-2	1	0	4.6048					---	---	41724.5	Spermine synthase OS=Homo sapiens OX=9606 GN=SMS PE=1 SV=2
P53671	1	0	3.965					---	---	73600.8	LIM domain kinase 2 OS=Homo sapiens OX=9606 GN=LIMK2 PE=1 SV=1
P53992;G5EA31;P53992-2	2	0	9.1001					---	---	119865	Protein transport protein Sec24C OS=Homo sapiens OX=9606 GN=SEC24C PE=1 SV=3
P54136;P54136-2	3	0	13.6815					---	---	76177.5	Arginine--tRNA ligase_ cytoplasmic OS=Homo sapiens OX=9606 GN=RARS PE=1 SV=2
P54278;A0A2R8Y6S3;C9J167;P54278-2;P54278-3	5	0	19.8531					---	---	96994.3	Mismatch repair endonuclease PMS2 OS=Homo sapiens OX=9606 GN=PMS2 PE=1 SV=2
P54707;P54707-2	4	0	19.3587					---	---	116366	Potassium-transporting ATPase alpha chain 2 OS=Homo sapiens OX=9606 GN=ATP12A PE=1 SV=3
P54727;Q5W0S4;Q5W0S5	1	0	5.6711					---	---	43228.3	UV excision repair protein RAD23 homolog B OS=Homo sapiens OX=9606 GN=RAD23B PE=1 SV=1
P54760;P54760-2;Q96L35	1	0	4.2411					---	---	109810	Ephrin type-B receptor 4 OS=Homo sapiens OX=9606 GN=EPHB4 PE=1 SV=2
P55809	1	0	5.7132					---	---	56614	Succinyl-CoA:3-ketoacid coenzyme A transferase 1_ mitochondrial OS=Homo sapiens OX=9606 GN=OXCT1 PE=1 SV=1
P56715	2	0	8.2653					---	---	243513	Oxygen-regulated protein 1 OS=Homo sapiens OX=9606 GN=RP1 PE=1 SV=1
P59046;A0A0C4DFY3;A0A0C4DH17;P59046-2;P59046-3;P59046-4;P59046-6;P59046-7	3	0	10.0504					---	---	122568	NACHT_ LRR and PYD domains-containing protein 12 OS=Homo sapiens OX=9606 GN=NLRP12 PE=1 SV=2
P60866;P60866-2;E5RIP1;E5RJX2;G3XAN0	2	0	14.3196					---	---	13486.8	40S ribosomal protein S20 OS=Homo sapiens OX=9606 GN=RPS20 PE=1 SV=1
P61006;P61006-2	3	0	32.5992					---	---	23839.3	Ras-related protein Rab-8A OS=Homo sapiens OX=9606 GN=RAB8A PE=1 SV=1
P61088;F8VQQ8;F8VSD4;F8VV71;F8VZ29	5	0	33.4438					---	---	17194.9	Ubiquitin-conjugating enzyme E2 N OS=Homo sapiens OX=9606 GN=UBE2N PE=1 SV=1
P61962	1	0	4.7239					---	---	39553.5	DDB1- and CUL4-associated factor 7 OS=Homo sapiens OX=9606 GN=DCAF7 PE=1 SV=1
P62191;P62191-2	1	0	5.917					---	---	49355.7	26S proteasome regulatory subunit 4 OS=Homo sapiens OX=9606 GN=PSMC1 PE=1 SV=1
P62195;J3KRP2;J3QLH6;J3QSA9;P62195-2;J3QQM1;J3QSE0;J3QRW1	5	0	25.8781					---	---	45797.2	26S proteasome regulatory subunit 8 OS=Homo sapiens OX=9606 GN=PSMC5 PE=1 SV=1
P62829;B9ZVP7;C9JD32;J3KT29	6	0	25.9501					---	---	14979.5	60S ribosomal protein L23 OS=Homo sapiens OX=9606 GN=RPL23 PE=1 SV=1
P62851	4	0	24.8894					---	---	13799.2	40S ribosomal protein S25 OS=Homo sapiens OX=9606 GN=RPS25 PE=1 SV=1
P62857	1	0	6.7314					---	---	7898.07	40S ribosomal protein S28 OS=Homo sapiens OX=9606 GN=RPS28 PE=1 SV=1
P62906	1	0	5.1485					---	---	25002.4	60S ribosomal protein L10a OS=Homo sapiens OX=9606 GN=RPL10A PE=1 SV=2
P62942;Q1JUQ5;Q5W0X3	1	0	6.2902					---	---	12007.8	Peptidyl-prolyl cis-trans isomerase FKBP1A OS=Homo sapiens OX=9606 GN=FKBP1A PE=1 SV=2
P63000;P63000-2	3	0	15.7069					---	---	21849.3	Ras-related C3 botulinum toxin substrate 1 OS=Homo sapiens OX=9606 GN=RAC1 PE=1 SV=1
P67936	9	0	59.2786					---	---	28635.9	Tropomyosin alpha-4 chain OS=Homo sapiens OX=9606 GN=TPM4 PE=1 SV=3
[truncated: 938 more rows]

## Sheet: Only ID Proteins
Accession	Peptide count	Unique peptides	Confidence score	Anova (p)	q Value	Max fold change	Power	Highest mean condition	Lowest mean condition	Mass	Description	20190313_UDMSE_MRC_001	20190313_UDMSE_MRC_002	20190313_UDMSE_MRC_003	20190313_UDMSE_HAR_001	20190313_UDMSE_HAR_002	20190313_UDMSE_HAR_003
[truncated: 1,455 more rows]

[truncated: 5 more sheets: Exclusive proteins, Quantified Proteins, Up, Down, Unchanged]
