# Supplementary material for: Identification of Transferrin Receptor 1 (TfR1) Overexpressed in Lung Cancer Cells, and Internalization of Magnetic Au-CoFe2O4 Core-Shell Nanoparticles Functionalized with Its Ligand in a Cellular Model of Small Cell Lung Cancer (SCLC)
Source: Pharmaceutics. 2022 Aug 17;14(8):1715. doi: 10.3390/pharmaceutics14081715 (PMC9413248; doi:10.3390/pharmaceutics14081715)
Supplement: Supplementary file 1 [file pharmaceutics-14-01715-s001.zip › Sup_Table S3.xlsx]

## Sheet: Biological pathways
#term ID	term description	observed gene count	background gene count	False Discovery Rate (FDR)	nlog.FDR	matching proteins in your network (IDs)	matching proteins in your network (labels)
HSA-8953854	Metabolism of RNA	61	652	2.06e-17	16.6861	ENSP00000225792,ENSP00000230050,ENSP00000242776,ENSP00000251453,ENSP00000254108,ENSP00000261712,ENSP00000264670,ENSP00000269349,ENSP00000270625,ENSP00000278572,ENSP00000283179,ENSP00000293831,ENSP00000296674,ENSP00000305556,ENSP00000305790,ENSP00000307863,ENSP00000310668,ENSP00000312981,ENSP00000313007,ENSP00000313199,ENSP00000318195,ENSP00000324804,ENSP00000326381,ENSP00000327821,ENSP00000341826…	DCP2,DDX21,DDX39A,DDX39B,DDX46,DDX5,DHX9,EFTUD2,EIF4A1,EIF4A2,EIF4A3,FUS,HNRNPA1,HNRNPA2B1,HNRNPC,HNRNPD,HNRNPF,HNRNPH2,HNRNPK,HNRNPR,HNRNPU,HNRNPUL1,HSPA1A,NCL,NSUN2,NUP93,PABPC1,PCBP1,PCBP2,PPP2R1A,PRPF8,PSMC3,PSMD11,PSMD12,PSME1,PUF60,RAN,RBMX,RPL22,RPL6,RPL7A,RPS10,RPS11,RPS12,RPS14,RPS16,RPS18,RPS19,RPS23,RPS24,RPS3,RPS4X,RPS6,RPS8,RPSA,SF3B3,U2AF2,USP39,XPO1,XPOT,YWHAZ
HSA-422475	Axon guidance	53	541	6.48e-16	15.1884	ENSP00000216181,ENSP00000222399,ENSP00000228825,ENSP00000230050,ENSP00000251453,ENSP00000261023,ENSP00000261712,ENSP00000263238,ENSP00000263373,ENSP00000265563,ENSP00000269349,ENSP00000270625,ENSP00000278572,ENSP00000279022,ENSP00000280772,ENSP00000296585,ENSP00000296674,ENSP00000313007,ENSP00000317985,ENSP00000321606,ENSP00000335153,ENSP00000336799,ENSP00000341289,ENSP00000346067,ENSP00000346088…	ACTB,ACTR2,ACTR3,ANK3,AP2A1,ARPC3,CRMP1,EIF4A3,EZR,HSP90AA1,HSP90AB1,ITGA2,ITGAV,ITGB1,LAMB1,MSN,MYH9,MYL12B,MYL6,MYL9,PABPC1,PRKACB,PRKAR2A,PSMC3,PSMD11,PSMD12,PSME1,ROCK2,RPL22,RPL6,RPL7A,RPS10,RPS11,RPS12,RPS14,RPS16,RPS18,RPS19,RPS23,RPS24,RPS3,RPS4X,RPS6,RPS8,RPSA,SPTA1,SPTAN1,SPTB,SPTBN4,TUBA1B,TUBAL3,TUBB2A,TUBB4B
HSA-392499	Metabolism of proteins	106	1948	1.67e-15	14.7773	ENSP00000000233,ENSP00000054950,ENSP00000215909,ENSP00000216124,ENSP00000217131,ENSP00000222399,ENSP00000225792,ENSP00000227266,ENSP00000229268,ENSP00000230050,ENSP00000233616,ENSP00000236671,ENSP00000237530,ENSP00000248342,ENSP00000251453,ENSP00000252050,ENSP00000253024,ENSP00000261427,ENSP00000261712,ENSP00000262027,ENSP00000263373,ENSP00000265753,ENSP00000267884,ENSP00000269195,ENSP00000270625…	ACADVL,ACTB,ADAMTS12,ANK3,ANPEP,ARF5,ARSA,CALR,CALU,CARS,CKAP4,COPB2,COPG1,COPS8,CTNNB1,CTSA,CTSC,CTSD,CTSZ,CUL9,DCP2,DDX17,DDX5,DDX58,DPP4,EEF1D,EEF1G,EEF2,EIF3B,EIF3K,EIF4A1,EIF4A2,EIF4H,ERO1L,GALNT1,GBA,GBF1,GFPT1,GLB1,GNAI3,HNRNPC,HNRNPK,HSPA5,HYOU1,IARS2,IKBKE,LAMB1,LGALS1,LMO7,MARS,MOGS,NPM1,NUP93,P4HB,PABPC1,PARK7,PRKCSH,PSMC3,PSMD11,PSMD12,PSME1,RAB29,RAB40C,RCN1,RPL22,RPL6,RPL7A,RPN1,RPN…
HSA-72649	Translation initiation complex formation	20	55	1.94e-14	13.7122	ENSP00000230050,ENSP00000248342,ENSP00000251453,ENSP00000265753,ENSP00000270625,ENSP00000278572,ENSP00000293831,ENSP00000296674,ENSP00000313007,ENSP00000326381,ENSP00000346067,ENSP00000354125,ENSP00000362744,ENSP00000369757,ENSP00000379888,ENSP00000385958,ENSP00000393241,ENSP00000414321,ENSP00000470972,ENSP00000481646	EIF3B,EIF3K,EIF4A1,EIF4A2,EIF4H,PABPC1,RPS10,RPS11,RPS12,RPS14,RPS16,RPS18,RPS19,RPS23,RPS24,RPS3,RPS4X,RPS6,RPS8,RPSA
HSA-5663205	Infectious disease	40	363	1.3e-13	12.8861	ENSP00000230050,ENSP00000251453,ENSP00000261712,ENSP00000270625,ENSP00000278412,ENSP00000278572,ENSP00000290158,ENSP00000296674,ENSP00000296930,ENSP00000307940,ENSP00000310668,ENSP00000320866,ENSP00000335153,ENSP00000344456,ENSP00000346067,ENSP00000346088,ENSP00000348442,ENSP00000351926,ENSP00000352257,ENSP00000360609,ENSP00000361076,ENSP00000362744,ENSP00000364802,ENSP00000369757,ENSP00000372155…	AP2A1,CALR,CTNNB1,CTNND1,EEF2,HSP90AA1,HSP90AB1,HSPA1A,KPNA2,KPNB1,NPM1,NUP93,PPIA,PSMC3,PSMD11,PSMD12,PSME1,RAN,RANBP1,RPL22,RPL6,RPL7A,RPS10,RPS11,RPS12,RPS14,RPS16,RPS18,RPS19,RPS23,RPS24,RPS3,RPS4X,RPS6,RPS8,RPSA,SSRP1,XPO1,XRCC5,XRCC6
HSA-72702	Ribosomal scanning and start codon recognition	19	55	1.43e-13	12.8447	ENSP00000230050,ENSP00000248342,ENSP00000251453,ENSP00000265753,ENSP00000270625,ENSP00000278572,ENSP00000293831,ENSP00000296674,ENSP00000326381,ENSP00000346067,ENSP00000354125,ENSP00000362744,ENSP00000369757,ENSP00000379888,ENSP00000385958,ENSP00000393241,ENSP00000414321,ENSP00000470972,ENSP00000481646	EIF3B,EIF3K,EIF4A1,EIF4A2,EIF4H,RPS10,RPS11,RPS12,RPS14,RPS16,RPS18,RPS19,RPS23,RPS24,RPS3,RPS4X,RPS6,RPS8,RPSA
HSA-6798695	Neutrophil degranulation	45	471	1.81e-13	12.7423	ENSP00000215754,ENSP00000216124,ENSP00000217131,ENSP00000217971,ENSP00000227266,ENSP00000236671,ENSP00000258145,ENSP00000261023,ENSP00000261712,ENSP00000267884,ENSP00000286713,ENSP00000290158,ENSP00000300060,ENSP00000302886,ENSP00000305692,ENSP00000306920,ENSP00000307940,ENSP00000335153,ENSP00000339001,ENSP00000341289,ENSP00000347872,ENSP00000348442,ENSP00000352257,ENSP00000354468,ENSP00000355011…	ACTR2,ANPEP,ARSA,ASAH1,CD44,CKAP4,CTSA,CTSC,CTSD,CTSZ,CYB5R3,DDX3X,DIAPH1,EEF2,GAA,GLB1,GNS,GPI,GSTP1,HSP90AA1,HSP90AB1,HSPA1A,ILF2,ITGAV,KPNB1,MGAM,MGST1,MIF,MVP,PA2G4,PGRMC1,PPIA,PSMC3,PSMD11,PSMD12,SERPINB6,SPTAN1,SRP14,STOM,TUBB,TUBB4B,UBR4,VAT1,XRCC5,XRCC6
HSA-156827	L13a-mediated translational silencing of Ceruloplasmin expression	23	107	6.76e-13	12.1701	ENSP00000230050,ENSP00000248342,ENSP00000251453,ENSP00000265753,ENSP00000270625,ENSP00000278572,ENSP00000293831,ENSP00000296674,ENSP00000313007,ENSP00000326381,ENSP00000346067,ENSP00000346088,ENSP00000354125,ENSP00000361076,ENSP00000362744,ENSP00000369757,ENSP00000379888,ENSP00000385958,ENSP00000393241,ENSP00000403172,ENSP00000414321,ENSP00000470972,ENSP00000481646	EIF3B,EIF3K,EIF4A1,EIF4A2,EIF4H,PABPC1,RPL22,RPL6,RPL7A,RPS10,RPS11,RPS12,RPS14,RPS16,RPS18,RPS19,RPS23,RPS24,RPS3,RPS4X,RPS6,RPS8,RPSA
HSA-72737	Cap-dependent Translation Initiation	23	115	2.33e-12	11.6326	ENSP00000230050,ENSP00000248342,ENSP00000251453,ENSP00000265753,ENSP00000270625,ENSP00000278572,ENSP00000293831,ENSP00000296674,ENSP00000313007,ENSP00000326381,ENSP00000346067,ENSP00000346088,ENSP00000354125,ENSP00000361076,ENSP00000362744,ENSP00000369757,ENSP00000379888,ENSP00000385958,ENSP00000393241,ENSP00000403172,ENSP00000414321,ENSP00000470972,ENSP00000481646	EIF3B,EIF3K,EIF4A1,EIF4A2,EIF4H,PABPC1,RPL22,RPL6,RPL7A,RPS10,RPS11,RPS12,RPS14,RPS16,RPS18,RPS19,RPS23,RPS24,RPS3,RPS4X,RPS6,RPS8,RPSA
HSA-168254	Influenza Infection	25	148	4.29e-12	11.3675	ENSP00000230050,ENSP00000251453,ENSP00000270625,ENSP00000278572,ENSP00000290158,ENSP00000296674,ENSP00000310668,ENSP00000320866,ENSP00000335153,ENSP00000346067,ENSP00000346088,ENSP00000361076,ENSP00000362744,ENSP00000364802,ENSP00000369757,ENSP00000379888,ENSP00000384863,ENSP00000385958,ENSP00000393241,ENSP00000403172,ENSP00000414321,ENSP00000438483,ENSP00000446215,ENSP00000470972,ENSP00000481646	CALR,HSP90AA1,HSPA1A,KPNA2,KPNB1,NUP93,RAN,RPL22,RPL6,RPL7A,RPS10,RPS11,RPS12,RPS14,RPS16,RPS18,RPS19,RPS23,RPS24,RPS3,RPS4X,RPS6,RPS8,RPSA,XPO1
HSA-72706	GTP hydrolysis and joining of the 60S ribosomal subunit	22	108	4.77e-12	11.3215	ENSP00000230050,ENSP00000248342,ENSP00000251453,ENSP00000265753,ENSP00000270625,ENSP00000278572,ENSP00000293831,ENSP00000296674,ENSP00000326381,ENSP00000346067,ENSP00000346088,ENSP00000354125,ENSP00000361076,ENSP00000362744,ENSP00000369757,ENSP00000379888,ENSP00000385958,ENSP00000393241,ENSP00000403172,ENSP00000414321,ENSP00000470972,ENSP00000481646	EIF3B,EIF3K,EIF4A1,EIF4A2,EIF4H,RPL22,RPL6,RPL7A,RPS10,RPS11,RPS12,RPS14,RPS16,RPS18,RPS19,RPS23,RPS24,RPS3,RPS4X,RPS6,RPS8,RPSA
HSA-168255	Influenza Life Cycle	24	137	5.87e-12	11.2314	ENSP00000230050,ENSP00000251453,ENSP00000270625,ENSP00000278572,ENSP00000290158,ENSP00000296674,ENSP00000310668,ENSP00000320866,ENSP00000335153,ENSP00000346067,ENSP00000346088,ENSP00000361076,ENSP00000362744,ENSP00000364802,ENSP00000369757,ENSP00000379888,ENSP00000384863,ENSP00000385958,ENSP00000393241,ENSP00000403172,ENSP00000414321,ENSP00000446215,ENSP00000470972,ENSP00000481646	CALR,HSP90AA1,HSPA1A,KPNB1,NUP93,RAN,RPL22,RPL6,RPL7A,RPS10,RPS11,RPS12,RPS14,RPS16,RPS18,RPS19,RPS23,RPS24,RPS3,RPS4X,RPS6,RPS8,RPSA,XPO1
HSA-72766	Translation	33	288	7.15e-12	11.1457	ENSP00000230050,ENSP00000237530,ENSP00000248342,ENSP00000251453,ENSP00000262027,ENSP00000265753,ENSP00000267884,ENSP00000270625,ENSP00000278572,ENSP00000293831,ENSP00000296255,ENSP00000296674,ENSP00000307940,ENSP00000313007,ENSP00000326381,ENSP00000331901,ENSP00000346067,ENSP00000346088,ENSP00000354125,ENSP00000355889,ENSP00000361076,ENSP00000362744,ENSP00000369757,ENSP00000369897,ENSP00000379888…	CARS,EEF1D,EEF1G,EEF2,EIF3B,EIF3K,EIF4A1,EIF4A2,EIF4H,IARS2,MARS,PABPC1,RPL22,RPL6,RPL7A,RPN1,RPN2,RPS10,RPS11,RPS12,RPS14,RPS16,RPS18,RPS19,RPS23,RPS24,RPS3,RPS4X,RPS6,RPS8,RPSA,SPCS3,SRP14
HSA-156842	Eukaryotic Translation Elongation	20	90	1.32e-11	10.8794	ENSP00000230050,ENSP00000251453,ENSP00000270625,ENSP00000278572,ENSP00000296674,ENSP00000307940,ENSP00000331901,ENSP00000346067,ENSP00000346088,ENSP00000361076,ENSP00000362744,ENSP00000369757,ENSP00000379888,ENSP00000385958,ENSP00000393241,ENSP00000403172,ENSP00000410059,ENSP00000414321,ENSP00000470972,ENSP00000481646	EEF1D,EEF1G,EEF2,RPL22,RPL6,RPL7A,RPS10,RPS11,RPS12,RPS14,RPS16,RPS18,RPS19,RPS23,RPS24,RPS3,RPS4X,RPS6,RPS8,RPSA
HSA-168256	Immune System	94	1925	2.04e-11	10.6904	ENSP00000215754,ENSP00000216124,ENSP00000216181,ENSP00000217131,ENSP00000217971,ENSP00000221138,ENSP00000227266,ENSP00000228825,ENSP00000236671,ENSP00000258145,ENSP00000261023,ENSP00000261427,ENSP00000261712,ENSP00000263238,ENSP00000264350,ENSP00000267884,ENSP00000269349,ENSP00000286713,ENSP00000290158,ENSP00000293831,ENSP00000300060,ENSP00000302886,ENSP00000305692,ENSP00000306881,ENSP00000306920…	ACTB,ACTR2,ACTR3,ANPEP,AP2A1,ARPC3,ARSA,ASAH1,CALR,CD44,CKAP4,CTNNB1,CTSA,CTSC,CTSD,CTSZ,CYB5R3,DDX3X,DDX58,DHX9,DIAPH1,EEF2,EIF4A1,EIF4A2,EIF4A3,FSCN1,GAA,GLB1,GNS,GPI,GSTP1,HERC5,HNRNPA2B1,HNRNPF,HSP90AA1,HSP90AB1,HSPA1A,HSPA5,IFNL1,IKBKE,ILF2,ITGAV,ITGB1,KPNA2,KPNB1,LMO7,MGAM,MGST1,MIF,MSN,MTOR,MVP,MYH9,MYO1C,NPEPPS,NUP93,P4HB,PA2G4,PCBP2,PGRMC1,POU2F1,PPIA,PPP2CB,PPP2R1A,PRKACB,PRKCSH,PSMC3,P…
HSA-168249	Innate Immune System	63	1012	2.14e-11	10.6696	ENSP00000215754,ENSP00000216124,ENSP00000216181,ENSP00000217131,ENSP00000217971,ENSP00000221138,ENSP00000227266,ENSP00000228825,ENSP00000236671,ENSP00000258145,ENSP00000261023,ENSP00000261427,ENSP00000261712,ENSP00000263238,ENSP00000264350,ENSP00000267884,ENSP00000286713,ENSP00000290158,ENSP00000300060,ENSP00000302886,ENSP00000305692,ENSP00000306920,ENSP00000307940,ENSP00000324804,ENSP00000329967…	ACTB,ACTR2,ACTR3,ANPEP,ARPC3,ARSA,ASAH1,CD44,CKAP4,CTNNB1,CTSA,CTSC,CTSD,CTSZ,CYB5R3,DDX3X,DDX58,DHX9,DIAPH1,EEF2,GAA,GLB1,GNS,GPI,GSTP1,HERC5,HSP90AA1,HSP90AB1,HSPA1A,IKBKE,ILF2,ITGAV,KPNB1,MGAM,MGST1,MIF,MVP,MYH9,MYO1C,PA2G4,PCBP2,PGRMC1,PPIA,PPP2CB,PPP2R1A,PRKACB,PRKCSH,PSMC3,PSMD11,PSMD12,PSME1,SERPINB6,SPTAN1,SRP14,STOM,TBK1,TUBB,TUBB4B,UBE2K,UBR4,VAT1,XRCC5,XRCC6
HSA-72695	Formation of the ternary complex, and subsequently, the 43S complex	16	49	2.14e-11	10.6696	ENSP00000230050,ENSP00000248342,ENSP00000251453,ENSP00000270625,ENSP00000278572,ENSP00000296674,ENSP00000346067,ENSP00000354125,ENSP00000362744,ENSP00000369757,ENSP00000379888,ENSP00000385958,ENSP00000393241,ENSP00000414321,ENSP00000470972,ENSP00000481646	EIF3B,EIF3K,RPS10,RPS11,RPS12,RPS14,RPS16,RPS18,RPS19,RPS23,RPS24,RPS3,RPS4X,RPS6,RPS8,RPSA
HSA-1799339	SRP-dependent cotranslational protein targeting to membrane	21	109	2.99e-11	10.5243	ENSP00000230050,ENSP00000237530,ENSP00000251453,ENSP00000267884,ENSP00000270625,ENSP00000278572,ENSP00000296255,ENSP00000296674,ENSP00000346067,ENSP00000346088,ENSP00000361076,ENSP00000362744,ENSP00000369757,ENSP00000379888,ENSP00000385958,ENSP00000393241,ENSP00000403172,ENSP00000414321,ENSP00000427463,ENSP00000470972,ENSP00000481646	RPL22,RPL6,RPL7A,RPN1,RPN2,RPS10,RPS11,RPS12,RPS14,RPS16,RPS18,RPS19,RPS23,RPS24,RPS3,RPS4X,RPS6,RPS8,RPSA,SPCS3,SRP14
HSA-72689	Formation of a pool of free 40S subunits	19	98	3.29e-10	9.4828	ENSP00000230050,ENSP00000248342,ENSP00000251453,ENSP00000270625,ENSP00000278572,ENSP00000296674,ENSP00000346067,ENSP00000346088,ENSP00000354125,ENSP00000361076,ENSP00000362744,ENSP00000369757,ENSP00000379888,ENSP00000385958,ENSP00000393241,ENSP00000403172,ENSP00000414321,ENSP00000470972,ENSP00000481646	EIF3B,EIF3K,RPL22,RPL6,RPL7A,RPS10,RPS11,RPS12,RPS14,RPS16,RPS18,RPS19,RPS23,RPS24,RPS3,RPS4X,RPS6,RPS8,RPSA
HSA-975957	Nonsense Mediated Decay (NMD) enhanced by the Exon Junction Complex (EJC)	20	112	3.3e-10	9.48149	ENSP00000230050,ENSP00000251453,ENSP00000269349,ENSP00000270625,ENSP00000278572,ENSP00000296674,ENSP00000313007,ENSP00000324804,ENSP00000346067,ENSP00000346088,ENSP00000361076,ENSP00000362744,ENSP00000369757,ENSP00000379888,ENSP00000385958,ENSP00000393241,ENSP00000403172,ENSP00000414321,ENSP00000470972,ENSP00000481646	EIF4A3,PABPC1,PPP2R1A,RPL22,RPL6,RPL7A,RPS10,RPS11,RPS12,RPS14,RPS16,RPS18,RPS19,RPS23,RPS24,RPS3,RPS4X,RPS6,RPS8,RPSA
HSA-156902	Peptide chain elongation	18	86	3.39e-10	9.4698	ENSP00000230050,ENSP00000251453,ENSP00000270625,ENSP00000278572,ENSP00000296674,ENSP00000307940,ENSP00000346067,ENSP00000346088,ENSP00000361076,ENSP00000362744,ENSP00000369757,ENSP00000379888,ENSP00000385958,ENSP00000393241,ENSP00000403172,ENSP00000414321,ENSP00000470972,ENSP00000481646	EEF2,RPL22,RPL6,RPL7A,RPS10,RPS11,RPS12,RPS14,RPS16,RPS18,RPS19,RPS23,RPS24,RPS3,RPS4X,RPS6,RPS8,RPSA
HSA-72163	mRNA Splicing - Major Pathway	24	178	4.95e-10	9.30539	ENSP00000225792,ENSP00000254108,ENSP00000269349,ENSP00000283179,ENSP00000305556,ENSP00000305790,ENSP00000307863,ENSP00000312981,ENSP00000313199,ENSP00000341826,ENSP00000346694,ENSP00000352438,ENSP00000356520,ENSP00000359645,ENSP00000361927,ENSP00000363745,ENSP00000365439,ENSP00000375863,ENSP00000392094,ENSP00000400433,ENSP00000416534,ENSP00000434359,ENSP00000451291,ENSP00000460348	DDX46,DDX5,DHX9,EFTUD2,EIF4A3,FUS,HNRNPA1,HNRNPA2B1,HNRNPC,HNRNPD,HNRNPF,HNRNPH2,HNRNPK,HNRNPR,HNRNPU,HNRNPUL1,PCBP1,PCBP2,PRPF8,PUF60,RBMX,SF3B3,U2AF2,USP39
HSA-1643685	Disease	60	1018	4.99e-10	9.3019	ENSP00000217426,ENSP00000221138,ENSP00000230050,ENSP00000233146,ENSP00000233616,ENSP00000251453,ENSP00000255194,ENSP00000258145,ENSP00000261200,ENSP00000261313,ENSP00000261712,ENSP00000264335,ENSP00000270625,ENSP00000274813,ENSP00000278412,ENSP00000278572,ENSP00000290158,ENSP00000295006,ENSP00000296674,ENSP00000296930,ENSP00000301522,ENSP00000305692,ENSP00000306920,ENSP00000307940,ENSP00000310668…	ABCC9,ACTB,ADAMTS12,AHCY,AP2A1,AP3B1,CALR,CAPN2,CTNNB1,CTNND1,EEF2,GAA,GFPT1,GLB1,GNS,HSP90AA1,HSP90AB1,HSPA1A,KPNA2,KPNB1,MOGS,MSH2,MTOR,MUT,MYO18A,NPM1,NUP93,PEBP1,PPIA,PPP2CB,PPP2R1A,PRDX2,PSMC3,PSMD11,PSMD12,PSME1,RAN,RANBP1,RPL22,RPL6,RPL7A,RPS10,RPS11,RPS12,RPS14,RPS16,RPS18,RPS19,RPS23,RPS24,RPS3,RPS4X,RPS6,RPS8,RPSA,SSRP1,XPO1,XRCC5,XRCC6,YWHAE
HSA-9010553	Regulation of expression of SLITs and ROBOs	23	164	6.03e-10	9.21968	ENSP00000230050,ENSP00000251453,ENSP00000261712,ENSP00000269349,ENSP00000270625,ENSP00000278572,ENSP00000296674,ENSP00000313007,ENSP00000346067,ENSP00000346088,ENSP00000348442,ENSP00000361076,ENSP00000362744,ENSP00000369757,ENSP00000372155,ENSP00000379888,ENSP00000385958,ENSP00000393241,ENSP00000403172,ENSP00000414321,ENSP00000470972,ENSP00000481029,ENSP00000481646	EIF4A3,PABPC1,PSMC3,PSMD11,PSMD12,PSME1,RPL22,RPL6,RPL7A,RPS10,RPS11,RPS12,RPS14,RPS16,RPS18,RPS19,RPS23,RPS24,RPS3,RPS4X,RPS6,RPS8,RPSA
HSA-72203	Processing of Capped Intron-Containing Pre-mRNA	27	234	6.05e-10	9.21824	ENSP00000225792,ENSP00000242776,ENSP00000254108,ENSP00000269349,ENSP00000283179,ENSP00000305556,ENSP00000305790,ENSP00000307863,ENSP00000310668,ENSP00000312981,ENSP00000313199,ENSP00000341826,ENSP00000346694,ENSP00000352438,ENSP00000356520,ENSP00000359645,ENSP00000361927,ENSP00000363745,ENSP00000365439,ENSP00000375863,ENSP00000379475,ENSP00000392094,ENSP00000400433,ENSP00000416534,ENSP00000434359…	DDX39A,DDX39B,DDX46,DDX5,DHX9,EFTUD2,EIF4A3,FUS,HNRNPA1,HNRNPA2B1,HNRNPC,HNRNPD,HNRNPF,HNRNPH2,HNRNPK,HNRNPR,HNRNPU,HNRNPUL1,NUP93,PCBP1,PCBP2,PRPF8,PUF60,RBMX,SF3B3,U2AF2,USP39
HSA-975956	Nonsense Mediated Decay (NMD) independent of the Exon Junction Complex (EJC)	18	92	7.49e-10	9.12552	ENSP00000230050,ENSP00000251453,ENSP00000270625,ENSP00000278572,ENSP00000296674,ENSP00000313007,ENSP00000346067,ENSP00000346088,ENSP00000361076,ENSP00000362744,ENSP00000369757,ENSP00000379888,ENSP00000385958,ENSP00000393241,ENSP00000403172,ENSP00000414321,ENSP00000470972,ENSP00000481646	PABPC1,RPL22,RPL6,RPL7A,RPS10,RPS11,RPS12,RPS14,RPS16,RPS18,RPS19,RPS23,RPS24,RPS3,RPS4X,RPS6,RPS8,RPSA
HSA-5653656	Vesicle-mediated transport	45	649	1.51e-09	8.82102	ENSP00000000233,ENSP00000202677,ENSP00000216181,ENSP00000217131,ENSP00000221957,ENSP00000227266,ENSP00000228825,ENSP00000243077,ENSP00000248975,ENSP00000255194,ENSP00000258145,ENSP00000263238,ENSP00000263373,ENSP00000264335,ENSP00000269195,ENSP00000280772,ENSP00000306330,ENSP00000306881,ENSP00000318687,ENSP00000320866,ENSP00000325002,ENSP00000329419,ENSP00000335153,ENSP00000336747,ENSP00000336799…	ACTB,ACTR2,ACTR3,ANK3,AP2A1,AP3B1,ARF5,ARPC3,CALR,COPB2,COPG1,COPS8,CTSC,CTSZ,GALNT1,GBF1,GDI1,GNS,HIP1,HSP90AA1,HSPH1,HYOU1,KIF13B,LRP1,MYH9,MYO1C,PICALM,PLIN3,RALGAPA2,SEC22B,SEC23A,SPTA1,SPTAN1,SPTB,SPTBN4,TBC1D4,TFRC,TUBA1B,TUBAL3,TUBB2A,TUBB4B,YWHAE,YWHAG,YWHAH,YWHAZ
HSA-2408522	Selenoamino acid metabolism	19	112	1.64e-09	8.78516	ENSP00000217426,ENSP00000230050,ENSP00000251453,ENSP00000262027,ENSP00000270625,ENSP00000278572,ENSP00000296674,ENSP00000346067,ENSP00000346088,ENSP00000361076,ENSP00000362744,ENSP00000369757,ENSP00000379888,ENSP00000385958,ENSP00000393241,ENSP00000403172,ENSP00000414321,ENSP00000470972,ENSP00000481646	AHCY,MARS,RPL22,RPL6,RPL7A,RPS10,RPS11,RPS12,RPS14,RPS16,RPS18,RPS19,RPS23,RPS24,RPS3,RPS4X,RPS6,RPS8,RPSA
HSA-376176	Signaling by ROBO receptors	25	210	1.64e-09	8.78516	ENSP00000230050,ENSP00000251453,ENSP00000261712,ENSP00000265563,ENSP00000269349,ENSP00000270625,ENSP00000278572,ENSP00000296674,ENSP00000313007,ENSP00000346067,ENSP00000346088,ENSP00000348442,ENSP00000359719,ENSP00000361076,ENSP00000362744,ENSP00000369757,ENSP00000372155,ENSP00000379888,ENSP00000385958,ENSP00000393241,ENSP00000403172,ENSP00000414321,ENSP00000470972,ENSP00000481029,ENSP00000481646	EIF4A3,PABPC1,PRKACB,PRKAR2A,PSMC3,PSMD11,PSMD12,PSME1,RPL22,RPL6,RPL7A,RPS10,RPS11,RPS12,RPS14,RPS16,RPS18,RPS19,RPS23,RPS24,RPS3,RPS4X,RPS6,RPS8,RPSA
HSA-192823	Viral mRNA Translation	17	86	2e-09	8.69897	ENSP00000230050,ENSP00000251453,ENSP00000270625,ENSP00000278572,ENSP00000296674,ENSP00000346067,ENSP00000346088,ENSP00000361076,ENSP00000362744,ENSP00000369757,ENSP00000379888,ENSP00000385958,ENSP00000393241,ENSP00000403172,ENSP00000414321,ENSP00000470972,ENSP00000481646	RPL22,RPL6,RPL7A,RPS10,RPS11,RPS12,RPS14,RPS16,RPS18,RPS19,RPS23,RPS24,RPS3,RPS4X,RPS6,RPS8,RPSA
HSA-1430728	Metabolism	91	2032	2.45e-09	8.61083	ENSP00000216124,ENSP00000216605,ENSP00000216780,ENSP00000217426,ENSP00000221138,ENSP00000221957,ENSP00000229270,ENSP00000230050,ENSP00000234590,ENSP00000243077,ENSP00000245206,ENSP00000246957,ENSP00000251453,ENSP00000258145,ENSP00000260665,ENSP00000261712,ENSP00000262027,ENSP00000264380,ENSP00000264705,ENSP00000264932,ENSP00000265052,ENSP00000265563,ENSP00000270625,ENSP00000274813,ENSP00000278572…	ABCC1,ACAA2,ACADVL,AHCY,AKR1B1,ARSA,ASAH1,CAD,CAV1,CD44,CKB,CTSA,CYB5R3,DLAT,DLST,ECHS1,ENO1,ENO3,ETFA,FH,GAA,GBA,GLB1,GLS,GNS,GOT2,GPD2,GPI,GSTP1,HADHA,HADHB,HMGCS1,HSP90AA1,HSP90AB1,KPNB1,LDHA,LDHB,LRP1,LRPPRC,LSS,MARS,MAT2A,MGLL,MGST1,MTHFD1,MUT,NME1,NUP93,PCK2,PDHA1,PDHB,PGK1,PIKFYVE,PIPOX,PLCH1,PLIN3,POR,PPP2CB,PPP2R1A,PRKACB,PRKAR2A,PSMC3,PSMD11,PSMD12,PSME1,PTGES3,RAN,RPL22,RPL6,RPL7A,RPS1…
HSA-2408557	Selenocysteine synthesis	17	90	3.53e-09	8.45223	ENSP00000230050,ENSP00000251453,ENSP00000270625,ENSP00000278572,ENSP00000296674,ENSP00000346067,ENSP00000346088,ENSP00000361076,ENSP00000362744,ENSP00000369757,ENSP00000379888,ENSP00000385958,ENSP00000393241,ENSP00000403172,ENSP00000414321,ENSP00000470972,ENSP00000481646	RPL22,RPL6,RPL7A,RPS10,RPS11,RPS12,RPS14,RPS16,RPS18,RPS19,RPS23,RPS24,RPS3,RPS4X,RPS6,RPS8,RPSA
HSA-72764	Eukaryotic Translation Termination	17	90	3.53e-09	8.45223	ENSP00000230050,ENSP00000251453,ENSP00000270625,ENSP00000278572,ENSP00000296674,ENSP00000346067,ENSP00000346088,ENSP00000361076,ENSP00000362744,ENSP00000369757,ENSP00000379888,ENSP00000385958,ENSP00000393241,ENSP00000403172,ENSP00000414321,ENSP00000470972,ENSP00000481646	RPL22,RPL6,RPL7A,RPS10,RPS11,RPS12,RPS14,RPS16,RPS18,RPS19,RPS23,RPS24,RPS3,RPS4X,RPS6,RPS8,RPSA
HSA-71291	Metabolism of amino acids and derivatives	31	354	8.59e-09	8.06601	ENSP00000217426,ENSP00000230050,ENSP00000245206,ENSP00000251453,ENSP00000261712,ENSP00000262027,ENSP00000270625,ENSP00000278572,ENSP00000280346,ENSP00000296674,ENSP00000299198,ENSP00000307241,ENSP00000317379,ENSP00000317721,ENSP00000335304,ENSP00000346067,ENSP00000346088,ENSP00000348442,ENSP00000361076,ENSP00000362744,ENSP00000369134,ENSP00000369757,ENSP00000372155,ENSP00000379888,ENSP00000385958…	AHCY,CKB,DLAT,DLST,GLS,GOT2,MARS,PDHA1,PDHB,PIPOX,PSMC3,PSMD11,PSMD12,PSME1,RPL22,RPL6,RPL7A,RPS10,RPS11,RPS12,RPS14,RPS16,RPS18,RPS19,RPS23,RPS24,RPS3,RPS4X,RPS6,RPS8,RPSA
HSA-168273	Influenza Viral RNA Transcription and Replication	19	128	1.04e-08	7.98297	ENSP00000230050,ENSP00000251453,ENSP00000270625,ENSP00000278572,ENSP00000296674,ENSP00000310668,ENSP00000335153,ENSP00000346067,ENSP00000346088,ENSP00000361076,ENSP00000362744,ENSP00000369757,ENSP00000379888,ENSP00000385958,ENSP00000393241,ENSP00000403172,ENSP00000414321,ENSP00000470972,ENSP00000481646	HSP90AA1,NUP93,RPL22,RPL6,RPL7A,RPS10,RPS11,RPS12,RPS14,RPS16,RPS18,RPS19,RPS23,RPS24,RPS3,RPS4X,RPS6,RPS8,RPSA
HSA-195258	RHO GTPase Effectors	26	273	4.48e-08	7.34872	ENSP00000216181,ENSP00000221138,ENSP00000228825,ENSP00000248975,ENSP00000263238,ENSP00000264335,ENSP00000279022,ENSP00000306330,ENSP00000317985,ENSP00000319664,ENSP00000324804,ENSP00000336799,ENSP00000341289,ENSP00000344456,ENSP00000349960,ENSP00000354451,ENSP00000367220,ENSP00000369703,ENSP00000369784,ENSP00000376306,ENSP00000379287,ENSP00000379350,ENSP00000381565,ENSP00000384863,ENSP00000446955…	ACTB,ACTR2,ACTR3,ARPC3,CIT,CTNNB1,DIAPH1,IQGAP3,ITGB1,MYH9,MYL12B,MYL6,MYL9,NUDC,PPP2CB,PPP2R1A,ROCK2,TUBA1B,TUBAL3,TUBB2A,TUBB4B,XPO1,YWHAE,YWHAG,YWHAH,YWHAZ
HSA-1266738	Developmental Biology	55	1023	5.92e-08	7.22768	ENSP00000216181,ENSP00000222399,ENSP00000228825,ENSP00000230050,ENSP00000251453,ENSP00000261023,ENSP00000261712,ENSP00000263238,ENSP00000263373,ENSP00000265563,ENSP00000269349,ENSP00000270625,ENSP00000278572,ENSP00000279022,ENSP00000280772,ENSP00000296585,ENSP00000296674,ENSP00000301607,ENSP00000313007,ENSP00000317985,ENSP00000321606,ENSP00000335153,ENSP00000336799,ENSP00000341289,ENSP00000344456…	ACTB,ACTR2,ACTR3,ANK3,AP2A1,ARPC3,CRMP1,CTNNB1,EIF4A3,EVPL,EZR,HSP90AA1,HSP90AB1,ITGA2,ITGAV,ITGB1,LAMB1,MSN,MYH9,MYL12B,MYL6,MYL9,PABPC1,PRKACB,PRKAR2A,PSMC3,PSMD11,PSMD12,PSME1,ROCK2,RPL22,RPL6,RPL7A,RPS10,RPS11,RPS12,RPS14,RPS16,RPS18,RPS19,RPS23,RPS24,RPS3,RPS4X,RPS6,RPS8,RPSA,SPTA1,SPTAN1,SPTB,SPTBN4,TUBA1B,TUBAL3,TUBB2A,TUBB4B
HSA-199991	Membrane Trafficking	40	612	6.97e-08	7.15677	ENSP00000000233,ENSP00000202677,ENSP00000216181,ENSP00000217131,ENSP00000221957,ENSP00000227266,ENSP00000228825,ENSP00000248975,ENSP00000255194,ENSP00000258145,ENSP00000263238,ENSP00000263373,ENSP00000264335,ENSP00000269195,ENSP00000280772,ENSP00000306330,ENSP00000306881,ENSP00000325002,ENSP00000329419,ENSP00000336747,ENSP00000336799,ENSP00000341289,ENSP00000346340,ENSP00000349960,ENSP00000351926…	ACTB,ACTR2,ACTR3,ANK3,AP2A1,AP3B1,ARF5,ARPC3,COPB2,COPG1,COPS8,CTSC,CTSZ,GALNT1,GBF1,GDI1,GNS,HIP1,KIF13B,MYH9,MYO1C,PICALM,PLIN3,RALGAPA2,SEC22B,SEC23A,SPTA1,SPTAN1,SPTB,SPTBN4,TBC1D4,TFRC,TUBA1B,TUBAL3,TUBB2A,TUBB4B,YWHAE,YWHAG,YWHAH,YWHAZ
HSA-373760	L1CAM interactions	17	116	9.41e-08	7.02641	ENSP00000222399,ENSP00000261023,ENSP00000263373,ENSP00000280772,ENSP00000296585,ENSP00000336799,ENSP00000341289,ENSP00000349960,ENSP00000351926,ENSP00000353408,ENSP00000356042,ENSP00000357129,ENSP00000361824,ENSP00000369703,ENSP00000369784,ENSP00000379350,ENSP00000451752	ACTB,ANK3,AP2A1,EZR,ITGA2,ITGAV,ITGB1,LAMB1,MSN,SPTA1,SPTAN1,SPTB,SPTBN4,TUBA1B,TUBAL3,TUBB2A,TUBB4B
HSA-194315	Signaling by Rho GTPases	31	402	1.26e-07	6.89963	ENSP00000216181,ENSP00000221138,ENSP00000228825,ENSP00000248975,ENSP00000260526,ENSP00000263238,ENSP00000264335,ENSP00000276297,ENSP00000279022,ENSP00000306330,ENSP00000310491,ENSP00000317985,ENSP00000319664,ENSP00000324804,ENSP00000336799,ENSP00000341289,ENSP00000344456,ENSP00000349960,ENSP00000354451,ENSP00000367220,ENSP00000369703,ENSP00000369784,ENSP00000376306,ENSP00000377233,ENSP00000379287…	ACTB,ACTR2,ACTR3,ARAP1,ARHGAP1,ARHGAP29,ARPC3,CIT,CTNNB1,DIAPH1,DLC1,GDI1,IQGAP3,ITGB1,MYH9,MYL12B,MYL6,MYL9,NUDC,PPP2CB,PPP2R1A,ROCK2,TUBA1B,TUBAL3,TUBB2A,TUBB4B,XPO1,YWHAE,YWHAG,YWHAH,YWHAZ
HSA-446203	Asparagine N-linked glycosylation	26	298	2.14e-07	6.66959	ENSP00000000233,ENSP00000217131,ENSP00000227266,ENSP00000233616,ENSP00000237530,ENSP00000263373,ENSP00000280772,ENSP00000296255,ENSP00000306881,ENSP00000306920,ENSP00000320866,ENSP00000325002,ENSP00000329419,ENSP00000336799,ENSP00000341289,ENSP00000349860,ENSP00000357129,ENSP00000359000,ENSP00000361562,ENSP00000361824,ENSP00000365938,ENSP00000369703,ENSP00000369784,ENSP00000451752,ENSP00000463393…	ANK3,ARF5,CALR,COPB2,COPG1,CTSA,CTSC,CTSZ,GBF1,GFPT1,GLB1,MOGS,PRKCSH,RPN1,RPN2,SEC22B,SEC23A,SPTA1,SPTAN1,SPTB,SPTBN4,TUBA1B,TUBAL3,TUBB2A,TUBB4B,UGGT2
HSA-597592	Post-translational protein modification	64	1366	3.9e-07	6.40894	ENSP00000000233,ENSP00000054950,ENSP00000215909,ENSP00000216124,ENSP00000217131,ENSP00000222399,ENSP00000225792,ENSP00000227266,ENSP00000229268,ENSP00000233616,ENSP00000237530,ENSP00000252050,ENSP00000253024,ENSP00000261427,ENSP00000261712,ENSP00000263373,ENSP00000269195,ENSP00000280772,ENSP00000284240,ENSP00000284440,ENSP00000294383,ENSP00000296255,ENSP00000296930,ENSP00000306881,ENSP00000306920…	ACTB,ADAMTS12,ANK3,ARF5,ARSA,CALR,CALU,CKAP4,COPB2,COPG1,COPS8,CTSA,CTSC,CTSZ,CUL9,DDX17,DDX5,DDX58,EEF2,GALNT1,GBF1,GFPT1,GLB1,HNRNPC,HNRNPK,IKBKE,LAMB1,LGALS1,LMO7,MOGS,NPM1,NUP93,P4HB,PARK7,PRKCSH,PSMC3,PSMD11,PSMD12,PSME1,RAB29,RAB40C,RCN1,RPN1,RPN2,RUVBL1,SEC22B,SEC23A,SPTA1,SPTAN1,SPTB,SPTBN4,THY1,TRIM28,TUBA1B,TUBAL3,TUBB2A,TUBB4B,UBA1,UBE2K,UCHL1,UGGT2,USP24,USP34,USP5
HSA-1445148	Translocation of SLC2A4 (GLUT4) to the plasma membrane	13	69	4.22e-07	6.37469	ENSP00000202677,ENSP00000216181,ENSP00000248975,ENSP00000264335,ENSP00000306330,ENSP00000336799,ENSP00000341289,ENSP00000349960,ENSP00000352834,ENSP00000366863,ENSP00000369703,ENSP00000369784,ENSP00000379287	ACTB,MYH9,MYO1C,RALGAPA2,TBC1D4,TUBA1B,TUBAL3,TUBB2A,TUBB4B,YWHAE,YWHAG,YWHAH,YWHAZ
HSA-6791226	Major pathway of rRNA processing in the nucleolus and cytosol	19	179	1.23e-06	5.91009	ENSP00000230050,ENSP00000251453,ENSP00000270625,ENSP00000278572,ENSP00000296674,ENSP00000318195,ENSP00000346067,ENSP00000346088,ENSP00000346120,ENSP00000361076,ENSP00000362744,ENSP00000369757,ENSP00000379888,ENSP00000385958,ENSP00000393241,ENSP00000403172,ENSP00000414321,ENSP00000470972,ENSP00000481646	DDX21,NCL,RPL22,RPL6,RPL7A,RPS10,RPS11,RPS12,RPS14,RPS16,RPS18,RPS19,RPS23,RPS24,RPS3,RPS4X,RPS6,RPS8,RPSA
HSA-69275	G2/M Transition	19	189	2.63e-06	5.58004	ENSP00000221138,ENSP00000257287,ENSP00000261712,ENSP00000264335,ENSP00000306330,ENSP00000324804,ENSP00000335153,ENSP00000336799,ENSP00000339001,ENSP00000341289,ENSP00000343818,ENSP00000348442,ENSP00000360609,ENSP00000362962,ENSP00000369703,ENSP00000369784,ENSP00000372155,ENSP00000384863,ENSP00000481029	CDK5RAP2,CEP135,CNTRL,HSP90AA1,HSP90AB1,PPP2CB,PPP2R1A,PSMC3,PSMD11,PSMD12,PSME1,TUBA1B,TUBAL3,TUBB,TUBB2A,TUBB4B,XPO1,YWHAE,YWHAG
HSA-199977	ER to Golgi Anterograde Transport	17	151	2.66e-06	5.57512	ENSP00000000233,ENSP00000217131,ENSP00000227266,ENSP00000263373,ENSP00000280772,ENSP00000306881,ENSP00000325002,ENSP00000329419,ENSP00000336799,ENSP00000341289,ENSP00000357129,ENSP00000359000,ENSP00000361824,ENSP00000369703,ENSP00000369784,ENSP00000451752,ENSP00000463393	ANK3,ARF5,COPB2,COPG1,CTSC,CTSZ,GBF1,SEC22B,SEC23A,SPTA1,SPTAN1,SPTB,SPTBN4,TUBA1B,TUBAL3,TUBB2A,TUBB4B
HSA-6807878	COPI-mediated anterograde transport	13	99	1.56e-05	4.80688	ENSP00000000233,ENSP00000263373,ENSP00000280772,ENSP00000325002,ENSP00000329419,ENSP00000336799,ENSP00000341289,ENSP00000357129,ENSP00000359000,ENSP00000361824,ENSP00000369703,ENSP00000369784,ENSP00000451752	ANK3,ARF5,COPB2,COPG1,GBF1,SPTA1,SPTAN1,SPTB,SPTBN4,TUBA1B,TUBAL3,TUBB2A,TUBB4B
HSA-109582	Hemostasis	34	601	2.02e-05	4.69465	ENSP00000215754,ENSP00000221138,ENSP00000225698,ENSP00000252699,ENSP00000258390,ENSP00000261023,ENSP00000263277,ENSP00000265052,ENSP00000265563,ENSP00000265729,ENSP00000288490,ENSP00000296511,ENSP00000296585,ENSP00000324173,ENSP00000324804,ENSP00000336799,ENSP00000339191,ENSP00000341289,ENSP00000349960,ENSP00000358867,ENSP00000359719,ENSP00000360683,ENSP00000369703,ENSP00000369784,ENSP00000377941…	ACTB,ACTN1,ACTN4,ANXA5,ATP2B1,C1QBP,CALU,CAV1,CD44,DGKI,DOCK10,EHD2,GNAI3,HSPA5,ITGA2,ITGAV,ITGB1,KIF13B,MGLL,MIF,PPIA,PPP2CB,PPP2R1A,PRKACB,PRKAR2A,PTPN1,SERPINB2,SERPINB6,SRI,TUBA1B,TUBAL3,TUBB2A,TUBB4B,YWHAZ
HSA-380320	Recruitment of NuMA to mitotic centrosomes	12	91	3.74e-05	4.42713	ENSP00000257287,ENSP00000264335,ENSP00000306330,ENSP00000324804,ENSP00000335153,ENSP00000336799,ENSP00000339001,ENSP00000341289,ENSP00000343818,ENSP00000362962,ENSP00000369703,ENSP00000369784	CDK5RAP2,CEP135,CNTRL,HSP90AA1,PPP2R1A,TUBA1B,TUBAL3,TUBB,TUBB2A,TUBB4B,YWHAE,YWHAG
HSA-1640170	Cell Cycle	32	586	8.02e-05	4.09583	ENSP00000221138,ENSP00000248975,ENSP00000257287,ENSP00000261712,ENSP00000264335,ENSP00000282516,ENSP00000296930,ENSP00000306330,ENSP00000309790,ENSP00000310668,ENSP00000318297,ENSP00000319664,ENSP00000322570,ENSP00000324804,ENSP00000335153,ENSP00000336799,ENSP00000339001,ENSP00000340330,ENSP00000341289,ENSP00000343818,ENSP00000348442,ENSP00000356224,ENSP00000360609,ENSP00000362962,ENSP00000369703…	CDK5RAP2,CEP135,CNTRL,HSP90AA1,HSP90AB1,HSPA2,KAT5,MIS18BP1,NIPBL,NPM1,NUDC,NUP93,POLE,PPP2CB,PPP2R1A,PSMC3,PSMD11,PSMD12,PSME1,RUVBL1,RUVBL2,SYNE1,TUBA1B,TUBAL3,TUBB,TUBB2A,TUBB4B,XPO1,YWHAE,YWHAG,YWHAH,YWHAZ
HSA-3371497	HSP90 chaperone cycle for steroid hormone receptors (SHR)	9	53	0.00011	3.95861	ENSP00000335153,ENSP00000336799,ENSP00000341289,ENSP00000360609,ENSP00000364802,ENSP00000369703,ENSP00000369784,ENSP00000378199,ENSP00000482075	HSP90AA1,HSP90AB1,HSPA1A,HSPA2,PTGES3,TUBA1B,TUBAL3,TUBB2A,TUBB4B
HSA-70326	Glucose metabolism	11	85	0.00011	3.95861	ENSP00000216780,ENSP00000221138,ENSP00000229270,ENSP00000234590,ENSP00000245206,ENSP00000310668,ENSP00000324105,ENSP00000324804,ENSP00000359719,ENSP00000362413,ENSP00000405573	ENO1,ENO3,GOT2,GPI,NUP93,PCK2,PGK1,PPP2CB,PPP2R1A,PRKACB,TPI1
HSA-71406	Pyruvate metabolism and Citric Acid (TCA) cycle	9	54	0.00012	3.92082	ENSP00000264932,ENSP00000280346,ENSP00000307241,ENSP00000335304,ENSP00000355518,ENSP00000364649,ENSP00000369134,ENSP00000379386,ENSP00000445175	DLAT,DLST,FH,LDHA,LDHB,PDHA1,PDHB,SDHA,SDHB
HSA-2262752	Cellular responses to stress	24	384	0.00015	3.82391	ENSP00000261712,ENSP00000264335,ENSP00000298510,ENSP00000301522,ENSP00000310668,ENSP00000318687,ENSP00000324173,ENSP00000327801,ENSP00000335153,ENSP00000336799,ENSP00000340330,ENSP00000341289,ENSP00000348442,ENSP00000354558,ENSP00000360609,ENSP00000364802,ENSP00000369703,ENSP00000369784,ENSP00000372155,ENSP00000378199,ENSP00000379042,ENSP00000381607,ENSP00000481029,ENSP00000482075	ERO1L,GSTP1,HSP90AA1,HSP90AB1,HSPA1A,HSPA2,HSPA5,HSPH1,KAT5,MTOR,NUP93,P4HB,PRDX2,PRDX3,PSMC3,PSMD11,PSMD12,PSME1,PTGES3,TUBA1B,TUBAL3,TUBB2A,TUBB4B,YWHAE
HSA-5626467	RHO GTPases activate IQGAPs	7	29	0.00015	3.82391	ENSP00000336799,ENSP00000341289,ENSP00000344456,ENSP00000349960,ENSP00000354451,ENSP00000369703,ENSP00000369784	ACTB,CTNNB1,IQGAP3,TUBA1B,TUBAL3,TUBB2A,TUBB4B
HSA-8852276	The role of GTSE1 in G2/M progression after G2 checkpoint	10	73	0.00017	3.76955	ENSP00000261712,ENSP00000335153,ENSP00000336799,ENSP00000341289,ENSP00000348442,ENSP00000360609,ENSP00000369703,ENSP00000369784,ENSP00000372155,ENSP00000481029	HSP90AA1,HSP90AB1,PSMC3,PSMD11,PSMD12,PSME1,TUBA1B,TUBAL3,TUBB2A,TUBB4B
HSA-437239	Recycling pathway of L1	8	45	0.00024	3.61979	ENSP00000336799,ENSP00000341289,ENSP00000349960,ENSP00000351926,ENSP00000353408,ENSP00000356042,ENSP00000369703,ENSP00000369784	ACTB,AP2A1,EZR,MSN,TUBA1B,TUBAL3,TUBB2A,TUBB4B
HSA-70263	Gluconeogenesis	7	33	0.0003	3.52288	ENSP00000216780,ENSP00000229270,ENSP00000234590,ENSP00000245206,ENSP00000324105,ENSP00000362413,ENSP00000405573	ENO1,ENO3,GOT2,GPI,PCK2,PGK1,TPI1
HSA-373755	Semaphorin interactions	9	64	0.00037	3.4318	ENSP00000216181,ENSP00000279022,ENSP00000317985,ENSP00000321606,ENSP00000335153,ENSP00000360609,ENSP00000379350,ENSP00000446955,ENSP00000463559	CRMP1,HSP90AA1,HSP90AB1,ITGB1,MYH9,MYL12B,MYL6,MYL9,ROCK2
HSA-3371568	Attenuation phase	5	13	0.00042	3.37675	ENSP00000335153,ENSP00000360609,ENSP00000364802,ENSP00000378199,ENSP00000482075	HSP90AA1,HSP90AB1,HSPA1A,HSPA2,PTGES3
HSA-3371571	HSF1-dependent transactivation	6	23	0.00042	3.37675	ENSP00000335153,ENSP00000354558,ENSP00000360609,ENSP00000364802,ENSP00000378199,ENSP00000482075	HSP90AA1,HSP90AB1,HSPA1A,HSPA2,MTOR,PTGES3
HSA-162909	Host Interactions of HIV factors	12	121	0.00043	3.36653	ENSP00000261712,ENSP00000290158,ENSP00000296930,ENSP00000310668,ENSP00000348442,ENSP00000351926,ENSP00000372155,ENSP00000384863,ENSP00000401564,ENSP00000419425,ENSP00000446215,ENSP00000481029	AP2A1,KPNB1,NPM1,NUP93,PPIA,PSMC3,PSMD11,PSMD12,PSME1,RAN,RANBP1,XPO1
HSA-70171	Glycolysis	9	66	0.00044	3.35655	ENSP00000221138,ENSP00000229270,ENSP00000234590,ENSP00000310668,ENSP00000324105,ENSP00000324804,ENSP00000359719,ENSP00000362413,ENSP00000405573	ENO1,ENO3,GPI,NUP93,PGK1,PPP2CB,PPP2R1A,PRKACB,TPI1
HSA-3371556	Cellular response to heat stress	10	85	0.00051	3.29243	ENSP00000264335,ENSP00000310668,ENSP00000318687,ENSP00000324173,ENSP00000335153,ENSP00000354558,ENSP00000360609,ENSP00000364802,ENSP00000378199,ENSP00000482075	HSP90AA1,HSP90AB1,HSPA1A,HSPA2,HSPA5,HSPH1,MTOR,NUP93,PTGES3,YWHAE
HSA-3000484	Scavenging by Class F Receptors	4	6	0.00052	3.284	ENSP00000318687,ENSP00000320866,ENSP00000335153,ENSP00000480150	CALR,HSP90AA1,HSPH1,HYOU1
HSA-380259	Loss of Nlp from mitotic centrosomes	9	68	0.00052	3.284	ENSP00000257287,ENSP00000264335,ENSP00000306330,ENSP00000324804,ENSP00000335153,ENSP00000339001,ENSP00000341289,ENSP00000343818,ENSP00000362962	CDK5RAP2,CEP135,CNTRL,HSP90AA1,PPP2R1A,TUBB,TUBB4B,YWHAE,YWHAG
HSA-68877	Mitotic Prometaphase	15	190	0.00052	3.284	ENSP00000221138,ENSP00000257287,ENSP00000264335,ENSP00000306330,ENSP00000319664,ENSP00000324804,ENSP00000335153,ENSP00000336799,ENSP00000339001,ENSP00000341289,ENSP00000343818,ENSP00000362962,ENSP00000369703,ENSP00000369784,ENSP00000384863	CDK5RAP2,CEP135,CNTRL,HSP90AA1,NUDC,PPP2CB,PPP2R1A,TUBA1B,TUBAL3,TUBB,TUBB2A,TUBB4B,XPO1,YWHAE,YWHAG
HSA-68886	M Phase	21	343	0.00057	3.24413	ENSP00000221138,ENSP00000257287,ENSP00000261712,ENSP00000264335,ENSP00000282516,ENSP00000306330,ENSP00000310668,ENSP00000319664,ENSP00000324804,ENSP00000335153,ENSP00000336799,ENSP00000339001,ENSP00000341289,ENSP00000343818,ENSP00000348442,ENSP00000362962,ENSP00000369703,ENSP00000369784,ENSP00000372155,ENSP00000384863,ENSP00000481029	CDK5RAP2,CEP135,CNTRL,HSP90AA1,NIPBL,NUDC,NUP93,PPP2CB,PPP2R1A,PSMC3,PSMD11,PSMD12,PSME1,TUBA1B,TUBAL3,TUBB,TUBB2A,TUBB4B,XPO1,YWHAE,YWHAG
HSA-5617833	Cilium Assembly	15	195	0.00065	3.18709	ENSP00000257287,ENSP00000262304,ENSP00000264335,ENSP00000306330,ENSP00000324804,ENSP00000335153,ENSP00000336799,ENSP00000339001,ENSP00000341289,ENSP00000343818,ENSP00000359000,ENSP00000362962,ENSP00000368464,ENSP00000369703,ENSP00000369784	CDK5RAP2,CEP135,CNTRL,GBF1,HSP90AA1,KIF24,PKD1,PPP2R1A,TUBA1B,TUBAL3,TUBB,TUBB2A,TUBB4B,YWHAE,YWHAG
HSA-8854518	AURKA Activation by TPX2	9	71	0.00066	3.18046	ENSP00000257287,ENSP00000264335,ENSP00000306330,ENSP00000324804,ENSP00000335153,ENSP00000339001,ENSP00000341289,ENSP00000343818,ENSP00000362962	CDK5RAP2,CEP135,CNTRL,HSP90AA1,PPP2R1A,TUBB,TUBB4B,YWHAE,YWHAG
HSA-8953897	Cellular responses to external stimuli	25	459	0.00066	3.18046	ENSP00000261712,ENSP00000264335,ENSP00000298510,ENSP00000301522,ENSP00000310668,ENSP00000318687,ENSP00000324173,ENSP00000327801,ENSP00000335153,ENSP00000336799,ENSP00000340330,ENSP00000341289,ENSP00000348442,ENSP00000354558,ENSP00000356275,ENSP00000360609,ENSP00000364802,ENSP00000369703,ENSP00000369784,ENSP00000372155,ENSP00000378199,ENSP00000379042,ENSP00000381607,ENSP00000481029,ENSP00000482075	CSRP1,ERO1L,GSTP1,HSP90AA1,HSP90AB1,HSPA1A,HSPA2,HSPA5,HSPH1,KAT5,MTOR,NUP93,P4HB,PRDX2,PRDX3,PSMC3,PSMD11,PSMD12,PSME1,PTGES3,TUBA1B,TUBAL3,TUBB2A,TUBB4B,YWHAE
HSA-2682334	EPH-Ephrin signaling	10	91	0.00076	3.11919	ENSP00000216181,ENSP00000228825,ENSP00000263238,ENSP00000279022,ENSP00000317985,ENSP00000349960,ENSP00000351926,ENSP00000367220,ENSP00000446955,ENSP00000463559	ACTB,ACTR2,ACTR3,AP2A1,ARPC3,MYH9,MYL12B,MYL6,MYL9,ROCK2
HSA-1280215	Cytokine Signaling in Immune system	31	654	0.001	3	ENSP00000215754,ENSP00000221138,ENSP00000261712,ENSP00000264350,ENSP00000269349,ENSP00000290158,ENSP00000293831,ENSP00000310668,ENSP00000324804,ENSP00000326381,ENSP00000327801,ENSP00000329967,ENSP00000329991,ENSP00000335153,ENSP00000346694,ENSP00000348442,ENSP00000353408,ENSP00000356840,ENSP00000360683,ENSP00000369213,ENSP00000371798,ENSP00000372155,ENSP00000379287,ENSP00000379350,ENSP00000398632…	CD44,DDX58,EIF4A1,EIF4A2,EIF4A3,FSCN1,HERC5,HNRNPA2B1,HNRNPF,HSP90AA1,IFNL1,ITGB1,KPNA2,KPNB1,MIF,MSN,NUP93,P4HB,POU2F1,PPIA,PPP2CB,PPP2R1A,PSMC3,PSMD11,PSMD12,PSME1,PTPN1,SERPINB2,TBK1,VIM,YWHAZ
HSA-5620912	Anchoring of the basal body to the plasma membrane	10	96	0.0011	2.95861	ENSP00000257287,ENSP00000264335,ENSP00000306330,ENSP00000324804,ENSP00000335153,ENSP00000339001,ENSP00000341289,ENSP00000343818,ENSP00000362962,ENSP00000368464	CDK5RAP2,CEP135,CNTRL,HSP90AA1,KIF24,PPP2R1A,TUBB,TUBB4B,YWHAE,YWHAG
HSA-6811434	COPI-dependent Golgi-to-ER retrograde traffic	10	96	0.0011	2.95861	ENSP00000000233,ENSP00000325002,ENSP00000329419,ENSP00000336799,ENSP00000341289,ENSP00000359000,ENSP00000369703,ENSP00000369784,ENSP00000427900,ENSP00000463393	ARF5,COPB2,COPG1,GBF1,KIF13B,SEC22B,TUBA1B,TUBAL3,TUBB2A,TUBB4B
HSA-109581	Apoptosis	13	162	0.0012	2.92082	ENSP00000248975,ENSP00000261712,ENSP00000264335,ENSP00000290158,ENSP00000306330,ENSP00000323856,ENSP00000344456,ENSP00000348442,ENSP00000361824,ENSP00000372155,ENSP00000379287,ENSP00000446007,ENSP00000481029	CTNNB1,KPNB1,PLEC,PSMC3,PSMD11,PSMD12,PSME1,SPTAN1,VIM,YWHAE,YWHAG,YWHAH,YWHAZ
HSA-2029482	Regulation of actin dynamics for phagocytic cup formation	8	60	0.0012	2.92082	ENSP00000216181,ENSP00000228825,ENSP00000263238,ENSP00000335153,ENSP00000349960,ENSP00000352834,ENSP00000360609,ENSP00000367220	ACTB,ACTR2,ACTR3,ARPC3,HSP90AA1,HSP90AB1,MYH9,MYO1C
HSA-389958	Cooperation of Prefoldin and TriC/CCT in actin and tubulin folding	6	30	0.0012	2.92082	ENSP00000286428,ENSP00000336799,ENSP00000341289,ENSP00000349960,ENSP00000369703,ENSP00000369784	ACTB,TUBA1B,TUBAL3,TUBB2A,TUBB4B,VBP1
HSA-380270	Recruitment of mitotic centrosome proteins and complexes	9	79	0.0013	2.88606	ENSP00000257287,ENSP00000264335,ENSP00000306330,ENSP00000324804,ENSP00000335153,ENSP00000339001,ENSP00000341289,ENSP00000343818,ENSP00000362962	CDK5RAP2,CEP135,CNTRL,HSP90AA1,PPP2R1A,TUBB,TUBB4B,YWHAE,YWHAG
HSA-445095	Interaction between L1 and Ankyrins	6	31	0.0013	2.88606	ENSP00000263373,ENSP00000280772,ENSP00000349960,ENSP00000357129,ENSP00000361824,ENSP00000451752	ACTB,ANK3,SPTA1,SPTAN1,SPTB,SPTBN4
HSA-5625740	RHO GTPases activate PKNs	8	63	0.0014	2.85387	ENSP00000216181,ENSP00000248975,ENSP00000264335,ENSP00000279022,ENSP00000306330,ENSP00000379287,ENSP00000446955,ENSP00000463559	MYH9,MYL12B,MYL6,MYL9,YWHAE,YWHAG,YWHAH,YWHAZ
HSA-5625900	RHO GTPases activate CIT	5	19	0.0014	2.85387	ENSP00000216181,ENSP00000279022,ENSP00000376306,ENSP00000446955,ENSP00000463559	CIT,MYH9,MYL12B,MYL6,MYL9
HSA-5627117	RHO GTPases Activate ROCKs	5	19	0.0014	2.85387	ENSP00000216181,ENSP00000279022,ENSP00000317985,ENSP00000446955,ENSP00000463559	MYH9,MYL12B,MYL6,MYL9,ROCK2
HSA-71387	Metabolism of carbohydrates	17	266	0.0015	2.82391	ENSP00000216780,ENSP00000221138,ENSP00000229270,ENSP00000234590,ENSP00000245206,ENSP00000258145,ENSP00000285930,ENSP00000305692,ENSP00000306920,ENSP00000310668,ENSP00000324105,ENSP00000324804,ENSP00000359719,ENSP00000362413,ENSP00000391481,ENSP00000398632,ENSP00000405573	AKR1B1,CD44,ENO1,ENO3,GAA,GLB1,GNS,GOT2,GPI,NUP93,PCK2,PGK1,PPP2CB,PPP2R1A,PRKACB,TKT,TPI1
HSA-9020591	Interleukin-12 signaling	7	47	0.0015	2.82391	ENSP00000215754,ENSP00000327801,ENSP00000346694,ENSP00000353408,ENSP00000400433,ENSP00000401645,ENSP00000419425	HNRNPA2B1,HNRNPF,MIF,MSN,P4HB,PPIA,SERPINB2
HSA-177243	Interactions of Rev with host cellular proteins	6	33	0.0016	2.79588	ENSP00000290158,ENSP00000296930,ENSP00000310668,ENSP00000384863,ENSP00000401564,ENSP00000446215	KPNB1,NPM1,NUP93,RAN,RANBP1,XPO1
HSA-416572	Sema4D induced cell migration and growth-cone collapse	5	20	0.0016	2.79588	ENSP00000216181,ENSP00000279022,ENSP00000317985,ENSP00000446955,ENSP00000463559	MYH9,MYL12B,MYL6,MYL9,ROCK2
HSA-450531	Regulation of mRNA stability by proteins that bind AU-rich elements	9	83	0.0016	2.79588	ENSP00000261712,ENSP00000313007,ENSP00000348442,ENSP00000364802,ENSP00000372155,ENSP00000373715,ENSP00000379287,ENSP00000384863,ENSP00000481029	DCP2,HSPA1A,PABPC1,PSMC3,PSMD11,PSMD12,PSME1,XPO1,YWHAZ
HSA-5628897	TP53 Regulates Metabolic Genes	9	83	0.0016	2.79588	ENSP00000248975,ENSP00000260665,ENSP00000264335,ENSP00000301522,ENSP00000306330,ENSP00000317379,ENSP00000354558,ENSP00000379287,ENSP00000405573	GLS,GPI,LRPPRC,MTOR,PRDX2,YWHAE,YWHAG,YWHAH,YWHAZ
HSA-936440	Negative regulators of DDX58/IFIH1 signaling	6	33	0.0016	2.79588	ENSP00000261427,ENSP00000264350,ENSP00000329967,ENSP00000352438,ENSP00000369213,ENSP00000464030	DDX58,HERC5,IKBKE,PCBP2,TBK1,UBE2K
HSA-194138	Signaling by VEGF	10	104	0.0017	2.76955	ENSP00000261023,ENSP00000261937,ENSP00000317985,ENSP00000335153,ENSP00000339191,ENSP00000344456,ENSP00000349960,ENSP00000354558,ENSP00000359719,ENSP00000382004	ACTB,CAV1,CTNNB1,CTNND1,FLT4,HSP90AA1,ITGAV,MTOR,PRKACB,ROCK2
HSA-77305	Beta oxidation of palmitoyl-CoA to myristoyl-CoA	3	3	0.0017	2.76955	ENSP00000325136,ENSP00000370023,ENSP00000438689	ACADVL,HADHA,HADHB
HSA-2565942	Regulation of PLK1 Activity at G2/M Transition	9	85	0.0018	2.74473	ENSP00000257287,ENSP00000264335,ENSP00000306330,ENSP00000324804,ENSP00000335153,ENSP00000339001,ENSP00000341289,ENSP00000343818,ENSP00000362962	CDK5RAP2,CEP135,CNTRL,HSP90AA1,PPP2R1A,TUBB,TUBB4B,YWHAE,YWHAG
HSA-162906	HIV Infection	15	224	0.002	2.69897	ENSP00000261712,ENSP00000278412,ENSP00000290158,ENSP00000296930,ENSP00000310668,ENSP00000348442,ENSP00000351926,ENSP00000352257,ENSP00000372155,ENSP00000375978,ENSP00000384863,ENSP00000401564,ENSP00000419425,ENSP00000446215,ENSP00000481029	AP2A1,KPNB1,NPM1,NUP93,PPIA,PSMC3,PSMD11,PSMD12,PSME1,RAN,RANBP1,SSRP1,XPO1,XRCC5,XRCC6
HSA-397014	Muscle contraction	14	198	0.002	2.69897	ENSP00000261200,ENSP00000265729,ENSP00000279022,ENSP00000290378,ENSP00000354826,ENSP00000355533,ENSP00000357516,ENSP00000386041,ENSP00000392043,ENSP00000444688,ENSP00000445306,ENSP00000446007,ENSP00000446955,ENSP00000463559	ABCC9,ACTC1,ATP1A1,ATP1A3,ATP2B1,CALD1,MYH6,MYL12B,MYL6,MYL9,RYR2,SRI,TPM3,VIM
HSA-8856688	Golgi-to-ER retrograde transport	11	129	0.002	2.69897	ENSP00000000233,ENSP00000269195,ENSP00000325002,ENSP00000329419,ENSP00000336799,ENSP00000341289,ENSP00000359000,ENSP00000369703,ENSP00000369784,ENSP00000427900,ENSP00000463393	ARF5,COPB2,COPG1,GALNT1,GBF1,KIF13B,SEC22B,TUBA1B,TUBAL3,TUBB2A,TUBB4B
HSA-77286	mitochondrial fatty acid beta-oxidation of saturated fatty acids	4	11	0.0021	2.67778	ENSP00000325136,ENSP00000357535,ENSP00000370023,ENSP00000438689	ACADVL,ECHS1,HADHA,HADHB
HSA-1169408	ISG15 antiviral mechanism	8	69	0.0022	2.65758	ENSP00000264350,ENSP00000269349,ENSP00000290158,ENSP00000293831,ENSP00000310668,ENSP00000326381,ENSP00000369213,ENSP00000438483	DDX58,EIF4A1,EIF4A2,EIF4A3,HERC5,KPNA2,KPNB1,NUP93
HSA-5663220	RHO GTPases Activate Formins	11	131	0.0022	2.65758	ENSP00000221138,ENSP00000319664,ENSP00000324804,ENSP00000336799,ENSP00000341289,ENSP00000349960,ENSP00000369703,ENSP00000369784,ENSP00000379350,ENSP00000381565,ENSP00000384863	ACTB,DIAPH1,ITGB1,NUDC,PPP2CB,PPP2R1A,TUBA1B,TUBAL3,TUBB2A,TUBB4B,XPO1
HSA-1280218	Adaptive Immune System	32	733	0.0025	2.60206	ENSP00000221138,ENSP00000227266,ENSP00000236671,ENSP00000261023,ENSP00000261427,ENSP00000261712,ENSP00000264350,ENSP00000306881,ENSP00000320324,ENSP00000320866,ENSP00000324173,ENSP00000324804,ENSP00000336799,ENSP00000338413,ENSP00000341289,ENSP00000346206,ENSP00000348442,ENSP00000351926,ENSP00000354558,ENSP00000359719,ENSP00000361562,ENSP00000364403,ENSP00000369703,ENSP00000369784,ENSP00000372155…	AP2A1,CALR,CTSA,CTSC,CTSD,HERC5,HSPA5,ITGAV,ITGB1,LMO7,MTOR,NPEPPS,PPIA,PPP2CB,PPP2R1A,PRKACB,PSMC3,PSMD11,PSMD12,PSME1,RNF213,SEC22B,SEC23A,TAP1,TUBA1B,TUBAL3,TUBB2A,TUBB4B,UBA1,UBE2K,UBR4,YWHAZ
HSA-77289	Mitochondrial Fatty Acid Beta-Oxidation	6	37	0.0025	2.60206	ENSP00000274813,ENSP00000285093,ENSP00000325136,ENSP00000357535,ENSP00000370023,ENSP00000438689	ACAA2,ACADVL,ECHS1,HADHA,HADHB,MUT
HSA-3371511	HSF1 activation	4	12	0.0026	2.58503	ENSP00000264335,ENSP00000335153,ENSP00000360609,ENSP00000482075	HSP90AA1,HSP90AB1,PTGES3,YWHAE
HSA-8950505	Gene and protein expression by JAK-STAT signaling after Interleukin-12 stimulation	6	38	0.0028	2.55284	ENSP00000215754,ENSP00000346694,ENSP00000353408,ENSP00000400433,ENSP00000401645,ENSP00000419425	HNRNPA2B1,HNRNPF,MIF,MSN,PPIA,SERPINB2
HSA-163560	Triglyceride catabolism	5	24	0.0029	2.5376	ENSP00000221957,ENSP00000265052,ENSP00000308610,ENSP00000339191,ENSP00000359719	CAV1,GPD2,MGLL,PLIN3,PRKACB
HSA-4420097	VEGFA-VEGFR2 Pathway	9	95	0.0033	2.48149	ENSP00000261023,ENSP00000317985,ENSP00000335153,ENSP00000339191,ENSP00000344456,ENSP00000349960,ENSP00000354558,ENSP00000359719,ENSP00000382004	ACTB,CAV1,CTNNB1,CTNND1,HSP90AA1,ITGAV,MTOR,PRKACB,ROCK2
HSA-75035	Chk1/Chk2(Cds1) mediated inactivation of Cyclin B:Cdk1 complex	4	13	0.0033	2.48149	ENSP00000248975,ENSP00000264335,ENSP00000306330,ENSP00000379287	YWHAE,YWHAG,YWHAH,YWHAZ
HSA-77310	Beta oxidation of lauroyl-CoA to decanoyl-CoA-CoA	3	5	0.004	2.39794	ENSP00000325136,ENSP00000357535,ENSP00000370023	ECHS1,HADHA,HADHB
HSA-77348	Beta oxidation of octanoyl-CoA to hexanoyl-CoA	3	5	0.004	2.39794	ENSP00000325136,ENSP00000357535,ENSP00000370023	ECHS1,HADHA,HADHB
HSA-77350	Beta oxidation of hexanoyl-CoA to butanoyl-CoA	3	5	0.004	2.39794	ENSP00000325136,ENSP00000357535,ENSP00000370023	ECHS1,HADHA,HADHB
HSA-5218920	VEGFR2 mediated vascular permeability	5	27	0.0043	2.36653	ENSP00000335153,ENSP00000339191,ENSP00000344456,ENSP00000354558,ENSP00000382004	CAV1,CTNNB1,CTNND1,HSP90AA1,MTOR
HSA-111447	Activation of BAD and translocation to mitochondria	4	15	0.0048	2.31876	ENSP00000248975,ENSP00000264335,ENSP00000306330,ENSP00000379287	YWHAE,YWHAG,YWHAH,YWHAZ
HSA-3928663	EPHA-mediated growth cone collapse	5	28	0.0049	2.3098	ENSP00000216181,ENSP00000279022,ENSP00000317985,ENSP00000446955,ENSP00000463559	MYH9,MYL12B,MYL6,MYL9,ROCK2
HSA-201681	TCF dependent signaling in response to WNT	13	198	0.0051	2.29243	ENSP00000221138,ENSP00000261712,ENSP00000318297,ENSP00000324804,ENSP00000339191,ENSP00000340330,ENSP00000344456,ENSP00000348442,ENSP00000372155,ENSP00000379287,ENSP00000381577,ENSP00000384863,ENSP00000481029	CAV1,CTNNB1,KAT5,PPP2CB,PPP2R1A,PSMC3,PSMD11,PSMD12,PSME1,RUVBL1,USP34,XPO1,YWHAZ
HSA-69278	Cell Cycle, Mitotic	23	483	0.0051	2.29243	ENSP00000221138,ENSP00000257287,ENSP00000261712,ENSP00000264335,ENSP00000282516,ENSP00000306330,ENSP00000310668,ENSP00000319664,ENSP00000322570,ENSP00000324804,ENSP00000335153,ENSP00000336799,ENSP00000339001,ENSP00000341289,ENSP00000343818,ENSP00000348442,ENSP00000360609,ENSP00000362962,ENSP00000369703,ENSP00000369784,ENSP00000372155,ENSP00000384863,ENSP00000481029	CDK5RAP2,CEP135,CNTRL,HSP90AA1,HSP90AB1,NIPBL,NUDC,NUP93,POLE,PPP2CB,PPP2R1A,PSMC3,PSMD11,PSMD12,PSME1,TUBA1B,TUBAL3,TUBB,TUBB2A,TUBB4B,XPO1,YWHAE,YWHAG
HSA-1428517	The citric acid (TCA) cycle and respiratory electron transport	12	173	0.0052	2.284	ENSP00000246957,ENSP00000260665,ENSP00000264932,ENSP00000280346,ENSP00000307241,ENSP00000335304,ENSP00000355518,ENSP00000364649,ENSP00000369134,ENSP00000379386,ENSP00000445175,ENSP00000452762	DLAT,DLST,ETFA,FH,LDHA,LDHB,LRPPRC,PDHA1,PDHB,SDHA,SDHB,TRAP1
HSA-5336415	Uptake and function of diphtheria toxin	3	6	0.0055	2.25964	ENSP00000307940,ENSP00000335153,ENSP00000360609	EEF2,HSP90AA1,HSP90AB1
HSA-77346	Beta oxidation of decanoyl-CoA to octanoyl-CoA-CoA	3	6	0.0055	2.25964	ENSP00000325136,ENSP00000357535,ENSP00000370023	ECHS1,HADHA,HADHB
HSA-70268	Pyruvate metabolism	5	30	0.0062	2.20761	ENSP00000280346,ENSP00000307241,ENSP00000369134,ENSP00000379386,ENSP00000445175	DLAT,LDHA,LDHB,PDHA1,PDHB
HSA-2467813	Separation of Sister Chromatids	12	178	0.0063	2.20066	ENSP00000221138,ENSP00000261712,ENSP00000319664,ENSP00000324804,ENSP00000336799,ENSP00000341289,ENSP00000348442,ENSP00000369703,ENSP00000369784,ENSP00000372155,ENSP00000384863,ENSP00000481029	NUDC,PPP2CB,PPP2R1A,PSMC3,PSMD11,PSMD12,PSME1,TUBA1B,TUBAL3,TUBB2A,TUBB4B,XPO1
HSA-1852241	Organelle biogenesis and maintenance	16	287	0.0067	2.17393	ENSP00000257287,ENSP00000262304,ENSP00000264335,ENSP00000306330,ENSP00000324804,ENSP00000335153,ENSP00000336799,ENSP00000339001,ENSP00000341289,ENSP00000343818,ENSP00000359000,ENSP00000362962,ENSP00000368464,ENSP00000369703,ENSP00000369784,ENSP00000387262	CDK5RAP2,CEP135,CNTRL,GBF1,HSP90AA1,IMMT,KIF24,PKD1,PPP2R1A,TUBA1B,TUBAL3,TUBB,TUBB2A,TUBB4B,YWHAE,YWHAG
HSA-190840	Microtubule-dependent trafficking of connexons from Golgi to the plasma membrane	4	17	0.0067	2.17393	ENSP00000336799,ENSP00000341289,ENSP00000369703,ENSP00000369784	TUBA1B,TUBAL3,TUBB2A,TUBB4B
HSA-389661	Glyoxylate metabolism and glycine degradation	5	31	0.0068	2.16749	ENSP00000245206,ENSP00000280346,ENSP00000307241,ENSP00000335304,ENSP00000369134	DLAT,DLST,GOT2,PDHA1,PDHB
HSA-5610787	Hedgehog 'off' state	9	108	0.0068	2.16749	ENSP00000261712,ENSP00000265563,ENSP00000336799,ENSP00000341289,ENSP00000348442,ENSP00000359719,ENSP00000369703,ENSP00000372155,ENSP00000481029	PRKACB,PRKAR2A,PSMC3,PSMD11,PSMD12,PSME1,TUBA1B,TUBB2A,TUBB4B
HSA-449147	Signaling by Interleukins	21	439	0.0074	2.13077	ENSP00000215754,ENSP00000221138,ENSP00000261712,ENSP00000324804,ENSP00000327801,ENSP00000329967,ENSP00000329991,ENSP00000335153,ENSP00000346694,ENSP00000348442,ENSP00000353408,ENSP00000356840,ENSP00000371798,ENSP00000372155,ENSP00000379287,ENSP00000379350,ENSP00000400433,ENSP00000401645,ENSP00000419425,ENSP00000446007,ENSP00000481029	FSCN1,HNRNPA2B1,HNRNPF,HSP90AA1,IFNL1,ITGB1,MIF,MSN,P4HB,POU2F1,PPIA,PPP2CB,PPP2R1A,PSMC3,PSMD11,PSMD12,PSME1,SERPINB2,TBK1,VIM,YWHAZ
HSA-445355	Smooth Muscle Contraction	5	32	0.0076	2.11919	ENSP00000279022,ENSP00000354826,ENSP00000357516,ENSP00000446955,ENSP00000463559	CALD1,MYL12B,MYL6,MYL9,TPM3
HSA-450408	AUF1 (hnRNP D0) binds and destabilizes mRNA	6	51	0.0091	2.04096	ENSP00000261712,ENSP00000313007,ENSP00000348442,ENSP00000364802,ENSP00000372155,ENSP00000481029	HSPA1A,PABPC1,PSMC3,PSMD11,PSMD12,PSME1
HSA-390466	Chaperonin-mediated protein folding	8	92	0.0094	2.02687	ENSP00000286428,ENSP00000314508,ENSP00000336799,ENSP00000341289,ENSP00000349960,ENSP00000358867,ENSP00000369703,ENSP00000369784	ACTB,GBA,GNAI3,TUBA1B,TUBAL3,TUBB2A,TUBB4B,VBP1
HSA-5683057	MAPK family signaling cascades	15	273	0.0101	1.99568	ENSP00000221138,ENSP00000261313,ENSP00000261712,ENSP00000263373,ENSP00000324804,ENSP00000348442,ENSP00000349960,ENSP00000357129,ENSP00000359719,ENSP00000361824,ENSP00000372155,ENSP00000384863,ENSP00000451752,ENSP00000481029,ENSP00000482169	ACTB,NEFL,PEBP1,PPP2CB,PPP2R1A,PRKACB,PSMC3,PSMD11,PSMD12,PSME1,SPTA1,SPTAN1,SPTB,SPTBN4,XPO1
HSA-3299685	Detoxification of Reactive Oxygen Species	5	35	0.0104	1.98297	ENSP00000298510,ENSP00000301522,ENSP00000327801,ENSP00000379042,ENSP00000381607	ERO1L,GSTP1,P4HB,PRDX2,PRDX3
HSA-389977	Post-chaperonin tubulin folding pathway	4	20	0.0104	1.98297	ENSP00000336799,ENSP00000341289,ENSP00000369703,ENSP00000369784	TUBA1B,TUBAL3,TUBB2A,TUBB4B
HSA-5627123	RHO GTPases activate PAKs	4	20	0.0104	1.98297	ENSP00000216181,ENSP00000279022,ENSP00000446955,ENSP00000463559	MYH9,MYL12B,MYL6,MYL9
HSA-5578775	Ion homeostasis	6	53	0.0105	1.97881	ENSP00000261200,ENSP00000265729,ENSP00000355533,ENSP00000392043,ENSP00000444688,ENSP00000445306	ABCC9,ATP1A1,ATP1A3,ATP2B1,RYR2,SRI
HSA-9006931	Signaling by Nuclear Receptors	11	167	0.0107	1.97062	ENSP00000225792,ENSP00000236671,ENSP00000280346,ENSP00000307241,ENSP00000335153,ENSP00000340330,ENSP00000356840,ENSP00000360609,ENSP00000369134,ENSP00000438483,ENSP00000482075	CTSD,DDX5,DLAT,HSP90AA1,HSP90AB1,KAT5,KPNA2,PDHA1,PDHB,POU2F1,PTGES3
HSA-5358351	Signaling by Hedgehog	10	143	0.0113	1.94692	ENSP00000261712,ENSP00000265563,ENSP00000327801,ENSP00000336799,ENSP00000341289,ENSP00000348442,ENSP00000359719,ENSP00000369703,ENSP00000372155,ENSP00000481029	P4HB,PRKACB,PRKAR2A,PSMC3,PSMD11,PSMD12,PSME1,TUBA1B,TUBB2A,TUBB4B
HSA-1236975	Antigen processing-Cross presentation	8	96	0.0114	1.9431	ENSP00000261023,ENSP00000261712,ENSP00000320866,ENSP00000346206,ENSP00000348442,ENSP00000372155,ENSP00000463393,ENSP00000481029	CALR,ITGAV,PSMC3,PSMD11,PSMD12,PSME1,SEC22B,TAP1
HSA-2132295	MHC class II antigen presentation	9	119	0.0114	1.9431	ENSP00000227266,ENSP00000236671,ENSP00000306881,ENSP00000336799,ENSP00000341289,ENSP00000351926,ENSP00000361562,ENSP00000369703,ENSP00000369784	AP2A1,CTSA,CTSC,CTSD,SEC23A,TUBA1B,TUBAL3,TUBB2A,TUBB4B
HSA-162592	Integration of provirus	3	9	0.0116	1.93554	ENSP00000352257,ENSP00000375978,ENSP00000419425	PPIA,XRCC5,XRCC6
HSA-6811442	Intra-Golgi and retrograde Golgi-to-ER traffic	12	197	0.0122	1.91364	ENSP00000000233,ENSP00000221957,ENSP00000269195,ENSP00000325002,ENSP00000329419,ENSP00000336799,ENSP00000341289,ENSP00000359000,ENSP00000369703,ENSP00000369784,ENSP00000427900,ENSP00000463393	ARF5,COPB2,COPG1,GALNT1,GBF1,KIF13B,PLIN3,SEC22B,TUBA1B,TUBAL3,TUBB2A,TUBB4B
HSA-71403	Citric acid cycle (TCA cycle)	4	22	0.013	1.88606	ENSP00000264932,ENSP00000335304,ENSP00000355518,ENSP00000364649	DLST,FH,SDHA,SDHB
HSA-9006934	Signaling by Receptor Tyrosine Kinases	20	437	0.0137	1.86328	ENSP00000221138,ENSP00000222399,ENSP00000261023,ENSP00000261937,ENSP00000296585,ENSP00000317985,ENSP00000324804,ENSP00000335153,ENSP00000339191,ENSP00000341826,ENSP00000344456,ENSP00000349960,ENSP00000351926,ENSP00000354558,ENSP00000359719,ENSP00000360683,ENSP00000379350,ENSP00000381565,ENSP00000382004,ENSP00000400433	ACTB,AP2A1,CAV1,CTNNB1,CTNND1,DIAPH1,FLT4,HNRNPA1,HNRNPF,HSP90AA1,ITGA2,ITGAV,ITGB1,LAMB1,MTOR,PPP2CB,PPP2R1A,PRKACB,PTPN1,ROCK2
HSA-5673001	RAF/MAP kinase cascade	13	229	0.0141	1.85078	ENSP00000221138,ENSP00000261313,ENSP00000261712,ENSP00000263373,ENSP00000324804,ENSP00000348442,ENSP00000349960,ENSP00000357129,ENSP00000361824,ENSP00000372155,ENSP00000451752,ENSP00000481029,ENSP00000482169	ACTB,NEFL,PEBP1,PPP2CB,PPP2R1A,PSMC3,PSMD11,PSMD12,PSME1,SPTA1,SPTAN1,SPTB,SPTBN4
HSA-389960	Formation of tubulin folding intermediates by CCT/TriC	4	23	0.0148	1.82974	ENSP00000336799,ENSP00000341289,ENSP00000369703,ENSP00000369784	TUBA1B,TUBAL3,TUBB2A,TUBB4B
HSA-195253	Degradation of beta-catenin by the destruction complex	7	79	0.0149	1.82681	ENSP00000221138,ENSP00000261712,ENSP00000324804,ENSP00000344456,ENSP00000348442,ENSP00000372155,ENSP00000481029	CTNNB1,PPP2CB,PPP2R1A,PSMC3,PSMD11,PSMD12,PSME1
HSA-1236974	ER-Phagosome pathway	7	80	0.0158	1.80134	ENSP00000261712,ENSP00000320866,ENSP00000346206,ENSP00000348442,ENSP00000372155,ENSP00000463393,ENSP00000481029	CALR,PSMC3,PSMD11,PSMD12,PSME1,SEC22B,TAP1
HSA-2173782	Binding and Uptake of Ligands by Scavenger Receptors	5	40	0.0158	1.80134	ENSP00000243077,ENSP00000318687,ENSP00000320866,ENSP00000335153,ENSP00000480150	CALR,HSP90AA1,HSPH1,HYOU1,LRP1
HSA-180024	DARPP-32 events	4	24	0.0164	1.78516	ENSP00000221138,ENSP00000265563,ENSP00000324804,ENSP00000359719	PPP2CB,PPP2R1A,PRKACB,PRKAR2A
HSA-429947	Deadenylation of mRNA	4	24	0.0164	1.78516	ENSP00000269349,ENSP00000293831,ENSP00000313007,ENSP00000326381	EIF4A1,EIF4A2,EIF4A3,PABPC1
HSA-983231	Factors involved in megakaryocyte development and platelet production	10	153	0.0164	1.78516	ENSP00000258390,ENSP00000263277,ENSP00000265563,ENSP00000336799,ENSP00000341289,ENSP00000349960,ENSP00000359719,ENSP00000369703,ENSP00000369784,ENSP00000427900	ACTB,DOCK10,EHD2,KIF13B,PRKACB,PRKAR2A,TUBA1B,TUBAL3,TUBB2A,TUBB4B
HSA-195721	Signaling by WNT	15	293	0.0165	1.78252	ENSP00000221138,ENSP00000261712,ENSP00000318297,ENSP00000324804,ENSP00000339191,ENSP00000340330,ENSP00000344456,ENSP00000348442,ENSP00000351926,ENSP00000372155,ENSP00000379287,ENSP00000381577,ENSP00000384863,ENSP00000420295,ENSP00000481029	AP2A1,CAV1,CTNNB1,KAT5,PDE6B,PPP2CB,PPP2R1A,PSMC3,PSMD11,PSMD12,PSME1,RUVBL1,USP34,XPO1,YWHAZ
HSA-3899300	SUMOylation of transcription cofactors	5	41	0.0167	1.77728	ENSP00000225792,ENSP00000253024,ENSP00000296930,ENSP00000380033,ENSP00000418770	DDX17,DDX5,NPM1,PARK7,TRIM28
HSA-3928662	EPHB-mediated forward signaling	5	41	0.0167	1.77728	ENSP00000228825,ENSP00000263238,ENSP00000317985,ENSP00000349960,ENSP00000367220	ACTB,ACTR2,ACTR3,ARPC3,ROCK2
HSA-983170	Antigen Presentation: Folding, assembly and peptide loading of class I MHC	4	25	0.0181	1.74232	ENSP00000306881,ENSP00000320866,ENSP00000324173,ENSP00000346206	CALR,HSPA5,SEC23A,TAP1
HSA-2980736	Peptide hormone metabolism	7	84	0.0192	1.7167	ENSP00000217131,ENSP00000236671,ENSP00000300060,ENSP00000344456,ENSP00000353731,ENSP00000379042,ENSP00000427463	ANPEP,CTNNB1,CTSD,CTSZ,DPP4,ERO1L,SPCS3
HSA-264870	Caspase-mediated cleavage of cytoskeletal proteins	3	12	0.0202	1.69465	ENSP00000323856,ENSP00000361824,ENSP00000446007	PLEC,SPTAN1,VIM
HSA-3000170	Syndecan interactions	4	26	0.0202	1.69465	ENSP00000261023,ENSP00000296585,ENSP00000377941,ENSP00000379350	ACTN1,ITGA2,ITGAV,ITGB1
HSA-389957	Prefoldin mediated transfer of substrate to CCT/TriC	4	26	0.0202	1.69465	ENSP00000286428,ENSP00000341289,ENSP00000349960,ENSP00000369703	ACTB,TUBB2A,TUBB4B,VBP1
HSA-1660662	Glycosphingolipid metabolism	5	44	0.0212	1.67366	ENSP00000216124,ENSP00000306920,ENSP00000314508,ENSP00000361562,ENSP00000371152	ARSA,ASAH1,CTSA,GBA,GLB1
HSA-983169	Class I MHC mediated antigen processing & presentation	17	365	0.0215	1.66756	ENSP00000261023,ENSP00000261427,ENSP00000261712,ENSP00000264350,ENSP00000306881,ENSP00000320324,ENSP00000320866,ENSP00000324173,ENSP00000338413,ENSP00000346206,ENSP00000348442,ENSP00000364403,ENSP00000372155,ENSP00000433352,ENSP00000463393,ENSP00000464087,ENSP00000481029	CALR,HERC5,HSPA5,ITGAV,LMO7,NPEPPS,PSMC3,PSMD11,PSMD12,PSME1,RNF213,SEC22B,SEC23A,TAP1,UBA1,UBE2K,UBR4
HSA-3371453	Regulation of HSF1-mediated heat shock response	6	65	0.0224	1.64975	ENSP00000264335,ENSP00000310668,ENSP00000318687,ENSP00000324173,ENSP00000364802,ENSP00000378199	HSPA1A,HSPA2,HSPA5,HSPH1,NUP93,YWHAE
HSA-77285	Beta oxidation of myristoyl-CoA to lauroyl-CoA	2	3	0.0233	1.63264	ENSP00000325136,ENSP00000370023	HADHA,HADHB
HSA-8856828	Clathrin-mediated endocytosis	9	137	0.0233	1.63264	ENSP00000228825,ENSP00000263238,ENSP00000336747,ENSP00000346340,ENSP00000349960,ENSP00000351926,ENSP00000353224,ENSP00000367220,ENSP00000377015	ACTB,ACTR2,ACTR3,AP2A1,ARPC3,COPS8,HIP1,PICALM,TFRC
HSA-3270619	IRF3-mediated induction of type I IFN	3	13	0.0234	1.63078	ENSP00000329967,ENSP00000352257,ENSP00000375978	TBK1,XRCC5,XRCC6
HSA-190828	Gap junction trafficking	5	46	0.0244	1.61261	ENSP00000336799,ENSP00000341289,ENSP00000349960,ENSP00000369703,ENSP00000369784	ACTB,TUBA1B,TUBAL3,TUBB2A,TUBB4B
HSA-162582	Signal Transduction	77	2605	0.0251	1.60033	ENSP00000216181,ENSP00000221138,ENSP00000222399,ENSP00000225792,ENSP00000228825,ENSP00000236671,ENSP00000243077,ENSP00000248975,ENSP00000260526,ENSP00000261023,ENSP00000261313,ENSP00000261712,ENSP00000261937,ENSP00000263238,ENSP00000263373,ENSP00000264335,ENSP00000265052,ENSP00000265563,ENSP00000276297,ENSP00000279022,ENSP00000280346,ENSP00000288490,ENSP00000296585,ENSP00000306330,ENSP00000307241…	ACTB,ACTR2,ACTR3,AP2A1,ARAP1,ARHGAP1,ARHGAP29,ARPC3,CAV1,CIT,CTNNB1,CTNND1,CTSD,DDX5,DGKI,DIAPH1,DLAT,DLC1,FLT4,GDI1,GNAI3,GNB2L1,HNRNPA1,HNRNPF,HSP90AA1,HSP90AB1,IQGAP3,ITGA2,ITGAV,ITGB1,KAT5,KPNA2,LAMB1,LRP1,MGLL,MTOR,MYH9,MYL12B,MYL6,MYL9,NEFL,NUDC,P4HB,PDE6B,PDHA1,PDHB,PEBP1,POU2F1,PPP2CB,PPP2R1A,PRKACB,PRKAR2A,PSMC3,PSMD11,PSMD12,PSME1,PTGES3,PTPN1,ROCK2,RPS6,RTN4,RUVBL1,SFPQ,SPTA1,SPTAN1,SP…
HSA-168274	Export of Viral Ribonucleoproteins from Nucleus	4	29	0.0269	1.57025	ENSP00000310668,ENSP00000364802,ENSP00000384863,ENSP00000446215	HSPA1A,NUP93,RAN,XPO1
HSA-918233	TRAF3-dependent IRF activation pathway	3	14	0.0271	1.56703	ENSP00000329967,ENSP00000369213,ENSP00000464030	DDX58,IKBKE,TBK1
HSA-180746	Nuclear import of Rev protein	4	30	0.0293	1.53313	ENSP00000290158,ENSP00000296930,ENSP00000310668,ENSP00000446215	KPNB1,NPM1,NUP93,RAN
HSA-3000157	Laminin interactions	4	30	0.0293	1.53313	ENSP00000222399,ENSP00000261023,ENSP00000296585,ENSP00000379350	ITGA2,ITGAV,ITGB1,LAMB1
HSA-5689603	UCH proteinases	7	93	0.0293	1.53313	ENSP00000261712,ENSP00000284440,ENSP00000318297,ENSP00000348442,ENSP00000349960,ENSP00000372155,ENSP00000481029	ACTB,PSMC3,PSMD11,PSMD12,PSME1,RUVBL1,UCHL1
HSA-2500257	Resolution of Sister Chromatid Cohesion	8	118	0.0294	1.53165	ENSP00000221138,ENSP00000319664,ENSP00000324804,ENSP00000336799,ENSP00000341289,ENSP00000369703,ENSP00000369784,ENSP00000384863	NUDC,PPP2CB,PPP2R1A,TUBA1B,TUBAL3,TUBB2A,TUBB4B,XPO1
HSA-6811436	COPI-independent Golgi-to-ER retrograde traffic	5	49	0.0294	1.53165	ENSP00000269195,ENSP00000336799,ENSP00000341289,ENSP00000369703,ENSP00000369784	GALNT1,TUBA1B,TUBAL3,TUBB2A,TUBB4B
HSA-9018519	Estrogen-dependent gene expression	8	118	0.0294	1.53165	ENSP00000225792,ENSP00000236671,ENSP00000335153,ENSP00000340330,ENSP00000356840,ENSP00000360609,ENSP00000438483,ENSP00000482075	CTSD,DDX5,HSP90AA1,HSP90AB1,KAT5,KPNA2,POU2F1,PTGES3
HSA-165054	Rev-mediated nuclear export of HIV RNA	4	31	0.0307	1.51286	ENSP00000310668,ENSP00000384863,ENSP00000401564,ENSP00000446215	NUP93,RAN,RANBP1,XPO1
HSA-4641262	Disassembly of the destruction complex and recruitment of AXIN to the membrane	4	31	0.0307	1.51286	ENSP00000221138,ENSP00000324804,ENSP00000339191,ENSP00000344456	CAV1,CTNNB1,PPP2CB,PPP2R1A
HSA-5339716	Misspliced GSK3beta mutants stabilize beta-catenin	3	15	0.0307	1.51286	ENSP00000221138,ENSP00000324804,ENSP00000344456	CTNNB1,PPP2CB,PPP2R1A
HSA-5358747	S33 mutants of beta-catenin aren't phosphorylated	3	15	0.0307	1.51286	ENSP00000221138,ENSP00000324804,ENSP00000344456	CTNNB1,PPP2CB,PPP2R1A
HSA-5358749	S37 mutants of beta-catenin aren't phosphorylated	3	15	0.0307	1.51286	ENSP00000221138,ENSP00000324804,ENSP00000344456	CTNNB1,PPP2CB,PPP2R1A
HSA-5358751	S45 mutants of beta-catenin aren't phosphorylated	3	15	0.0307	1.51286	ENSP00000221138,ENSP00000324804,ENSP00000344456	CTNNB1,PPP2CB,PPP2R1A
HSA-5358752	T41 mutants of beta-catenin aren't phosphorylated	3	15	0.0307	1.51286	ENSP00000221138,ENSP00000324804,ENSP00000344456	CTNNB1,PPP2CB,PPP2R1A
HSA-9604323	Negative regulation of NOTCH4 signaling	5	50	0.0307	1.51286	ENSP00000261712,ENSP00000348442,ENSP00000372155,ENSP00000379287,ENSP00000481029	PSMC3,PSMD11,PSMD12,PSME1,YWHAZ
HSA-421837	Clathrin derived vesicle budding	6	72	0.031	1.50864	ENSP00000217131,ENSP00000255194,ENSP00000258145,ENSP00000353224,ENSP00000359000,ENSP00000377015	AP3B1,CTSZ,GBF1,GNS,PICALM,TFRC
HSA-75153	Apoptotic execution phase	5	51	0.0321	1.49349	ENSP00000290158,ENSP00000323856,ENSP00000344456,ENSP00000361824,ENSP00000446007	CTNNB1,KPNB1,PLEC,SPTAN1,VIM
HSA-69481	G2/M Checkpoints	9	148	0.0322	1.49214	ENSP00000248975,ENSP00000261712,ENSP00000264335,ENSP00000306330,ENSP00000340330,ENSP00000348442,ENSP00000372155,ENSP00000379287,ENSP00000481029	KAT5,PSMC3,PSMD11,PSMD12,PSME1,YWHAE,YWHAG,YWHAH,YWHAZ
HSA-390522	Striated Muscle Contraction	4	32	0.0328	1.48413	ENSP00000290378,ENSP00000357516,ENSP00000386041,ENSP00000446007	ACTC1,MYH6,TPM3,VIM
HSA-204174	Regulation of pyruvate dehydrogenase (PDH) complex	3	16	0.0335	1.47496	ENSP00000280346,ENSP00000307241,ENSP00000369134	DLAT,PDHA1,PDHB
HSA-69620	Cell Cycle Checkpoints	13	265	0.0338	1.47108	ENSP00000221138,ENSP00000248975,ENSP00000261712,ENSP00000264335,ENSP00000306330,ENSP00000319664,ENSP00000324804,ENSP00000340330,ENSP00000348442,ENSP00000372155,ENSP00000379287,ENSP00000384863,ENSP00000481029	KAT5,NUDC,PPP2CB,PPP2R1A,PSMC3,PSMD11,PSMD12,PSME1,XPO1,YWHAE,YWHAG,YWHAH,YWHAZ
HSA-5694530	Cargo concentration in the ER	4	33	0.0353	1.45223	ENSP00000217131,ENSP00000227266,ENSP00000306881,ENSP00000463393	CTSC,CTSZ,SEC22B,SEC23A
HSA-1474244	Extracellular matrix organization	14	298	0.0355	1.44977	ENSP00000222399,ENSP00000236671,ENSP00000261023,ENSP00000263556,ENSP00000295006,ENSP00000296585,ENSP00000300026,ENSP00000323696,ENSP00000323856,ENSP00000327801,ENSP00000377941,ENSP00000379350,ENSP00000384999,ENSP00000398632	ACTN1,CAPN2,CD44,CRTAP,CTSD,ITGA2,ITGAV,ITGB1,LAMB1,P4HA1,P4HA2,P4HB,PLEC,PPIB
HSA-1655829	Regulation of cholesterol biosynthesis by SREBP (SREBF)	5	53	0.0357	1.44733	ENSP00000290158,ENSP00000306881,ENSP00000322706,ENSP00000380837,ENSP00000446215	HMGCS1,KPNB1,LSS,RAN,SEC23A
HSA-196299	Beta-catenin phosphorylation cascade	3	17	0.0374	1.42713	ENSP00000221138,ENSP00000324804,ENSP00000344456	CTNNB1,PPP2CB,PPP2R1A
HSA-2022377	Metabolism of Angiotensinogen to Angiotensins	3	17	0.0374	1.42713	ENSP00000217131,ENSP00000236671,ENSP00000300060	ANPEP,CTSD,CTSZ
HSA-936837	Ion transport by P-type ATPases	5	54	0.0376	1.42481	ENSP00000265729,ENSP00000313600,ENSP00000392043,ENSP00000444688,ENSP00000445306	ATP10B,ATP1A1,ATP1A3,ATP2B1,SRI
HSA-1500931	Cell-Cell communication	8	127	0.0384	1.41567	ENSP00000252699,ENSP00000323856,ENSP00000344456,ENSP00000349960,ENSP00000361824,ENSP00000377941,ENSP00000379350,ENSP00000382004	ACTB,ACTN1,ACTN4,CTNNB1,CTNND1,ITGB1,PLEC,SPTAN1
HSA-3108232	SUMO E3 ligases SUMOylate target proteins	9	154	0.0384	1.41567	ENSP00000225792,ENSP00000253024,ENSP00000296930,ENSP00000310668,ENSP00000365439,ENSP00000380033,ENSP00000418770,ENSP00000451291,ENSP00000464030	DDX17,DDX5,HNRNPC,HNRNPK,IKBKE,NPM1,NUP93,PARK7,TRIM28
HSA-429914	Deadenylation-dependent mRNA decay	5	55	0.0398	1.40012	ENSP00000269349,ENSP00000293831,ENSP00000313007,ENSP00000326381,ENSP00000373715	DCP2,EIF4A1,EIF4A2,EIF4A3,PABPC1
HSA-9013694	Signaling by NOTCH4	6	78	0.0404	1.39362	ENSP00000261712,ENSP00000261937,ENSP00000348442,ENSP00000372155,ENSP00000379287,ENSP00000481029	FLT4,PSMC3,PSMD11,PSMD12,PSME1,YWHAZ
HSA-532668	N-glycan trimming in the ER and Calnexin/Calreticulin cycle	4	35	0.0405	1.39254	ENSP00000233616,ENSP00000320866,ENSP00000365938,ENSP00000466134	CALR,MOGS,PRKCSH,UGGT2
HSA-5663213	RHO GTPases Activate WASPs and WAVEs	4	35	0.0405	1.39254	ENSP00000228825,ENSP00000263238,ENSP00000349960,ENSP00000367220	ACTB,ACTR2,ACTR3,ARPC3
HSA-446353	Cell-extracellular matrix interactions	3	18	0.041	1.38722	ENSP00000349960,ENSP00000377941,ENSP00000379350	ACTB,ACTN1,ITGB1
HSA-5610780	Degradation of GLI1 by the proteasome	5	57	0.0443	1.3536	ENSP00000261712,ENSP00000348442,ENSP00000359719,ENSP00000372155,ENSP00000481029	PRKACB,PSMC3,PSMD11,PSMD12,PSME1
HSA-5610783	Degradation of GLI2 by the proteasome	5	57	0.0443	1.3536	ENSP00000261712,ENSP00000348442,ENSP00000359719,ENSP00000372155,ENSP00000481029	PRKACB,PSMC3,PSMD11,PSMD12,PSME1
HSA-5610785	GLI3 is processed to GLI3R by the proteasome	5	57	0.0443	1.3536	ENSP00000261712,ENSP00000348442,ENSP00000359719,ENSP00000372155,ENSP00000481029	PRKACB,PSMC3,PSMD11,PSMD12,PSME1
HSA-8957275	Post-translational protein phosphorylation	7	106	0.0456	1.34104	ENSP00000054950,ENSP00000215909,ENSP00000222399,ENSP00000327801,ENSP00000367265,ENSP00000438248,ENSP00000466134	CALU,CKAP4,LAMB1,LGALS1,P4HB,PRKCSH,RCN1
HSA-913531	Interferon Signaling	10	189	0.0458	1.33913	ENSP00000264350,ENSP00000269349,ENSP00000290158,ENSP00000293831,ENSP00000310668,ENSP00000326381,ENSP00000360683,ENSP00000369213,ENSP00000398632,ENSP00000438483	CD44,DDX58,EIF4A1,EIF4A2,EIF4A3,HERC5,KPNA2,KPNB1,NUP93,PTPN1
HSA-111465	Apoptotic cleavage of cellular proteins	4	37	0.0461	1.3363	ENSP00000323856,ENSP00000344456,ENSP00000361824,ENSP00000446007	CTNNB1,PLEC,SPTAN1,VIM
HSA-3000171	Non-integrin membrane-ECM interactions	5	58	0.0461	1.3363	ENSP00000222399,ENSP00000261023,ENSP00000296585,ENSP00000377941,ENSP00000379350	ACTN1,ITGA2,ITGAV,ITGB1,LAMB1
HSA-983189	Kinesins	5	58	0.0461	1.3363	ENSP00000336799,ENSP00000341289,ENSP00000369703,ENSP00000369784,ENSP00000427900	KIF13B,TUBA1B,TUBAL3,TUBB2A,TUBB4B
HSA-1482798	Acyl chain remodeling of CL	2	6	0.0472	1.32606	ENSP00000325136,ENSP00000370023	HADHA,HADHB
HSA-171319	Telomere Extension By Telomerase	2	6	0.0472	1.32606	ENSP00000318297,ENSP00000473172	RUVBL1,RUVBL2
HSA-5693548	Sensing of DNA Double Strand Breaks	2	6	0.0472	1.32606	ENSP00000340330,ENSP00000438483	KAT5,KPNA2
HSA-77288	mitochondrial fatty acid beta-oxidation of unsaturated fatty acids	2	6	0.0472	1.32606	ENSP00000325136,ENSP00000370023	HADHA,HADHB
HSA-381771	Synthesis, secretion, and inactivation of Glucagon-like Peptide-1 (GLP-1)	3	20	0.0499	1.3019	ENSP00000344456,ENSP00000353731,ENSP00000427463	CTNNB1,DPP4,SPCS3
